# Supplementary material for: Spatiotemporal signaling underlies progressive vascular rarefaction in myocardial infarction
Source: Nat Commun. 2023 Dec 21;14:8498. doi: 10.1038/s41467-023-44227-6 (PMC10739910; doi:10.1038/s41467-023-44227-6)
Supplement: Supplementary file 3 — Supplementary Data 1 [file 41467_2023_44227_MOESM3_ESM.xlsx]

## Sheet: Sheet1
Supplementary Data 1. List of antibodies used for flow cytometry and immunofluorescence microscopy
Antibody	Fluorophore	Clone	Dilution	Provider	Cat. #
Flow cytometric assay/FACS
Anti-CD45	eFluor-450	30-F11	1:500	eBioscience	48-0451-82
Anti-CD45	APC	30-F11	1:500	eBioscience	17-0451-83
Anti-CD45	FITC	30-F11	1:300	eBioscience	11-0451-85
Anti-CD31	eFluor-450	390	1:500	eBioscience	48-0311-82
Anti-CD31	APC	MEC 13.3	1:400	BD	551262
Anti-CD31	FITC	390	1:400	eBioscience	11-0311-85
Anti-CD146	PECy7	ME-9F1	1:500	BioLegend	134714
Anti-CD146	BV786	ME-9F1	1:500	BD	741037
Anti-CD39	Alexa 647	Duha59	1:500	BioLegend	143808
Anti-CD39	PECy7	Duha59	1:500	BioLegend	143805
FVD506	-	-	1:1000	eBioscience	65-0866-14
Flow cytometric assay/FACS
Anti-CD31	Unconj.	Polyclonal	1:100	R&D	AF3628
Anti-Laminin	Unconj.	Polyclonal	1:200	Abcam	AB11575
Anti-CNN1	Unconj.	EP798Y	1:500	Abcam	AB46794
Anti-GFP	Unconj.	Polyclonal	1:500	Abcam	AB5450
Anti-ASMA	Unconj.	1A4	1:100	eBioscience	14976082
Anti-GAL3	Unconj.	M3/38	1:100	BioLegend	125401
Anti-NG2	Unconj.	Polyclonal	1:200	Sigma-Aldrich	AB5320
Anti-CD39	Unconj.	24DMS1	1:100	Invitrogen	14-0391-82
Donkey anti-chicken IgY (H+L)	FITC	Polyclonal	1:500	Invitrogen	SA1-72000
Donkey anti-goat IgG (H+L)	Alexa Fluor 405	Polyclonal	1:500	Abcam	AB175664
Donkey anti-goat IgG (H+L)	Alexa Fluor 488	Polyclonal	1:500	Invitrogen	A11055
Donkey anti-goat IgG (H+L)	Alexa Fluor 647	Polyclonal	1:500	Invitrogen	A21447
Donkey anti-rabbit IgG (H+L)	Alexa Fluor 488	Polyclonal	1:500	Invitrogen	A21206
Donkey anti-rabbit IgG (H+L)	Alexa Fluor 647	Polyclonal	1:500	Invitrogen	A31573
Donkey anti-mouse IgG (H+L)	Alexa Fluor 555	Polyclonal	1:500	Invitrogen	A31570
Donkey anti-rat IgG (H+L)	Alexa Fluor 647	Polyclonal	1:500	Abcam	AB150155
Goat anti-rat IgG (H+L)	Alexa Fluor 647	Polyclonal	1:500	Invitrogen	A21247
