# Supplementary material for: Spatiotemporal signaling underlies progressive vascular rarefaction in myocardial infarction
Source: Nat Commun. 2023 Dec 21;14:8498. doi: 10.1038/s41467-023-44227-6 (PMC10739910; doi:10.1038/s41467-023-44227-6)
Supplement: Supplementary file 5 — Source Data [file 41467_2023_44227_MOESM5_ESM.xlsx]

## Sheet: Fig 1c
Cell_barcodes	UMAP_1	UMAP_2	Cell_annotation
hic1_undamaged_AAACCCAAGAAACTCA-1	4.51846	-1.0251	PER-1
hic1_undamaged_AAACCCAAGAACCCGA-1	4.56293	-2.06922	PER-1
hic1_undamaged_AAACCCAAGACGCTCC-1	-9.60486	0.0859843	Fibroblast
hic1_undamaged_AAACCCAAGCAGGCTA-1	5.24561	3.44747	VSMC
hic1_undamaged_AAACCCAAGGCTCTCG-1	6.14702	3.23264	VSMC
hic1_undamaged_AAACCCAAGGGTTTCT-1	6.24797	-3.31092	PER-1
hic1_undamaged_AAACCCACACCCAACG-1	5.1196	6.90932	VSMC
hic1_undamaged_AAACCCACACTTTATC-1	5.80329	2.94948	VSMC
hic1_undamaged_AAACCCACAGAATTCC-1	2.90842	0.646841	VSMC
hic1_undamaged_AAACCCACATCCGTGG-1	6.63051	-4.0662	PER-1
hic1_undamaged_AAACCCACATCTATCT-1	-8.13849	0.700158	Fibroblast
hic1_undamaged_AAACCCAGTAGGGTAC-1	-8.06457	1.31776	Fibroblast
hic1_undamaged_AAACCCAGTCCATACA-1	-8.01685	1.83977	Fibroblast
hic1_undamaged_AAACCCAGTCCGCAGT-1	3.29591	5.0792	VSMC
hic1_undamaged_AAACCCAGTCTAGGCC-1	6.4435	2.50871	VSMC
hic1_undamaged_AAACCCAGTCTGTAAC-1	4.94392	-1.0976	Fibroblast
hic1_undamaged_AAACCCAGTTCTGACA-1	-8.96812	-1.98743	Fibroblast
hic1_undamaged_AAACCCATCAATCTCT-1	0.717649	-5.19512	PER-1
hic1_undamaged_AAACCCATCACTGAAC-1	4.82182	-2.77146	PER-1
hic1_undamaged_AAACCCATCCTGTAAG-1	-8.62301	-0.177428	Fibroblast
hic1_undamaged_AAACCCATCTGAGCAT-1	-6.3649	-0.562223	Fibroblast
hic1_undamaged_AAACGAAAGTACGTCT-1	1.22252	4.02277	VSMC
hic1_undamaged_AAACGAACAAAGCTAA-1	4.68636	0.416816	VSMC
hic1_undamaged_AAACGAACAAGACCGA-1	-10.4871	-0.211161	Fibroblast
hic1_undamaged_AAACGAACACGGCACT-1	-9.3014	-0.363985	Fibroblast
hic1_undamaged_AAACGAACATCGAACT-1	4.12443	3.99492	VSMC
hic1_undamaged_AAACGAATCATCTACT-1	5.8255	-2.95376	PER-1
hic1_undamaged_AAACGCTAGAGCGACT-1	4.42169	5.21321	VSMC
hic1_undamaged_AAACGCTAGAGCTGAC-1	5.78319	5.75147	VSMC
hic1_undamaged_AAACGCTAGATAACAC-1	-9.41281	-1.64964	Fibroblast
hic1_undamaged_AAACGCTAGCCATTCA-1	4.93589	5.96297	VSMC
hic1_undamaged_AAACGCTAGTCGGCCT-1	4.08395	-2.51106	PER-1
hic1_undamaged_AAACGCTCAGTCTGGC-1	-8.49054	-0.833168	Fibroblast
hic1_undamaged_AAACGCTCAGTGAGCA-1	3.07442	-3.37358	PER-1
hic1_undamaged_AAACGCTCATACTTTC-1	5.56835	-0.717453	PER-1
hic1_undamaged_AAACGCTTCAGACTGT-1	5.38546	1.92078	VSMC
hic1_undamaged_AAACGCTTCCGGGACT-1	2.94339	3.32887	VSMC
hic1_undamaged_AAACGCTTCCTTGAAG-1	1.05072	1.38399	VSMC
hic1_undamaged_AAACGCTTCTACCCAC-1	-10.2585	0.222266	Fibroblast
hic1_undamaged_AAAGAACAGATCCTAC-1	-7.19971	-1.70594	Fibroblast
hic1_undamaged_AAAGAACAGCGTTCCG-1	4.61792	-1.75667	PER-1
hic1_undamaged_AAAGAACAGTATGATG-1	-6.6086	1.44232	Fibroblast
hic1_undamaged_AAAGAACAGTTAACGA-1	5.96545	-3.75629	PER-1
hic1_undamaged_AAAGAACCAGAGCCCT-1	3.81195	7.63178	VSMC
hic1_undamaged_AAAGAACCAGCTGTTA-1	2.58679	-5.95176	PER-1
hic1_undamaged_AAAGAACGTATAGCTC-1	5.74841	2.1336	VSMC
hic1_undamaged_AAAGAACGTATTGGCT-1	0.529083	-4.99953	PER-1
hic1_undamaged_AAAGAACGTCAGACGA-1	6.50227	-3.95677	PER-1
hic1_undamaged_AAAGAACTCTGCGATA-1	-6.84148	0.724426	Fibroblast
hic1_undamaged_AAAGGATAGCCTCATA-1	-8.29865	3.17155	FAP
hic1_undamaged_AAAGGATAGCGGATCA-1	-5.79479	-0.734543	Fibroblast
hic1_undamaged_AAAGGATAGCTTACGT-1	6.29581	1.61932	VSMC
hic1_undamaged_AAAGGATAGGTCCCTG-1	2.26523	1.59916	VSMC
hic1_undamaged_AAAGGATAGTCATCGT-1	3.46319	7.49894	VSMC
hic1_undamaged_AAAGGATAGTGCCCGT-1	5.04909	3.67108	VSMC
hic1_undamaged_AAAGGATAGTGGGAAA-1	5.27579	5.36328	VSMC
hic1_undamaged_AAAGGATAGTTTAGGA-1	0.556306	-5.21471	PER-1
hic1_undamaged_AAAGGATCACCTGCGA-1	4.88493	-6.18342	PER-1
hic1_undamaged_AAAGGATCAGCAGGAT-1	-8.9072	-0.00808012	Fibroblast
hic1_undamaged_AAAGGATCAGGCCCTA-1	4.51668	-2.31092	PER-1
hic1_undamaged_AAAGGATGTAGCACAG-1	-7.76464	3.13907	FAP
hic1_undamaged_AAAGGATGTAGGCTGA-1	-6.68549	0.0131159	Fibroblast
hic1_undamaged_AAAGGATGTCGTGCCA-1	3.90669	-4.66555	PER-1
hic1_undamaged_AAAGGATGTGAATAAC-1	-7.0701	0.962445	Fibroblast
hic1_undamaged_AAAGGATGTTAAGCAA-1	4.15976	3.56005	VSMC
hic1_undamaged_AAAGGATGTTCCATTT-1	6.09601	-3.76691	PER-1
hic1_undamaged_AAAGGATGTTGCTAGT-1	4.49539	7.45912	VSMC
hic1_undamaged_AAAGGATTCAATGCAC-1	4.10756	7.02512	VSMC
hic1_undamaged_AAAGGATTCCAATGCA-1	0.185648	-5.00038	PER-1
hic1_undamaged_AAAGGGCAGCTTAAGA-1	4.43348	5.68723	VSMC
hic1_undamaged_AAAGGGCAGGCAATGC-1	5.12475	4.97018	VSMC
hic1_undamaged_AAAGGGCAGTCACTGT-1	-8.59352	-1.39886	VSMC
hic1_undamaged_AAAGGGCCAATGGCAG-1	-7.19788	0.668286	Fibroblast
hic1_undamaged_AAAGGGCCAGTATTCG-1	-10.2299	-0.604162	Fibroblast
hic1_undamaged_AAAGGGCGTCGAGTTT-1	-7.74735	0.531018	Fibroblast
hic1_undamaged_AAAGGGCGTTGAGGAC-1	1.07741	3.68717	VSMC
hic1_undamaged_AAAGGGCTCACAGAGG-1	4.73519	-5.60049	PER-1
hic1_undamaged_AAAGGGCTCCAATGCA-1	3.55397	1.05563	VSMC
hic1_undamaged_AAAGGGCTCCTCACTG-1	4.80579	6.2737	VSMC
hic1_undamaged_AAAGGGCTCCTCTGCA-1	-7.66404	-1.12481	Fibroblast
hic1_undamaged_AAAGGTAAGCACTCTA-1	5.87029	-2.88022	PER-1
hic1_undamaged_AAAGGTAAGGTAGTCG-1	7.00945	-1.8879	PER-1
hic1_undamaged_AAAGGTAAGTAACCGG-1	5.51948	2.33368	VSMC
hic1_undamaged_AAAGGTAAGTATGAAC-1	4.42075	-5.50691	PER-1
hic1_undamaged_AAAGGTAAGTTCACTG-1	-6.84793	2.54213	FAP
hic1_undamaged_AAAGGTACAGGCATGA-1	3.16863	6.57771	VSMC
hic1_undamaged_AAAGGTACAGTCACGC-1	3.05058	4.14409	VSMC
hic1_undamaged_AAAGGTACAGTGAGCA-1	2.868	-4.30477	PER-1
hic1_undamaged_AAAGGTAGTAGGGAGG-1	-7.64917	0.19741	Fibroblast
hic1_undamaged_AAAGGTAGTGAGTAGC-1	4.57049	3.30402	VSMC
hic1_undamaged_AAAGGTAGTGCAATGG-1	-6.44586	-0.459642	Fibroblast
hic1_undamaged_AAAGGTAGTGCACAAG-1	4.86233	6.33852	VSMC
hic1_undamaged_AAAGGTAGTTAGAAAC-1	-6.89688	0.0360663	Fibroblast
hic1_undamaged_AAAGTCCAGACCAAAT-1	5.32556	3.76484	VSMC
hic1_undamaged_AAAGTCCAGTGCCGAA-1	-8.50855	0.566125	Fibroblast
hic1_undamaged_AAAGTCCCACTCATAG-1	5.43578	2.77734	VSMC
hic1_undamaged_AAAGTCCGTATGAGAT-1	2.47215	4.14907	VSMC
hic1_undamaged_AAAGTCCGTCTACACA-1	5.06475	5.20527	VSMC
hic1_undamaged_AAAGTCCGTTACCCAA-1	-8.43519	0.103138	Fibroblast
hic1_undamaged_AAAGTCCGTTCTAAGC-1	-5.2726	-0.544758	Fibroblast
hic1_undamaged_AAAGTCCGTTGCATTG-1	-9.04602	-0.0441452	Fibroblast
hic1_undamaged_AAAGTCCGTTGTGGCC-1	4.23821	6.76779	VSMC
hic1_undamaged_AAAGTCCTCACGTCCT-1	3.72274	3.78972	VSMC
hic1_undamaged_AAAGTCCTCCAGGACC-1	-7.9287	-0.244026	Fibroblast
hic1_undamaged_AAAGTCCTCCGTTTCG-1	5.09268	4.49087	VSMC
hic1_undamaged_AAAGTGAAGCTTGTGT-1	4.69195	1.91891	VSMC
hic1_undamaged_AAAGTGAAGTACAGCG-1	4.67466	2.59278	VSMC
hic1_undamaged_AAAGTGACAGGATCTT-1	-5.09615	0.892449	Fibroblast
hic1_undamaged_AAAGTGAGTACAGTCT-1	-6.39581	-0.266903	Fibroblast
hic1_undamaged_AAAGTGAGTACCTAGT-1	6.3411	-0.94663	PER-1
hic1_undamaged_AAAGTGAGTAGAGTTA-1	2.30861	-5.10781	PER-1
hic1_undamaged_AAAGTGAGTCGCACAC-1	-8.28429	-0.745032	Fibroblast
hic1_undamaged_AAAGTGAGTCGTATTG-1	0.442712	-5.67376	PER-1
hic1_undamaged_AAAGTGAGTGAGTTGG-1	-5.31662	0.216746	Fibroblast
hic1_undamaged_AAAGTGAGTGTGTGGA-1	1.23504	2.09035	VSMC
hic1_undamaged_AAAGTGATCAACCCGG-1	3.97311	6.46274	VSMC
hic1_undamaged_AAAGTGATCACTTGGA-1	5.70265	-2.47764	PER-1
hic1_undamaged_AAAGTGATCGAACACT-1	-7.7931	0.580614	Fibroblast
hic1_undamaged_AAAGTGATCTGAATGC-1	3.21792	0.849336	VSMC
hic1_undamaged_AAAGTGATCTTAATCC-1	4.2272	-5.65491	PER-1
hic1_undamaged_AAATGGAAGAAACTCA-1	5.10744	-1.56168	PER-1
hic1_undamaged_AAATGGAAGATGTTCC-1	2.40119	0.483352	VSMC
hic1_undamaged_AAATGGAAGCCACAAG-1	3.19781	1.02249	VSMC
hic1_undamaged_AAATGGACAACAGAGC-1	3.50797	-5.82391	PER-1
hic1_undamaged_AAATGGACACAACGCC-1	3.75539	2.77189	VSMC
hic1_undamaged_AAATGGACACTTTATC-1	3.63219	-5.27869	PER-1
hic1_undamaged_AAATGGACAGACGGAT-1	0.344942	-5.59895	PER-1
hic1_undamaged_AAATGGACAGCTGTTA-1	-7.02265	-0.503092	Fibroblast
hic1_undamaged_AAATGGACATCTATCT-1	-6.98498	-0.366023	Fibroblast
hic1_undamaged_AAATGGAGTACAAGTA-1	3.36366	4.01683	VSMC
hic1_undamaged_AAATGGAGTCCTACAA-1	4.94564	2.06537	VSMC
hic1_undamaged_AAATGGATCATAGGCT-1	2.64837	5.80218	VSMC
hic1_undamaged_AAATGGATCGGCTGTG-1	-0.817211	-2.89549	PER-2
hic1_undamaged_AACAAAGAGATGAAGG-1	5.90728	5.32651	VSMC
hic1_undamaged_AACAAAGAGATTGACA-1	3.08379	-5.9958	PER-1
hic1_undamaged_AACAAAGAGCCGATTT-1	-6.11606	-0.581204	Fibroblast
hic1_undamaged_AACAAAGAGCTCTTCC-1	0.437497	-5.70094	PER-1
hic1_undamaged_AACAAAGCAATGGCCC-1	3.51764	-1.94965	PER-1
hic1_undamaged_AACAAAGCAGACAAAT-1	-9.24907	-1.47553	Fibroblast
hic1_undamaged_AACAAAGGTAGCGAGT-1	-7.83066	-2.0933	Fibroblast
hic1_undamaged_AACAAAGGTGTGACCC-1	6.84088	-3.66461	PER-1
hic1_undamaged_AACAAAGGTTGTCAGT-1	-0.443161	-1.97087	VSMC
hic1_undamaged_AACAAAGTCAGAACCT-1	5.95239	1.25859	VSMC
hic1_undamaged_AACAAAGTCATCCCGT-1	2.9017	-6.25562	PER-1
hic1_undamaged_AACAAAGTCCGTCCTA-1	3.1144	-6.37045	PER-1
hic1_undamaged_AACAAAGTCGTAACCA-1	-8.6127	1.59027	Fibroblast
hic1_undamaged_AACAAAGTCTAACGCA-1	5.75553	0.600626	VSMC
hic1_undamaged_AACAAAGTCTCAGGCG-1	-7.0473	-0.0877547	Fibroblast
hic1_undamaged_AACAAAGTCTGTGCGG-1	-9.42911	-1.98003	Fibroblast
hic1_undamaged_AACAACCAGAAGCTCG-1	-9.02084	-0.441287	Fibroblast
hic1_undamaged_AACAACCAGAGAATCT-1	-6.46811	0.757537	Fibroblast
hic1_undamaged_AACAACCAGGACTTCT-1	6.53222	-5.01239	PER-1
hic1_undamaged_AACAACCAGTGGACTG-1	6.40788	-4.44593	PER-1
hic1_undamaged_AACAACCCAAGCTACT-1	-4.48299	0.262326	Fibroblast
hic1_undamaged_AACAACCCACGAAGAC-1	3.41484	4.6914	VSMC
hic1_undamaged_AACAACCCAGCACAAG-1	5.82584	-2.45054	PER-1
hic1_undamaged_AACAACCCAGCCATTA-1	1.36613	-5.45267	PER-1
hic1_undamaged_AACAACCCATCCGGTG-1	6.89761	-4.40082	PER-1
hic1_undamaged_AACAACCCATCGATCA-1	0.93954	1.32184	VSMC
hic1_undamaged_AACAACCGTCCGGCAT-1	4.37201	-2.75528	PER-1
hic1_undamaged_AACAACCGTTGAGTCT-1	5.02442	3.37926	VSMC
hic1_undamaged_AACAACCTCGACACTA-1	5.43866	0.264579	VSMC
hic1_undamaged_AACAACCTCGGCGATC-1	5.68285	1.8136	VSMC
hic1_undamaged_AACAACCTCTCGTCAC-1	6.45593	-3.46035	PER-1
hic1_undamaged_AACAACCTCTGGTTGA-1	6.45177	-1.97112	PER-1
hic1_undamaged_AACAAGAAGGGCCAAT-1	5.32987	-5.33234	PER-1
hic1_undamaged_AACAAGAAGGTCCCGT-1	-1.32297	-2.98573	PER-2
hic1_undamaged_AACAAGAAGTATAGGT-1	6.21193	-5.10992	PER-1
hic1_undamaged_AACAAGACAAAGCACG-1	5.14281	2.25774	VSMC
hic1_undamaged_AACAAGACAACACACT-1	-8.98667	-1.57011	Fibroblast
hic1_undamaged_AACAAGACAATGTTGC-1	4.16362	-2.54317	PER-1
hic1_undamaged_AACAAGACACTCACTC-1	-6.98204	-1.55921	Fibroblast
hic1_undamaged_AACAAGACATATACCG-1	1.33817	3.30822	VSMC
hic1_undamaged_AACAAGAGTCCTTGTC-1	6.19102	-3.61479	PER-1
hic1_undamaged_AACAAGAGTGGACCTC-1	4.76965	-2.20142	PER-1
hic1_undamaged_AACAAGATCGCTGATA-1	6.71888	-3.01544	PER-1
hic1_undamaged_AACAAGATCGCTGTTC-1	-9.83575	0.19638	Fibroblast
hic1_undamaged_AACACACAGAGGTGCT-1	-7.62803	3.28959	FAP
hic1_undamaged_AACACACAGTGGTGGT-1	-8.90083	2.0969	Fibroblast
hic1_undamaged_AACACACCAGAAATCA-1	5.94623	-2.48881	PER-1
hic1_undamaged_AACACACCAGTAGAGC-1	5.12183	2.23894	VSMC
hic1_undamaged_AACACACCAGTCTCTC-1	3.69085	1.49404	VSMC
hic1_undamaged_AACACACCATGGCACC-1	-7.80877	2.2894	FAP
hic1_undamaged_AACACACGTAGGTAGC-1	3.67947	-1.96487	PER-1
hic1_undamaged_AACACACGTATCGGTT-1	-5.1714	0.0473806	Fibroblast
hic1_undamaged_AACACACGTCACGCTG-1	4.42326	-1.17361	PER-1
hic1_undamaged_AACACACGTGTTCATG-1	-4.1827	0.477577	Fibroblast
hic1_undamaged_AACACACGTTTCCATT-1	-9.1161	-1.79361	Fibroblast
hic1_undamaged_AACACACTCCAGTACA-1	0.508648	-5.75737	PER-1
hic1_undamaged_AACACACTCGAGGCAA-1	4.04721	-2.52349	PER-1
hic1_undamaged_AACACACTCTCCTGTG-1	-8.35436	1.6145	Fibroblast
hic1_undamaged_AACAGGGAGCGTGAAC-1	-7.97138	-1.99084	Fibroblast
hic1_undamaged_AACAGGGCAAACTCTG-1	-7.67589	1.76787	Fibroblast
hic1_undamaged_AACAGGGCAAGACCGA-1	3.03084	6.60145	VSMC
hic1_undamaged_AACAGGGCAAGGGTCA-1	-7.66304	2.89568	FAP
hic1_undamaged_AACAGGGCACCATTCC-1	0.859599	-5.66312	PER-1
hic1_undamaged_AACAGGGGTGCGGCTT-1	-9.71032	-1.41831	Fibroblast
hic1_undamaged_AACAGGGGTGGCTGAA-1	2.9233	-3.96113	PER-1
hic1_undamaged_AACAGGGTCCTCACGT-1	-10.1861	0.232323	Fibroblast
hic1_undamaged_AACAGGGTCGAGATGG-1	-9.23779	-0.900192	Fibroblast
hic1_undamaged_AACAGGGTCTCATTAC-1	-9.17796	-0.751509	Fibroblast
hic1_undamaged_AACAGGGTCTTTGCAT-1	3.62948	-1.94198	PER-1
hic1_undamaged_AACAGGGTCTTTGCTA-1	6.41278	-4.56693	PER-1
hic1_undamaged_AACCAACAGCATGAAT-1	-7.00859	-1.62608	Fibroblast
hic1_undamaged_AACCAACAGCCATCCG-1	2.82042	5.06163	VSMC
hic1_undamaged_AACCAACAGCCTGTCG-1	-7.54574	-1.04345	Fibroblast
hic1_undamaged_AACCAACCAACCCTCT-1	5.55647	-1.51214	PER-1
hic1_undamaged_AACCAACCAACTGGTT-1	0.586338	-4.96964	PER-1
hic1_undamaged_AACCAACCAGTAGTTC-1	5.72129	0.539509	PER-1
hic1_undamaged_AACCAACCATCAACCA-1	5.95576	-5.15283	PER-1
hic1_undamaged_AACCAACCATTCCTAT-1	5.95407	-4.60391	PER-1
hic1_undamaged_AACCAACGTCAACGCC-1	1.2375	-5.63466	PER-1
hic1_undamaged_AACCAACGTCAGGTAG-1	3.15859	-2.3209	PER-1
hic1_undamaged_AACCAACGTCTTCCGT-1	7.03706	-4.05701	PER-1
hic1_undamaged_AACCAACGTGACTGTT-1	-8.02527	1.60085	Fibroblast
hic1_undamaged_AACCAACTCGCAGTCG-1	5.0996	2.51878	VSMC
hic1_undamaged_AACCAACTCTTCTCAA-1	4.45886	3.3035	VSMC
hic1_undamaged_AACCACACAAGTGGGT-1	-8.88424	0.781711	Fibroblast
hic1_undamaged_AACCACACACAGAGCA-1	-8.1672	-0.601131	Fibroblast
hic1_undamaged_AACCACACAGCGTTTA-1	2.4254	2.46989	VSMC
hic1_undamaged_AACCACACAGGACGAT-1	3.80496	1.81704	VSMC
hic1_undamaged_AACCACACATGTGCTA-1	-8.4427	0.350616	Fibroblast
hic1_undamaged_AACCACAGTGATTCTG-1	-9.50302	0.605278	Fibroblast
hic1_undamaged_AACCACAGTTGGTAGG-1	-5.96521	0.15483	Fibroblast
hic1_undamaged_AACCACATCACCGACG-1	-6.72155	-1.783	Fibroblast
hic1_undamaged_AACCACATCACGGAGA-1	3.98501	-1.79456	PER-1
hic1_undamaged_AACCACATCGAAGCCC-1	3.56169	-4.65225	PER-1
hic1_undamaged_AACCACATCTGCGTCT-1	6.35294	-3.63326	PER-1
hic1_undamaged_AACCATGAGGAAGTCC-1	3.56393	2.76754	VSMC
hic1_undamaged_AACCATGAGTATGTAG-1	-9.51994	0.901526	Fibroblast
hic1_undamaged_AACCATGAGTCATGCT-1	6.59326	-2.34263	PER-1
hic1_undamaged_AACCATGCAATAAGGT-1	5.60274	-2.27202	PER-1
hic1_undamaged_AACCATGCAGAAGTGC-1	3.7924	-2.80069	PER-1
hic1_undamaged_AACCATGCAGCTAACT-1	-4.33072	0.284283	Fibroblast
hic1_undamaged_AACCATGCAGGACATG-1	-9.98633	-1.39088	Fibroblast
hic1_undamaged_AACCATGCATCGGAGA-1	5.49495	0.959871	VSMC
hic1_undamaged_AACCATGGTATGTCCA-1	5.9014	4.19048	VSMC
hic1_undamaged_AACCATGGTCATCCCT-1	-7.49308	2.16829	Fibroblast
hic1_undamaged_AACCATGGTGAGACCA-1	-10.075	0.250161	Fibroblast
hic1_undamaged_AACCATGGTGGCTAGA-1	5.59307	-1.43081	PER-1
hic1_undamaged_AACCATGGTTGATCGT-1	3.35014	1.6246	VSMC
hic1_undamaged_AACCATGTCACCCATC-1	5.8008	1.12408	VSMC
hic1_undamaged_AACCATGTCAGCAGAG-1	5.2375	5.00381	VSMC
hic1_undamaged_AACCATGTCCTGTACC-1	-6.80316	0.944449	Fibroblast
hic1_undamaged_AACCATGTCCTGTTAT-1	4.56477	-0.0143244	VSMC
hic1_undamaged_AACCATGTCGACCACG-1	-6.04189	-0.949494	Fibroblast
hic1_undamaged_AACCATGTCTTGCGCT-1	6.35191	-3.11571	PER-1
hic1_undamaged_AACCCAAAGCCTCTCT-1	3.48318	-2.77488	PER-1
hic1_undamaged_AACCCAAAGTCCTGCG-1	3.85807	-1.96207	PER-1
hic1_undamaged_AACCCAACACATAACC-1	6.05259	-2.46531	PER-1
hic1_undamaged_AACCCAACACGCTTAA-1	5.7108	2.8781	VSMC
hic1_undamaged_AACCCAACACTATGTG-1	-10.1678	0.0160678	Fibroblast
hic1_undamaged_AACCCAACACTTGACA-1	-7.91837	1.34747	Fibroblast
hic1_undamaged_AACCCAACATTCTTCA-1	-9.44175	-0.183873	Fibroblast
hic1_undamaged_AACCCAATCACTGCTC-1	-7.8831	3.79608	FAP
hic1_undamaged_AACCCAATCATGCATG-1	5.27454	4.88655	VSMC
hic1_undamaged_AACCCAATCTAAACGC-1	-1.01109	-3.09971	PER-2
hic1_undamaged_AACCCAATCTTTCCAA-1	3.83353	5.04638	VSMC
hic1_undamaged_AACCTGAAGAAGAACG-1	-0.135276	-2.28614	PER-1
hic1_undamaged_AACCTGAAGGCCCACT-1	-6.29837	-0.52262	Fibroblast
hic1_undamaged_AACCTGAAGGCTCAAG-1	3.07177	-2.83421	PER-1
hic1_undamaged_AACCTGAAGTGATAGT-1	6.97949	-2.2032	PER-1
hic1_undamaged_AACCTGAAGTTTGGCT-1	-8.51087	-1.1914	Fibroblast
hic1_undamaged_AACCTGACACCGTGCA-1	-7.26775	1.08257	Fibroblast
hic1_undamaged_AACCTGACATTGTGCA-1	2.67232	-5.77329	PER-1
hic1_undamaged_AACCTGAGTTACGTAC-1	7.08423	-3.90235	PER-1
hic1_undamaged_AACCTGAGTTCTCTCG-1	5.18829	-5.26106	PER-1
hic1_undamaged_AACCTGAGTTGGGTAG-1	2.1182	6.63089	VSMC
hic1_undamaged_AACCTGATCGCCATAA-1	3.67499	4.96218	VSMC
hic1_undamaged_AACCTGATCTCACTCG-1	2.87659	2.30018	VSMC
hic1_undamaged_AACCTTTAGTAGACAT-1	6.05009	1.47159	VSMC
hic1_undamaged_AACCTTTGTCCAGTTA-1	-5.88716	0.827042	Fibroblast
hic1_undamaged_AACCTTTGTCTTGTCC-1	5.19248	-2.79551	PER-1
hic1_undamaged_AACCTTTGTTATTCTC-1	-8.44555	-0.73717	Fibroblast
hic1_undamaged_AACCTTTGTTGGGACA-1	5.44697	-5.6261	PER-1
hic1_undamaged_AACCTTTGTTTGATCG-1	-6.54438	-1.01455	Fibroblast
hic1_undamaged_AACCTTTGTTTGTGGT-1	1.60122	-6.04206	PER-1
hic1_undamaged_AACCTTTTCACATACG-1	4.60885	3.09643	VSMC
hic1_undamaged_AACCTTTTCTCAGTCC-1	-7.93502	3.94997	FAP
hic1_undamaged_AACCTTTTCTGGCTGG-1	-8.43821	2.47346	Fibroblast
hic1_undamaged_AACGAAAAGAGGCGGA-1	3.49879	-6.3005	PER-1
hic1_undamaged_AACGAAAAGTGGTTAA-1	4.14399	1.07924	VSMC
hic1_undamaged_AACGAAAAGTTTCGGT-1	4.33462	-2.86832	PER-1
hic1_undamaged_AACGAAACAAAGCTAA-1	-7.60755	1.64904	Fibroblast
hic1_undamaged_AACGAAACAATGCAAA-1	5.29792	-5.07531	PER-1
hic1_undamaged_AACGAAACATTCTTCA-1	4.27881	4.13302	VSMC
hic1_undamaged_AACGAAAGTGGCGTAA-1	-7.90333	3.5774	FAP
hic1_undamaged_AACGAAAGTTCGATTG-1	4.36855	-4.89274	PER-1
hic1_undamaged_AACGAAAGTTTCGTTT-1	6.05028	3.98193	VSMC
hic1_undamaged_AACGGGAAGAGGTTTA-1	-5.35636	-0.360744	Fibroblast
hic1_undamaged_AACGGGAAGGTTAAAC-1	6.68304	-4.0875	PER-1
hic1_undamaged_AACGGGAAGTGGTTCT-1	1.96361	2.46078	VSMC
hic1_undamaged_AACGGGACACGTAGTT-1	6.08602	-3.65987	PER-1
hic1_undamaged_AACGGGACAGGGAGAG-1	-5.38669	-1.01977	Fibroblast
hic1_undamaged_AACGGGAGTACGTAGG-1	4.28096	-3.54697	PER-1
hic1_undamaged_AACGGGAGTGTTAAAG-1	3.08524	6.27333	VSMC
hic1_undamaged_AACGGGAGTTTAGAGA-1	4.87944	0.481708	VSMC
hic1_undamaged_AACGGGATCGACGAGA-1	-7.66599	0.585353	Fibroblast
hic1_undamaged_AACGGGATCGGTTAGT-1	6.33349	3.39463	VSMC
hic1_undamaged_AACGTCAAGCGTTGTT-1	3.28323	4.17541	VSMC
hic1_undamaged_AACGTCAAGGTAAAGG-1	-8.8845	0.00793025	Fibroblast
hic1_undamaged_AACGTCAAGGTGGCTA-1	3.65578	7.47654	VSMC
hic1_undamaged_AACGTCACAATAGGAT-1	-9.55882	-1.14956	Fibroblast
hic1_undamaged_AACGTCACACACCTGG-1	-7.79268	0.190206	Fibroblast
hic1_undamaged_AACGTCACACACGGAA-1	2.39983	1.65267	VSMC
hic1_undamaged_AACGTCACATACTTTC-1	-7.87289	1.89256	Fibroblast
hic1_undamaged_AACGTCACATGAGGGT-1	6.14262	2.8059	VSMC
hic1_undamaged_AACGTCAGTTTGGGTT-1	4.50352	6.11487	VSMC
hic1_undamaged_AACTTCTAGCCACTCG-1	3.62873	-2.05518	PER-1
hic1_undamaged_AACTTCTAGCGCCATC-1	4.61167	4.5924	VSMC
hic1_undamaged_AACTTCTAGGATGGCT-1	6.17601	1.15616	VSMC
hic1_undamaged_AACTTCTAGGGTTGCA-1	-8.20286	3.42068	FAP
hic1_undamaged_AACTTCTAGTTCCGTA-1	-8.00697	0.686641	Fibroblast
hic1_undamaged_AACTTCTCACGGAAGT-1	-7.45651	1.04083	Fibroblast
hic1_undamaged_AACTTCTCATAGCACT-1	5.37713	0.0765368	VSMC
hic1_undamaged_AACTTCTGTCCAAGAG-1	-5.52983	1.56948	Fibroblast
hic1_undamaged_AACTTCTGTGTGACCC-1	3.85451	6.73416	VSMC
hic1_undamaged_AACTTCTGTTCGTACA-1	6.11115	-5.60864	PER-1
hic1_undamaged_AACTTCTTCAATCCGA-1	4.81083	5.94904	VSMC
hic1_undamaged_AACTTCTTCATAGACC-1	0.517404	-4.93438	PER-1
hic1_undamaged_AAGAACAAGACTCTTG-1	5.11096	-5.0239	PER-1
hic1_undamaged_AAGAACAAGATGGCGT-1	-6.027	1.15507	Fibroblast
hic1_undamaged_AAGAACAAGCATCAGG-1	-6.97454	1.75138	Fibroblast
hic1_undamaged_AAGAACACACGGCTAC-1	3.89028	-2.14119	PER-1
hic1_undamaged_AAGAACACAGTGTGCC-1	3.90072	6.40209	VSMC
hic1_undamaged_AAGAACAGTACCGGAA-1	-7.10773	-0.556888	Fibroblast
hic1_undamaged_AAGAACAGTGGCTACC-1	5.69004	-5.94075	PER-1
hic1_undamaged_AAGAACAGTTACAGCT-1	6.33075	1.81515	VSMC
hic1_undamaged_AAGAACAGTTACGATC-1	5.20516	2.98596	VSMC
hic1_undamaged_AAGAACATCATCCTGC-1	2.28483	-4.73182	VSMC
hic1_undamaged_AAGAACATCCGTGACG-1	-9.8001	0.0323254	Fibroblast
hic1_undamaged_AAGAACATCGCCAACG-1	-7.16232	0.93629	Fibroblast
hic1_undamaged_AAGACAAAGAATAGTC-1	1.70775	-6.05445	PER-1
hic1_undamaged_AAGACAAAGCCTCATA-1	3.889	-3.06062	PER-1
hic1_undamaged_AAGACAAAGGGACACT-1	4.07032	6.12827	VSMC
hic1_undamaged_AAGACAAAGTCTGCAT-1	5.6765	-3.29022	PER-1
hic1_undamaged_AAGACAAAGTGGATTA-1	-7.74396	-0.56263	Fibroblast
hic1_undamaged_AAGACAAAGTGGGAAA-1	-9.24566	-0.331158	Fibroblast
hic1_undamaged_AAGACAACAATAGTCC-1	1.30063	4.42129	VSMC
hic1_undamaged_AAGACAACATGGAACG-1	1.69912	-5.68719	PER-1
hic1_undamaged_AAGACAAGTCGAAACG-1	6.81635	-4.23848	PER-1
hic1_undamaged_AAGACAAGTCGAGCTC-1	6.08017	-0.250461	VSMC
hic1_undamaged_AAGACAAGTCGAGTGA-1	-7.91925	-1.89281	Fibroblast
hic1_undamaged_AAGACAATCCATTGCC-1	-8.10391	-1.69257	Fibroblast
hic1_undamaged_AAGACAATCGGACTTA-1	-5.33467	-0.16805	Fibroblast
hic1_undamaged_AAGACAATCGTGGACC-1	-8.75202	-0.670335	Fibroblast
hic1_undamaged_AAGACAATCTTGGTCC-1	6.58761	-4.7249	PER-1
hic1_undamaged_AAGACTCAGGACTTCT-1	6.36956	-0.727371	VSMC
hic1_undamaged_AAGACTCAGGCGCTTC-1	5.71347	-4.95077	PER-1
hic1_undamaged_AAGACTCCACCAATTG-1	-5.40612	-0.15027	Fibroblast
hic1_undamaged_AAGACTCCACCATATG-1	5.43084	-2.63602	PER-1
hic1_undamaged_AAGACTCCAGCAGAAC-1	3.1034	7.2642	VSMC
hic1_undamaged_AAGACTCCAGGAGACT-1	0.349227	-5.33999	PER-1
hic1_undamaged_AAGACTCGTAACCCTA-1	-8.47491	-0.383633	Fibroblast
hic1_undamaged_AAGACTCGTATGCGGA-1	-7.81451	0.210491	Fibroblast
hic1_undamaged_AAGACTCGTCACTTCC-1	-1.02447	-2.37338	PER-2
hic1_undamaged_AAGACTCGTCGAGATG-1	2.51896	-5.45445	PER-1
hic1_undamaged_AAGACTCGTTCCAGGC-1	-9.79475	-0.819786	Fibroblast
hic1_undamaged_AAGACTCTCAAGTGTC-1	-6.88477	0.298916	Fibroblast
hic1_undamaged_AAGACTCTCCGTGGGT-1	-7.46604	2.63274	FAP
hic1_undamaged_AAGACTCTCCTTGAAG-1	5.54011	-3.24223	PER-1
hic1_undamaged_AAGACTCTCTAGTGTG-1	5.40762	3.64183	VSMC
hic1_undamaged_AAGACTCTCTGCTGAA-1	-5.39017	0.252311	Fibroblast
hic1_undamaged_AAGACTCTCTGTAACG-1	5.78162	-4.5916	PER-1
hic1_undamaged_AAGATAGAGTGCCCGT-1	-6.06424	-1.14978	Fibroblast
hic1_undamaged_AAGATAGCAAAGGTTA-1	4.9206	-4.48607	PER-1
hic1_undamaged_AAGATAGCATATGAAG-1	-5.55672	0.444646	Fibroblast
hic1_undamaged_AAGATAGGTAGCCCTG-1	1.18952	-5.48354	PER-1
hic1_undamaged_AAGATAGGTCGGCTAC-1	-5.97185	-0.242185	Fibroblast
hic1_undamaged_AAGATAGGTCTCTCTG-1	3.88374	-2.25408	PER-1
hic1_undamaged_AAGATAGGTGCGACAA-1	-6.96904	0.442174	Fibroblast
hic1_undamaged_AAGATAGGTGTACATC-1	-6.11427	-0.527885	Fibroblast
hic1_undamaged_AAGATAGGTTAGGCTT-1	5.50557	3.06165	VSMC
hic1_undamaged_AAGATAGTCGGCATCG-1	-7.61461	1.5791	Fibroblast
hic1_undamaged_AAGCATCAGTACTGGG-1	-8.67986	-1.88259	Fibroblast
hic1_undamaged_AAGCATCCAAGCCTGC-1	-7.56093	-0.605021	Fibroblast
hic1_undamaged_AAGCATCCACCCTGAG-1	3.15904	4.93299	VSMC
hic1_undamaged_AAGCATCGTGTAACGG-1	5.65642	-2.553	PER-1
hic1_undamaged_AAGCATCGTGTGTCCG-1	3.82075	-2.84399	PER-1
hic1_undamaged_AAGCATCTCCAATCTT-1	-6.24221	-1.0159	Fibroblast
hic1_undamaged_AAGCATCTCCACAGCG-1	4.51775	5.30374	VSMC
hic1_undamaged_AAGCATCTCCCACAGG-1	5.10607	-4.31526	PER-1
hic1_undamaged_AAGCATCTCCGTGGTG-1	4.1243	2.94222	VSMC
hic1_undamaged_AAGCCATAGGCACGAT-1	-8.83051	0.72742	Fibroblast
hic1_undamaged_AAGCCATCAACTACGT-1	-8.50764	-1.13248	Fibroblast
hic1_undamaged_AAGCCATCAAGCGCTC-1	-6.91169	-0.428679	Fibroblast
hic1_undamaged_AAGCCATCAGACATCT-1	-9.74023	-0.603754	Fibroblast
hic1_undamaged_AAGCCATCAGTATACC-1	4.74609	0.48091	VSMC
hic1_undamaged_AAGCCATCATCCGCGA-1	-9.78669	-1.63238	Fibroblast
hic1_undamaged_AAGCCATGTCACGACC-1	-6.936	1.00995	Fibroblast
hic1_undamaged_AAGCCATGTCCAGTTA-1	-8.87254	0.154752	Fibroblast
hic1_undamaged_AAGCCATTCAGGAACG-1	1.65995	-5.36796	PER-1
hic1_undamaged_AAGCCATTCCACCCTA-1	4.39298	7.59254	VSMC
hic1_undamaged_AAGCCATTCCCTTGGT-1	1.60142	-6.18863	PER-1
hic1_undamaged_AAGCCATTCGCTAGCG-1	-8.46135	-1.93394	Fibroblast
hic1_undamaged_AAGCCATTCGTTCTCG-1	3.39765	-2.92805	PER-1
hic1_undamaged_AAGCCATTCTCAATCT-1	6.60819	-0.589752	VSMC
hic1_undamaged_AAGCGAGAGTTTGAGA-1	6.31048	-2.92549	PER-1
hic1_undamaged_AAGCGAGCACGACGAA-1	-0.740506	-2.84356	PER-2
hic1_undamaged_AAGCGAGCACGTATAC-1	-6.16846	0.997853	Fibroblast
hic1_undamaged_AAGCGAGCACTATGTG-1	-6.42494	-0.636051	Fibroblast
hic1_undamaged_AAGCGAGGTACGGTTT-1	3.17398	4.24608	VSMC
hic1_undamaged_AAGCGAGGTCCAATCA-1	5.90263	1.36718	VSMC
hic1_undamaged_AAGCGAGGTTGTAAAG-1	3.15785	-2.3985	PER-1
hic1_undamaged_AAGCGAGTCATGGAGG-1	5.49468	1.7588	VSMC
hic1_undamaged_AAGCGAGTCATTTCGT-1	4.04488	6.16244	VSMC
hic1_undamaged_AAGCGTTCAAAGTGTA-1	4.67834	-4.4703	PER-1
hic1_undamaged_AAGCGTTCAACTTGGT-1	-6.57482	0.92754	Fibroblast
hic1_undamaged_AAGCGTTCAGTCGAGA-1	-8.05723	-1.32567	Fibroblast
hic1_undamaged_AAGCGTTCAGTTAGAA-1	-6.93186	0.920374	Fibroblast
hic1_undamaged_AAGCGTTCATGACAGG-1	-7.70174	3.23553	FAP
hic1_undamaged_AAGCGTTGTCTTCGAA-1	-7.88088	-0.329597	Fibroblast
hic1_undamaged_AAGCGTTGTTCGGTTA-1	-4.21955	0.777962	Fibroblast
hic1_undamaged_AAGCGTTTCCCTAGGG-1	-8.42197	-1.33518	Fibroblast
hic1_undamaged_AAGCGTTTCCGTGACG-1	5.52869	-4.05594	PER-1
hic1_undamaged_AAGCGTTTCTCTGAGA-1	1.68023	3.14815	VSMC
hic1_undamaged_AAGGAATAGCACCCAC-1	4.18926	4.71495	VSMC
hic1_undamaged_AAGGAATAGCCGATTT-1	2.46023	4.2996	VSMC
hic1_undamaged_AAGGAATAGCTCCCTT-1	3.32394	5.7319	VSMC
hic1_undamaged_AAGGAATAGTATGATG-1	3.27074	1.60076	VSMC
hic1_undamaged_AAGGAATCAAGGCCTC-1	6.50815	-4.22918	PER-1
hic1_undamaged_AAGGAATCATGAGTAA-1	4.33777	2.84106	VSMC
hic1_undamaged_AAGGAATCATTAGGCT-1	3.59913	3.61323	VSMC
hic1_undamaged_AAGGAATGTAACATCC-1	-8.4011	1.62783	Fibroblast
hic1_undamaged_AAGGAATGTCAACATC-1	-8.19521	-1.93618	Fibroblast
hic1_undamaged_AAGGAATGTCGCCTAG-1	-10.1915	-0.233039	Fibroblast
hic1_undamaged_AAGGAATGTGAATATG-1	4.56634	7.26264	VSMC
hic1_undamaged_AAGGAATTCAGATTGC-1	3.88899	-5.41834	PER-1
hic1_undamaged_AAGGAATTCTGCAGCG-1	5.66658	5.13782	VSMC
hic1_undamaged_AAGGTAAAGACGCATG-1	5.75441	1.83327	VSMC
hic1_undamaged_AAGGTAAAGAGTCTGG-1	6.06834	0.429919	VSMC
hic1_undamaged_AAGGTAAAGTATTCCG-1	-8.23525	1.51666	Fibroblast
hic1_undamaged_AAGGTAAAGTCGGGAT-1	4.86968	-4.76209	PER-1
hic1_undamaged_AAGGTAACAAGACCGA-1	4.89454	-5.48173	PER-1
hic1_undamaged_AAGGTAACAGCCGTCA-1	4.6614	-5.34498	PER-1
hic1_undamaged_AAGGTAACATCCGAAT-1	3.66764	2.80422	VSMC
hic1_undamaged_AAGGTAAGTTGTAAAG-1	-7.57225	-2.09214	Fibroblast
hic1_undamaged_AAGGTAATCATCGTAG-1	-7.87433	-1.78654	Fibroblast
hic1_undamaged_AAGGTAATCTCGCGTT-1	-8.95357	0.243984	Fibroblast
hic1_undamaged_AAGTACCCAGAGTGTG-1	4.74752	6.20627	VSMC
hic1_undamaged_AAGTACCCAGCATACT-1	3.78645	1.36855	VSMC
hic1_undamaged_AAGTACCCAGTTAAAG-1	5.04367	3.8868	VSMC
hic1_undamaged_AAGTACCGTCCGCAGT-1	6.15402	-1.79166	PER-1
hic1_undamaged_AAGTACCGTGCTCTCT-1	4.39887	-5.11117	PER-1
hic1_undamaged_AAGTACCGTGGATGAC-1	-0.827303	-2.27289	PER-2
hic1_undamaged_AAGTACCTCCGTAATG-1	6.71152	-1.01722	VSMC
hic1_undamaged_AAGTACCTCCTCAGGG-1	-8.77803	1.13066	Fibroblast
hic1_undamaged_AAGTACCTCGAGATGG-1	5.44866	-5.39171	PER-1
hic1_undamaged_AAGTCGTAGATACATG-1	6.31907	-0.445067	VSMC
hic1_undamaged_AAGTCGTAGCGTGTTT-1	5.83417	0.984853	VSMC
hic1_undamaged_AAGTCGTGTATGCGGA-1	-7.34506	-0.34132	Fibroblast
hic1_undamaged_AAGTCGTGTATTGCCA-1	4.01048	3.15998	VSMC
hic1_undamaged_AAGTCGTGTATTTCGG-1	-9.06671	0.822357	Fibroblast
hic1_undamaged_AAGTCGTGTGAGCAGT-1	4.23988	5.08353	VSMC
hic1_undamaged_AAGTCGTGTTAGTCGT-1	-7.45718	-0.803177	Fibroblast
hic1_undamaged_AAGTCGTTCACCTACC-1	-5.58496	1.63076	Fibroblast
hic1_undamaged_AAGTCGTTCACTTGTT-1	-6.96242	-0.306401	Fibroblast
hic1_undamaged_AAGTCGTTCAGGTAAA-1	7.10977	-2.87886	PER-1
hic1_undamaged_AAGTCGTTCTCGGCTT-1	3.22052	5.26121	VSMC
hic1_undamaged_AAGTGAAAGGATATAC-1	5.1216	3.71274	VSMC
hic1_undamaged_AAGTGAACACCGTCTT-1	6.10702	-1.78429	PER-1
hic1_undamaged_AAGTGAACATCATCTT-1	3.45856	6.59245	VSMC
hic1_undamaged_AAGTGAAGTTGTCTAG-1	3.59024	-5.30453	PER-1
hic1_undamaged_AAGTGAATCACTGGGC-1	-9.2418	1.94174	Fibroblast
hic1_undamaged_AAGTGAATCCGAAGGA-1	3.73699	2.24192	VSMC
hic1_undamaged_AAGTGAATCGCTCCTA-1	-7.77505	2.62821	FAP
hic1_undamaged_AAGTGAATCTCTTAAC-1	-7.81653	-0.651726	Fibroblast
hic1_undamaged_AAGTTCGAGAGCATTA-1	-8.03276	-0.339414	Fibroblast
hic1_undamaged_AAGTTCGAGTCATAGA-1	-7.40588	0.0227102	Fibroblast
hic1_undamaged_AAGTTCGAGTTGCGAG-1	3.52698	1.65468	VSMC
hic1_undamaged_AAGTTCGCAAATCGTC-1	-9.79694	1.03177	Fibroblast
hic1_undamaged_AAGTTCGCAAGTAGTA-1	5.18148	1.53545	VSMC
hic1_undamaged_AAGTTCGCAATCAAGA-1	-7.94547	-0.486335	Fibroblast
hic1_undamaged_AAGTTCGCAATGGGTG-1	6.92661	-1.55031	PER-1
hic1_undamaged_AAGTTCGGTAATTAGG-1	5.45229	-4.35825	PER-1
hic1_undamaged_AAGTTCGGTCATTGCA-1	5.28373	0.464341	VSMC
hic1_undamaged_AAGTTCGTCATGGTAC-1	4.53174	-3.49998	PER-1
hic1_undamaged_AAGTTCGTCCATCACC-1	-8.8068	-1.98799	Fibroblast
hic1_undamaged_AAGTTCGTCTACACAG-1	3.26608	-5.44438	PER-1
hic1_undamaged_AATAGAGAGACATACA-1	-0.498195	-2.84951	PER-2
hic1_undamaged_AATAGAGAGAGAACCC-1	6.37394	-2.89998	PER-1
hic1_undamaged_AATAGAGCAGGAGGAG-1	2.75479	3.0921	VSMC
hic1_undamaged_AATAGAGCATCAGCAT-1	-9.77298	-1.6554	Fibroblast
hic1_undamaged_AATAGAGCATGACAGG-1	4.99708	-2.50471	PER-1
hic1_undamaged_AATAGAGGTCGATTAC-1	5.53955	3.61378	VSMC
hic1_undamaged_AATAGAGTCCGATGTA-1	-8.10564	1.52038	Fibroblast
hic1_undamaged_AATAGAGTCTTTCTAG-1	-6.45353	-1.54119	Fibroblast
hic1_undamaged_AATCACGAGTTAGTAG-1	2.92646	5.38107	VSMC
hic1_undamaged_AATCACGCAACCTATG-1	1.11341	-5.76304	PER-1
hic1_undamaged_AATCACGCAATGTCTG-1	3.46489	5.765	VSMC
hic1_undamaged_AATCACGCACGTCTCT-1	3.56334	0.0677336	VSMC
hic1_undamaged_AATCACGCAGCCGGTT-1	5.56256	1.09193	VSMC
hic1_undamaged_AATCACGGTATTGCCA-1	-0.267968	-4.58901	PER-2
hic1_undamaged_AATCACGGTCCGAAGA-1	5.10939	-4.79801	PER-1
hic1_undamaged_AATCACGTCCATGAGT-1	6.78712	-1.005	VSMC
hic1_undamaged_AATCACGTCCGCGATG-1	-8.13132	0.279814	Fibroblast
hic1_undamaged_AATCGACAGAGGTCGT-1	5.04461	-1.84355	PER-1
hic1_undamaged_AATCGACAGGCTAAAT-1	5.67531	-4.7674	PER-1
hic1_undamaged_AATCGACAGGCTGAAC-1	-5.39057	1.57678	Fibroblast
hic1_undamaged_AATCGACAGGTCCAGA-1	3.58073	-2.27219	PER-1
hic1_undamaged_AATCGACCAAGTGCAG-1	5.82269	1.23455	VSMC
hic1_undamaged_AATCGACCACGCGTCA-1	3.18377	-5.30244	PER-1
hic1_undamaged_AATCGACGTCGAGCTC-1	2.90996	3.31374	VSMC
hic1_undamaged_AATCGACGTCTGTAGT-1	5.42051	-4.13416	PER-1
hic1_undamaged_AATCGACGTGCAACGA-1	3.03303	3.75842	VSMC
hic1_undamaged_AATCGACGTGTGTCCG-1	-8.59053	-1.62882	Fibroblast
hic1_undamaged_AATCGACGTTGGCTAT-1	-5.70397	-0.208993	Fibroblast
hic1_undamaged_AATCGACTCTCTGACC-1	5.38707	3.3326	VSMC
hic1_undamaged_AATCGTGAGCTGACCC-1	-9.26919	1.85447	Fibroblast
hic1_undamaged_AATCGTGAGGCAGTCA-1	-6.37007	0.290756	Fibroblast
hic1_undamaged_AATCGTGAGTAACAGT-1	4.31801	2.30749	VSMC
hic1_undamaged_AATCGTGAGTAACCTC-1	-9.14644	-1.53972	Fibroblast
hic1_undamaged_AATCGTGAGTCTCGTA-1	1.21656	0.939096	VSMC
hic1_undamaged_AATCGTGCAAACCACT-1	-6.62266	1.86716	Fibroblast
hic1_undamaged_AATCGTGCAACGTAAA-1	-9.23914	1.58084	Fibroblast
hic1_undamaged_AATCGTGCAAGTCATC-1	4.85014	-4.72496	PER-1
hic1_undamaged_AATCGTGCAGACTGCC-1	2.31316	4.88268	VSMC
hic1_undamaged_AATCGTGCATGACACT-1	-8.16909	-1.28952	Fibroblast
hic1_undamaged_AATCGTGGTGACCGTC-1	0.358877	-5.62398	PER-1
hic1_undamaged_AATCGTGTCAATCCAG-1	1.22605	-6.09376	PER-1
hic1_undamaged_AATCGTGTCACCTGTC-1	5.38197	5.89782	VSMC
hic1_undamaged_AATCGTGTCCAATGCA-1	6.59902	-3.05513	PER-1
hic1_undamaged_AATCGTGTCCGTGTAA-1	5.94687	-4.1376	PER-1
hic1_undamaged_AATGAAGAGGAAACGA-1	3.39156	-5.39175	PER-1
hic1_undamaged_AATGAAGAGTCATGGG-1	4.43832	5.90554	VSMC
hic1_undamaged_AATGAAGCACAAATAG-1	4.35397	-5.18273	PER-1
hic1_undamaged_AATGAAGCACGTTGGC-1	5.59461	-3.49443	PER-1
hic1_undamaged_AATGAAGCAGAATGTA-1	-8.41548	-0.144642	Fibroblast
hic1_undamaged_AATGAAGGTAGTACGG-1	-9.54581	1.51744	Fibroblast
hic1_undamaged_AATGAAGGTCCATCTC-1	3.59434	5.77554	VSMC
hic1_undamaged_AATGAAGTCTCGACGG-1	-8.38232	0.659929	Fibroblast
hic1_undamaged_AATGAAGTCTCTCGAC-1	-7.82953	2.74502	FAP
hic1_undamaged_AATGACCAGACAGCGT-1	6.1117	-4.81549	PER-1
hic1_undamaged_AATGACCAGCCTCAGC-1	5.13049	0.56159	VSMC
hic1_undamaged_AATGACCAGCGTGTCC-1	1.43105	5.85303	VSMC
hic1_undamaged_AATGACCAGGTAGCAC-1	6.3659	-4.63238	PER-1
hic1_undamaged_AATGACCAGGTCCTGC-1	-7.99478	-1.38719	Fibroblast
hic1_undamaged_AATGACCCAACGTATC-1	5.82464	5.53895	VSMC
hic1_undamaged_AATGACCCACCGCTAG-1	4.77692	-4.29742	PER-1
hic1_undamaged_AATGACCCAGGCTCTG-1	4.34558	0.381723	VSMC
hic1_undamaged_AATGACCGTACACGCC-1	3.06418	-6.51592	PER-1
hic1_undamaged_AATGACCGTCAGACGA-1	1.8106	-6.0908	PER-1
hic1_undamaged_AATGACCGTGATACAA-1	6.66988	-4.83451	PER-1
hic1_undamaged_AATGACCGTGGCATCC-1	-8.07094	1.018	Fibroblast
hic1_undamaged_AATGACCGTTTCGTAG-1	-5.91109	-0.243442	Fibroblast
hic1_undamaged_AATGACCTCATGGCCG-1	-8.13251	-1.33237	Fibroblast
hic1_undamaged_AATGACCTCCTGGGTG-1	4.68805	4.30176	VSMC
hic1_undamaged_AATGACCTCGGTAAGG-1	-8.38436	2.22607	Fibroblast
hic1_undamaged_AATGCCAAGACGACGT-1	3.21933	2.76581	VSMC
hic1_undamaged_AATGCCAGTATACCCA-1	2.73357	5.08583	VSMC
hic1_undamaged_AATGCCAGTCATTGCA-1	-7.53722	2.24706	Fibroblast
hic1_undamaged_AATGCCAGTCCTTGTC-1	5.50659	4.61354	VSMC
hic1_undamaged_AATGCCATCAAACGTC-1	-9.07195	1.57216	Fibroblast
hic1_undamaged_AATGCCATCAAGCCCG-1	-6.71521	0.266385	Fibroblast
hic1_undamaged_AATGCCATCCGTGACG-1	-7.70387	1.68685	Fibroblast
hic1_undamaged_AATGGAAAGCAAGTGC-1	4.51686	7.087	VSMC
hic1_undamaged_AATGGAAAGCATGTTC-1	3.96348	1.47285	VSMC
hic1_undamaged_AATGGAAAGTCGCGAA-1	5.28492	-1.60974	PER-1
hic1_undamaged_AATGGAAAGTGCAGCA-1	-0.573609	-2.97874	PER-2
hic1_undamaged_AATGGAACAGAGTTCT-1	5.41486	4.59184	VSMC
hic1_undamaged_AATGGAAGTAGAGGAA-1	5.64788	3.35088	VSMC
hic1_undamaged_AATGGAAGTCAACCTA-1	4.48117	-5.15234	PER-1
hic1_undamaged_AATGGAAGTGATAGTA-1	6.06948	2.55543	VSMC
hic1_undamaged_AATGGAAGTTGTAAAG-1	3.77044	-5.68136	PER-1
hic1_undamaged_AATGGAATCATACAGC-1	0.778617	-5.8898	PER-1
hic1_undamaged_AATGGAATCTGCGGGT-1	-7.04435	-0.841128	Fibroblast
hic1_undamaged_AATGGAATCTGGGCGT-1	2.27113	-4.91544	PER-1
hic1_undamaged_AATGGCTCAGCCGGTT-1	3.93962	7.2557	VSMC
hic1_undamaged_AATGGCTGTAGGACCA-1	-7.62593	0.271215	Fibroblast
hic1_undamaged_AATGGCTGTATGAGCG-1	5.77083	-3.56874	PER-1
hic1_undamaged_AATGGCTGTGTTTACG-1	6.00938	4.754	VSMC
hic1_undamaged_AATGGCTTCAAGCCTA-1	4.3539	3.4195	VSMC
hic1_undamaged_AATGGCTTCCATTCGC-1	4.66099	5.75347	VSMC
hic1_undamaged_AATGGCTTCCGCTGTT-1	-6.507	-0.74261	Fibroblast
hic1_undamaged_AATGGCTTCGATACAC-1	3.67229	4.6761	VSMC
hic1_undamaged_AATGGCTTCGGCTGTG-1	-9.59459	-1.11744	Fibroblast
hic1_undamaged_AATTCCTAGACCCGCT-1	1.31915	-5.48193	PER-1
hic1_undamaged_AATTCCTAGGACTAAT-1	4.7452	-2.52097	PER-1
hic1_undamaged_AATTCCTAGGGCAGGA-1	5.4283	1.1405	VSMC
hic1_undamaged_AATTCCTAGGTGCCAA-1	4.58565	3.42001	VSMC
hic1_undamaged_AATTCCTAGTGCTCGC-1	-6.10754	-1.16801	Fibroblast
hic1_undamaged_AATTCCTAGTGTAGAT-1	4.65621	4.83138	VSMC
hic1_undamaged_AATTCCTCACTTGGGC-1	-8.98232	-1.62092	Fibroblast
hic1_undamaged_AATTCCTCAGTCGGAA-1	1.43487	-5.45141	PER-1
hic1_undamaged_AATTCCTGTGTAACGG-1	0.99973	-5.8283	PER-1
hic1_undamaged_AATTCCTTCAGAATAG-1	6.2895	-2.16309	PER-1
hic1_undamaged_AATTCCTTCGGTGAAG-1	-4.16016	0.514606	Fibroblast
hic1_undamaged_AATTCCTTCTCGCTCA-1	-6.49515	0.7198	Fibroblast
hic1_undamaged_AATTTCCAGCCTCTCT-1	-8.56008	-1.79414	Fibroblast
hic1_undamaged_AATTTCCAGTGTTGAA-1	3.61168	-2.54848	PER-1
hic1_undamaged_AATTTCCCAGCCTATA-1	-8.96074	-1.79287	Fibroblast
hic1_undamaged_AATTTCCCAGTCAGAG-1	-7.2225	0.310045	Fibroblast
hic1_undamaged_AATTTCCCATTGTACG-1	-7.16363	-1.71776	Fibroblast
hic1_undamaged_AATTTCCGTAGACACG-1	-7.96662	2.88327	FAP
hic1_undamaged_AATTTCCGTAGTGATA-1	5.56048	-5.70142	PER-1
hic1_undamaged_AATTTCCGTGTCACAT-1	3.39865	2.94291	VSMC
hic1_undamaged_AATTTCCGTGTTCCAA-1	3.46857	6.45463	VSMC
hic1_undamaged_AATTTCCGTTTCACAG-1	4.494	3.95443	VSMC
hic1_undamaged_AATTTCCGTTTGTTGG-1	2.69416	-5.89749	PER-1
hic1_undamaged_ACAAAGAAGATACGAT-1	-8.31116	2.63671	FAP
hic1_undamaged_ACAAAGAAGCGCCTTG-1	6.24905	2.23747	VSMC
hic1_undamaged_ACAAAGAAGCGTCTCG-1	3.52922	-2.4533	PER-1
hic1_undamaged_ACAAAGAAGTATCTGC-1	6.32734	-0.686373	VSMC
hic1_undamaged_ACAAAGACAAATGAAC-1	3.68511	-5.73305	PER-1
hic1_undamaged_ACAAAGACACACCTGG-1	-6.99847	0.646963	Fibroblast
hic1_undamaged_ACAAAGACAGAACGCA-1	5.03275	-3.98287	PER-1
hic1_undamaged_ACAAAGAGTATTCCGA-1	5.23371	1.97726	VSMC
hic1_undamaged_ACAAAGAGTCGCTTAA-1	-7.03372	-0.783059	Fibroblast
hic1_undamaged_ACAAAGATCATTTACC-1	3.53939	-2.47801	PER-1
hic1_undamaged_ACAAAGATCCACAGCG-1	-9.78025	-0.552541	Fibroblast
hic1_undamaged_ACAAAGATCCATTGGA-1	3.97425	0.641434	VSMC
hic1_undamaged_ACAAAGATCGTCCTTG-1	-9.02027	1.75822	Fibroblast
hic1_undamaged_ACAAAGATCGTTCAGA-1	-7.35339	0.618922	VSMC
hic1_undamaged_ACAACCAAGTAGACCG-1	2.23225	6.80158	VSMC
hic1_undamaged_ACAACCACAAGTCCAT-1	5.34731	-0.371734	PER-1
hic1_undamaged_ACAACCACAAGTGGTG-1	3.83124	2.81743	VSMC
hic1_undamaged_ACAACCACAGGATGAC-1	-1.21667	-2.5631	PER-2
hic1_undamaged_ACAACCACATCTTAGG-1	-8.18675	-1.91932	Fibroblast
hic1_undamaged_ACAACCAGTGCATTTG-1	4.3654	-5.68385	PER-1
hic1_undamaged_ACAACCAGTTCATCGA-1	-7.7996	3.92654	FAP
hic1_undamaged_ACAACCAGTTCGGCTG-1	-7.63828	0.449277	Fibroblast
hic1_undamaged_ACAACCATCCATTGTT-1	4.55411	5.36157	VSMC
hic1_undamaged_ACAACCATCCCTGTTG-1	1.1911	5.46475	VSMC
hic1_undamaged_ACAACCATCGACCCAG-1	3.77836	-5.89812	PER-1
hic1_undamaged_ACAAGCTAGAGGTTTA-1	7.08407	-2.65022	PER-1
hic1_undamaged_ACAAGCTAGCGACATG-1	5.88381	4.78901	VSMC
hic1_undamaged_ACAAGCTAGCGAGTCA-1	-8.65848	0.752059	Fibroblast
hic1_undamaged_ACAAGCTAGTCAGCCC-1	6.15733	3.19837	VSMC
hic1_undamaged_ACAAGCTCACCAAATC-1	-8.72689	0.590987	Fibroblast
hic1_undamaged_ACAAGCTCATGGGTTT-1	-8.28725	1.50592	Fibroblast
hic1_undamaged_ACAAGCTGTCTTGAAC-1	-8.33861	-1.71221	Fibroblast
hic1_undamaged_ACAAGCTGTGATATAG-1	-7.90165	2.0159	Fibroblast
hic1_undamaged_ACAAGCTGTTTCGTAG-1	4.71794	-2.32495	PER-1
hic1_undamaged_ACAAGCTTCCAACCGG-1	4.86002	5.86499	VSMC
hic1_undamaged_ACAAGCTTCCATCTGC-1	3.37634	4.74426	VSMC
hic1_undamaged_ACAAGCTTCGGTATGT-1	-7.67785	-1.62807	Fibroblast
hic1_undamaged_ACACAGTAGAAGGTAG-1	4.65767	-2.71126	PER-1
hic1_undamaged_ACACAGTAGCCTCAAT-1	4.23639	4.03806	VSMC
hic1_undamaged_ACACAGTCAACTCCCT-1	6.78574	-0.853246	VSMC
hic1_undamaged_ACACAGTCAGCATTGT-1	-9.47793	-0.466582	Fibroblast
hic1_undamaged_ACACAGTTCAAGCCAT-1	-7.79716	2.68712	FAP
hic1_undamaged_ACACAGTTCATCACAG-1	-0.697173	-2.08866	PER-2
hic1_undamaged_ACACAGTTCCTATGGA-1	3.56602	-5.86247	PER-1
hic1_undamaged_ACACAGTTCGAACTCA-1	4.90033	1.68187	VSMC
hic1_undamaged_ACACAGTTCGACGAGA-1	2.56469	-5.75574	PER-1
hic1_undamaged_ACACCAACATCAACCA-1	6.36392	-4.90689	PER-1
hic1_undamaged_ACACCAAGTAATACCC-1	-6.36626	-1.66407	Fibroblast
hic1_undamaged_ACACCAAGTGCCTTCT-1	6.38793	-5.12343	PER-1
hic1_undamaged_ACACGCGCAAAGAGTT-1	6.12874	1.43345	VSMC
hic1_undamaged_ACACGCGCAGTCACGC-1	-7.55797	0.643681	Fibroblast
hic1_undamaged_ACACGCGCATCCGTGG-1	-7.97556	-0.581789	Fibroblast
hic1_undamaged_ACACGCGGTACTGCCG-1	7.31826	-3.25553	PER-1
hic1_undamaged_ACACGCGGTCTGCAAT-1	-6.36071	0.842158	Fibroblast
hic1_undamaged_ACACGCGGTGACACGA-1	-8.40998	2.34494	Fibroblast
hic1_undamaged_ACACGCGGTGGTCTGC-1	6.6782	-2.0836	PER-1
hic1_undamaged_ACACGCGGTTTCTTAC-1	5.10946	-5.44911	PER-1
hic1_undamaged_ACACGCGTCAGATTGC-1	4.87737	2.33402	VSMC
hic1_undamaged_ACACGCGTCAGTCTTT-1	3.80718	0.0672333	VSMC
hic1_undamaged_ACACGCGTCCGTCCTA-1	4.7128	5.77804	VSMC
hic1_undamaged_ACACGCGTCGAGTGAG-1	-7.66024	0.867988	Fibroblast
hic1_undamaged_ACACGCGTCTCATTTG-1	-6.67567	1.09489	Fibroblast
hic1_undamaged_ACACTGAAGATACGAT-1	5.77637	3.73789	VSMC
hic1_undamaged_ACACTGAAGTAATTGG-1	4.49379	-1.40251	PER-1
hic1_undamaged_ACACTGACACTACTTT-1	-9.52633	-1.04714	Fibroblast
hic1_undamaged_ACACTGACATGACTTG-1	-7.69427	1.44513	Fibroblast
hic1_undamaged_ACACTGAGTCCTGAAT-1	-8.84281	1.02274	Fibroblast
hic1_undamaged_ACACTGAGTGCTCTCT-1	-9.51418	-0.964212	Fibroblast
hic1_undamaged_ACACTGAGTGGTCAAG-1	3.81144	-2.14321	PER-1
hic1_undamaged_ACACTGAGTGTCACAT-1	-8.59898	2.73484	Fibroblast
hic1_undamaged_ACAGAAAAGAAGCCTG-1	5.25092	4.87622	VSMC
hic1_undamaged_ACAGAAAAGATCCGAG-1	-7.69468	1.21054	PER-1
hic1_undamaged_ACAGAAAAGGGTCAAC-1	2.0625	6.58299	VSMC
hic1_undamaged_ACAGAAAGTAGAGCTG-1	-7.76988	-0.43987	Fibroblast
hic1_undamaged_ACAGAAAGTAGGAGGG-1	4.97964	-5.38026	PER-1
hic1_undamaged_ACAGAAAGTTGTAAAG-1	2.76493	7.38759	VSMC
hic1_undamaged_ACAGAAATCCGCACTT-1	5.0411	1.63593	VSMC
hic1_undamaged_ACAGAAATCCGTGGTG-1	4.68796	5.22809	VSMC
hic1_undamaged_ACAGCCGAGATGGGCT-1	7.19796	-3.4546	PER-1
hic1_undamaged_ACAGCCGCACCTGATA-1	3.55992	-2.48994	PER-1
hic1_undamaged_ACAGCCGCACGGTGTC-1	-8.93041	0.385494	Fibroblast
hic1_undamaged_ACAGCCGCAGTTTCGA-1	6.90861	-4.21587	PER-1
hic1_undamaged_ACAGCCGGTATCCTCC-1	3.41078	6.76786	VSMC
hic1_undamaged_ACAGCCGGTGTAGTGG-1	3.11534	7.26183	VSMC
hic1_undamaged_ACAGCCGGTTTGAAAG-1	-8.43273	-1.09926	Fibroblast
hic1_undamaged_ACAGCCGTCAACTGAC-1	5.27077	1.9714	VSMC
hic1_undamaged_ACAGCCGTCCCGAGGT-1	3.71669	0.333215	VSMC
hic1_undamaged_ACAGCCGTCTACCCAC-1	4.25251	2.83437	VSMC
hic1_undamaged_ACAGGGAAGAATCTAG-1	5.7867	-3.72282	PER-1
hic1_undamaged_ACAGGGAAGAGCACTG-1	-9.55956	-1.52575	Fibroblast
hic1_undamaged_ACAGGGAAGAGCCGAT-1	1.71244	4.20865	VSMC
hic1_undamaged_ACAGGGAAGAGCCGTA-1	3.78354	4.71548	VSMC
hic1_undamaged_ACAGGGAAGATACCAA-1	2.83141	-3.37712	PER-1
hic1_undamaged_ACAGGGAAGTTGAATG-1	5.1143	5.67136	VSMC
hic1_undamaged_ACAGGGACAAGCGAAC-1	2.85077	6.85246	VSMC
hic1_undamaged_ACAGGGACAATAACCC-1	5.44733	1.64459	VSMC
hic1_undamaged_ACAGGGACACACAGAG-1	-6.13412	-0.861073	Fibroblast
hic1_undamaged_ACAGGGACAGATTAAG-1	-6.73744	-0.702934	Fibroblast
hic1_undamaged_ACAGGGAGTAACTTCG-1	-7.84088	-0.495493	Fibroblast
hic1_undamaged_ACAGGGAGTCATACCA-1	5.83882	-0.956585	VSMC
hic1_undamaged_ACAGGGAGTCTAGATC-1	2.90473	7.15041	VSMC
hic1_undamaged_ACAGGGAGTGCAACGA-1	5.67968	5.26911	VSMC
hic1_undamaged_ACAGGGAGTGCCTACG-1	4.82042	1.68198	VSMC
hic1_undamaged_ACAGGGAGTTATAGAG-1	-8.03916	-1.92849	Fibroblast
hic1_undamaged_ACAGGGAGTTCTGAGT-1	4.49446	-4.0714	PER-1
hic1_undamaged_ACAGGGATCGATCCAA-1	6.20977	1.05531	VSMC
hic1_undamaged_ACAGGGATCGTCGATA-1	-9.30958	-0.453962	Fibroblast
hic1_undamaged_ACATCCCAGCTACGTT-1	-6.10285	1.72169	Fibroblast
hic1_undamaged_ACATCCCAGGTTCATC-1	6.09168	3.77382	VSMC
hic1_undamaged_ACATCCCAGTCGAATA-1	6.86644	-2.75797	PER-1
hic1_undamaged_ACATCCCAGTTCGCAT-1	3.31634	7.05244	VSMC
hic1_undamaged_ACATCCCCAATCCTTT-1	3.79408	0.194796	VSMC
hic1_undamaged_ACATCCCCATACTGAC-1	-0.789885	-3.6232	PER-2
hic1_undamaged_ACATCCCGTAGCTGTT-1	-6.48926	-1.39269	Fibroblast
hic1_undamaged_ACATCCCGTAGTCGGA-1	6.81669	-3.40278	PER-1
hic1_undamaged_ACATCGAAGCCGTTAT-1	4.34473	-2.83415	PER-1
hic1_undamaged_ACATCGAAGGCAGCTA-1	6.33157	-0.282768	VSMC
hic1_undamaged_ACATCGAAGGTTCATC-1	4.04972	1.9171	VSMC
hic1_undamaged_ACATCGAAGTAGATCA-1	-4.07371	0.571732	Fibroblast
hic1_undamaged_ACATCGAAGTATTCCG-1	-9.85129	-0.273182	Fibroblast
hic1_undamaged_ACATCGACAATGGGTG-1	0.469164	-5.77725	PER-1
hic1_undamaged_ACATCGACACGTAGTT-1	3.91215	2.12969	VSMC
hic1_undamaged_ACATCGAGTGTATACC-1	-6.52817	2.0951	Fibroblast
hic1_undamaged_ACATCGATCAGGGATG-1	-0.6046	-3.33893	PER-2
hic1_undamaged_ACATCGATCGCGATCG-1	2.81538	-3.33955	PER-1
hic1_undamaged_ACATCGATCTTCGACC-1	-9.60801	-0.746445	Fibroblast
hic1_undamaged_ACATGCAAGAGCACTG-1	-9.69794	-1.04633	Fibroblast
hic1_undamaged_ACATGCAAGAGTGACC-1	-8.86591	-1.16133	Fibroblast
hic1_undamaged_ACATGCAAGCACGATG-1	-7.81027	3.57857	FAP
hic1_undamaged_ACATGCAAGCCACAAG-1	3.25242	0.901459	VSMC
hic1_undamaged_ACATGCAAGCCGAATG-1	6.72266	-3.97615	PER-1
hic1_undamaged_ACATGCAAGCTACTAC-1	-7.67117	3.17641	FAP
hic1_undamaged_ACATGCAAGGGTACAC-1	3.97895	-2.06249	PER-1
hic1_undamaged_ACATGCAGTGATCGTT-1	-6.80103	-1.88106	Fibroblast
hic1_undamaged_ACATGCAGTGGACTAG-1	-8.0905	0.925093	Fibroblast
hic1_undamaged_ACATGCAGTGTCCAAT-1	3.76627	-3.77024	PER-1
hic1_undamaged_ACATGCATCACATCAG-1	1.25188	2.2573	VSMC
hic1_undamaged_ACATGCATCCGTTGGG-1	2.79226	2.81892	VSMC
hic1_undamaged_ACATGCATCGTAGCCG-1	-5.37871	-0.735246	Fibroblast
hic1_undamaged_ACATGCATCTATACTC-1	-7.53053	1.68022	Fibroblast
hic1_undamaged_ACATGCATCTCGCAGG-1	3.99782	-5.32089	PER-1
hic1_undamaged_ACATTTCAGACGAGCT-1	3.58526	-5.418	PER-1
hic1_undamaged_ACATTTCAGTAGAGTT-1	-6.24807	1.47964	Fibroblast
hic1_undamaged_ACATTTCCACAGCCAC-1	5.34205	-5.70135	PER-1
hic1_undamaged_ACATTTCCAGGAATCG-1	4.50085	3.9941	VSMC
hic1_undamaged_ACATTTCGTAGAGATT-1	5.97358	-1.80456	PER-1
hic1_undamaged_ACATTTCGTATCTCTT-1	4.50175	6.07981	VSMC
hic1_undamaged_ACATTTCGTCAGTCCG-1	6.7246	-3.58627	PER-1
hic1_undamaged_ACATTTCGTCATTGCA-1	5.11983	2.7705	VSMC
hic1_undamaged_ACATTTCGTGTTCCTC-1	3.49102	6.62429	VSMC
hic1_undamaged_ACATTTCTCCGAGATT-1	3.51385	-2.40173	PER-1
hic1_undamaged_ACCAAACAGACGGAAA-1	-9.20818	-1.54982	Fibroblast
hic1_undamaged_ACCAAACAGCTTTCTT-1	-9.74187	0.56652	Fibroblast
hic1_undamaged_ACCAAACAGGTATAGT-1	3.16446	3.76656	VSMC
hic1_undamaged_ACCAAACCAGGTTCAT-1	3.78633	-6.41363	PER-1
hic1_undamaged_ACCAAACCAGTCGCAC-1	5.2767	-5.04533	PER-1
hic1_undamaged_ACCAAACGTACGAGTG-1	7.38496	-3.27768	PER-1
hic1_undamaged_ACCAAACGTAGACGTG-1	4.77996	2.44779	VSMC
hic1_undamaged_ACCAAACGTATTGCCA-1	-5.31977	0.124738	Fibroblast
hic1_undamaged_ACCAAACGTCCGTTTC-1	3.85252	-6.11531	PER-1
hic1_undamaged_ACCAAACGTTACGCCG-1	6.11958	-0.844528	VSMC
hic1_undamaged_ACCAAACGTTCTCTAT-1	4.14775	4.06329	VSMC
hic1_undamaged_ACCAAACTCATCTGTT-1	4.19973	5.94052	VSMC
hic1_undamaged_ACCAAACTCCGTGTGG-1	-9.64231	0.217865	Fibroblast
hic1_undamaged_ACCAACAAGAAAGCGA-1	4.64013	5.30031	VSMC
hic1_undamaged_ACCAACAAGAGACAAG-1	5.92081	-0.641874	VSMC
hic1_undamaged_ACCAACAAGCTGACCC-1	4.31216	-3.63631	PER-1
hic1_undamaged_ACCAACAAGGAACGAA-1	3.856	-2.3034	PER-1
hic1_undamaged_ACCAACAAGGATCACG-1	4.95941	4.78882	VSMC
hic1_undamaged_ACCAACAAGGTTCATC-1	-5.64157	0.00950618	Fibroblast
hic1_undamaged_ACCAACACAACGTAAA-1	3.83409	-6.01973	PER-1
hic1_undamaged_ACCAACACAACTCCAA-1	5.93926	-4.68813	PER-1
hic1_undamaged_ACCAACACAAGCTACT-1	-7.79912	3.79724	FAP
hic1_undamaged_ACCAACACACGGTGAA-1	-7.44514	0.440475	Fibroblast
hic1_undamaged_ACCAACACATCGGAAG-1	5.93897	-0.999759	VSMC
hic1_undamaged_ACCAACAGTACCTGTA-1	2.78135	2.05621	VSMC
hic1_undamaged_ACCAACAGTCCGGTGT-1	-8.57986	1.69273	Fibroblast
hic1_undamaged_ACCAACAGTGCCCGTA-1	4.70185	-2.70264	PER-1
hic1_undamaged_ACCAACATCATTGTTC-1	1.83158	4.6036	VSMC
hic1_undamaged_ACCAACATCCAACCAA-1	5.47687	-5.84081	PER-1
hic1_undamaged_ACCAACATCCTCAGGG-1	5.05096	5.78804	VSMC
hic1_undamaged_ACCACAAAGTATAGAC-1	-10.2264	-0.217042	Fibroblast
hic1_undamaged_ACCACAACAAGAGTGC-1	-7.32584	-1.81331	Fibroblast
hic1_undamaged_ACCACAACAAGTTCCA-1	-8.20728	-2.09709	Fibroblast
hic1_undamaged_ACCACAACACTTGAAC-1	4.49501	-2.05449	PER-1
hic1_undamaged_ACCACAAGTTCAACGT-1	-6.80702	1.35553	Fibroblast
hic1_undamaged_ACCACAAGTTCGTAAC-1	4.0351	-5.32591	PER-1
hic1_undamaged_ACCACAATCACGGTCG-1	4.39018	4.0315	VSMC
hic1_undamaged_ACCATTTAGAGCATTA-1	-4.73443	1.09438	Fibroblast
hic1_undamaged_ACCATTTAGAGGGCGA-1	-7.62927	3.44992	FAP
hic1_undamaged_ACCATTTAGAGGGTGG-1	-0.674675	-3.05095	PER-2
hic1_undamaged_ACCATTTAGCTTAGTC-1	4.89563	-1.91185	PER-1
hic1_undamaged_ACCATTTAGCTTTCTT-1	4.37787	4.51475	VSMC
hic1_undamaged_ACCATTTAGTCTACCA-1	-10.1049	0.106107	Fibroblast
hic1_undamaged_ACCATTTAGTTGCTCA-1	3.47269	2.02354	VSMC
hic1_undamaged_ACCATTTCAATCAAGA-1	4.05144	6.91769	VSMC
hic1_undamaged_ACCATTTCAATCGCGC-1	-8.61132	-1.44145	Fibroblast
hic1_undamaged_ACCATTTCACAAAGCG-1	-6.22893	1.35159	Fibroblast
hic1_undamaged_ACCATTTCACCAGCGT-1	5.51116	3.61862	VSMC
hic1_undamaged_ACCATTTCAGACCTGC-1	4.48767	4.80371	VSMC
hic1_undamaged_ACCATTTCAGCAGTCC-1	4.76267	4.57385	VSMC
hic1_undamaged_ACCATTTCATCACGGC-1	6.19018	-4.74006	PER-1
hic1_undamaged_ACCATTTCATTAAAGG-1	-7.44033	3.40441	FAP
hic1_undamaged_ACCCAAAAGCACTGGA-1	-7.7859	0.667941	Fibroblast
hic1_undamaged_ACCCAAAAGCTAAACA-1	4.06301	4.87362	VSMC
hic1_undamaged_ACCCAAAAGGCATTTC-1	6.36495	2.78474	VSMC
hic1_undamaged_ACCCAAAAGTCACTCA-1	6.50682	-3.31711	PER-1
hic1_undamaged_ACCCAAACACGCGCTA-1	-4.53721	0.0790607	Fibroblast
hic1_undamaged_ACCCAAACAGCTGTGC-1	0.762203	-6.02123	PER-1
hic1_undamaged_ACCCAAACAGTGGCTC-1	7.15892	-2.722	PER-1
hic1_undamaged_ACCCAAAGTACTCGTA-1	-7.96641	-1.25236	Fibroblast
hic1_undamaged_ACCCAAAGTATCCCTC-1	-9.31399	-0.17257	Fibroblast
hic1_undamaged_ACCCAAATCACTTTGT-1	-6.45304	-1.21353	Fibroblast
hic1_undamaged_ACCCAAATCGCTTACC-1	2.54348	4.54121	VSMC
hic1_undamaged_ACCCTCAAGATGAATC-1	7.1484	-1.99885	PER-1
hic1_undamaged_ACCCTCAAGCTAAGTA-1	-7.84142	3.11112	FAP
hic1_undamaged_ACCCTCAAGTATGACA-1	-7.15448	-1.61915	Fibroblast
hic1_undamaged_ACCCTCAAGTCTTCGA-1	4.27553	-4.94825	PER-1
hic1_undamaged_ACCCTCAAGTGCTAGG-1	-8.02047	2.03926	Fibroblast
hic1_undamaged_ACCCTCACATTGACTG-1	5.39035	-3.36229	PER-1
hic1_undamaged_ACCCTCAGTAAGTAGT-1	5.09358	0.245712	VSMC
hic1_undamaged_ACCCTCAGTCAGCGTC-1	5.30139	5.63387	VSMC
hic1_undamaged_ACCCTCAGTTGTGCCG-1	-6.32274	-1.40827	Fibroblast
hic1_undamaged_ACCCTCATCCATTTGT-1	4.76343	6.48131	VSMC
hic1_undamaged_ACCCTCATCGCCACTT-1	3.93607	7.19611	VSMC
hic1_undamaged_ACCCTCATCTACTTCA-1	6.07858	2.8913	VSMC
hic1_undamaged_ACCCTTGAGGCACTCC-1	5.03144	-4.14998	PER-1
hic1_undamaged_ACCCTTGAGTTACTCG-1	3.5715	5.65759	VSMC
hic1_undamaged_ACCCTTGCACTGCTTC-1	3.47778	-2.18875	PER-1
hic1_undamaged_ACCCTTGCATAATGCC-1	6.81548	-3.55032	PER-1
hic1_undamaged_ACCCTTGGTACCGGAA-1	-0.883072	-2.36229	PER-2
hic1_undamaged_ACCCTTGGTCTTTCTA-1	6.38119	-3.23771	PER-1
hic1_undamaged_ACCCTTGGTGCATACT-1	5.71249	1.4435	VSMC
hic1_undamaged_ACCCTTGGTGTGAGCA-1	3.21264	-6.44818	PER-1
hic1_undamaged_ACCCTTGTCACCTCGT-1	5.76349	-2.53943	PER-1
hic1_undamaged_ACCCTTGTCTCATTGT-1	3.22695	1.22624	VSMC
hic1_undamaged_ACCGTTCAGCATCCCG-1	4.59322	2.39926	VSMC
hic1_undamaged_ACCGTTCAGCGTCAGA-1	3.61613	-5.48161	PER-1
hic1_undamaged_ACCGTTCAGGGTACGT-1	1.60599	1.53416	VSMC
hic1_undamaged_ACCGTTCCACGCTTAA-1	-10.0317	0.188844	Fibroblast
hic1_undamaged_ACCGTTCGTACGCTTA-1	3.05073	6.81803	VSMC
hic1_undamaged_ACCGTTCGTAGTGTGG-1	5.27424	-1.3626	PER-1
hic1_undamaged_ACCGTTCGTGGTCCGT-1	3.59732	-5.60569	PER-1
hic1_undamaged_ACCGTTCTCGGATTAC-1	-7.50897	0.0362626	Fibroblast
hic1_undamaged_ACCTACCAGCTACAAA-1	5.63117	2.09967	VSMC
hic1_undamaged_ACCTACCAGCTCGGCT-1	6.17233	-0.48906	VSMC
hic1_undamaged_ACCTACCAGGCGAACT-1	4.48541	-1.22877	PER-1
hic1_undamaged_ACCTACCAGTATAGGT-1	6.55346	-2.61667	PER-1
hic1_undamaged_ACCTACCAGTGGAAAG-1	4.06586	5.64488	VSMC
hic1_undamaged_ACCTACCAGTTACTCG-1	-7.87462	-1.29805	Fibroblast
hic1_undamaged_ACCTACCCAACCGCCA-1	1.00902	1.75759	VSMC
hic1_undamaged_ACCTACCCAAGTGTCT-1	4.97762	5.53135	VSMC
hic1_undamaged_ACCTACCCAGTTAGAA-1	2.69308	-3.99412	PER-1
hic1_undamaged_ACCTACCGTCTTTCAT-1	-7.58882	0.767017	Fibroblast
hic1_undamaged_ACCTACCTCGTGCATA-1	-7.79629	1.28672	Fibroblast
hic1_undamaged_ACCTACCTCTGGCCTT-1	-9.41556	-1.24735	Fibroblast
hic1_undamaged_ACCTGAACAATGAACA-1	-8.79958	-1.47218	Fibroblast
hic1_undamaged_ACCTGAACAGATCCTA-1	-8.0152	-1.37444	Fibroblast
hic1_undamaged_ACCTGAACAGCTTCGG-1	-5.27061	-0.959268	Fibroblast
hic1_undamaged_ACCTGAACATAATCGC-1	-9.76343	-1.40975	Fibroblast
hic1_undamaged_ACCTGAACATGGTACT-1	3.37713	-4.32671	PER-1
hic1_undamaged_ACCTGAAGTGGACAGT-1	5.8758	2.32898	VSMC
hic1_undamaged_ACCTGAAGTGGCTTAT-1	4.47485	5.64274	VSMC
hic1_undamaged_ACCTGAAGTTACGGAG-1	2.55447	2.6891	VSMC
hic1_undamaged_ACCTGAATCAGGTAAA-1	-6.33384	-1.30659	Fibroblast
hic1_undamaged_ACCTGAATCCACACCT-1	-4.20579	0.736901	Fibroblast
hic1_undamaged_ACCTGAATCCCGAATA-1	-7.83475	0.417184	Fibroblast
hic1_undamaged_ACCTGAATCTCTATAC-1	4.07651	6.62556	VSMC
hic1_undamaged_ACCTGTCAGGATCATA-1	5.8598	2.72852	VSMC
hic1_undamaged_ACCTGTCCACCTGCTT-1	5.31915	-4.54683	PER-1
hic1_undamaged_ACCTGTCGTATGAAGT-1	0.732892	-4.73753	PER-1
hic1_undamaged_ACCTGTCGTGCCTACG-1	-7.55531	2.83101	FAP
hic1_undamaged_ACCTGTCGTGGTCTCG-1	-5.58675	-0.251271	Fibroblast
hic1_undamaged_ACCTGTCGTGTCCGTG-1	5.38209	-3.08845	PER-1
hic1_undamaged_ACGATCAAGGCGTCCT-1	6.73687	-2.26524	PER-1
hic1_undamaged_ACGATCAAGGGCCCTT-1	6.0406	0.970059	VSMC
hic1_undamaged_ACGATCAAGTCAAGCG-1	4.0226	-5.78869	PER-1
hic1_undamaged_ACGATCAAGTGGCAGT-1	3.97422	3.32307	VSMC
hic1_undamaged_ACGATCACAGAGAAAG-1	4.61	4.4154	VSMC
hic1_undamaged_ACGATCACAGGGACTA-1	3.31251	-6.2189	PER-1
hic1_undamaged_ACGATCACAGTGAGCA-1	-8.13364	3.06317	FAP
hic1_undamaged_ACGATCAGTACGAGTG-1	2.77407	4.96055	VSMC
hic1_undamaged_ACGATCAGTAGTATAG-1	4.28807	6.76994	VSMC
hic1_undamaged_ACGATCAGTGTATTCG-1	6.28166	-5.27382	PER-1
hic1_undamaged_ACGATCAGTGTTAACC-1	3.66143	4.86644	VSMC
hic1_undamaged_ACGATCAGTGTTTGCA-1	-5.06102	0.153259	Fibroblast
hic1_undamaged_ACGATCATCCACCTGT-1	3.28889	4.88671	VSMC
hic1_undamaged_ACGATCATCCTCACTG-1	6.13269	-1.87085	PER-1
hic1_undamaged_ACGATCATCTAATTCC-1	-8.64325	2.69307	Fibroblast
hic1_undamaged_ACGATGTCAACTCGAT-1	-5.36648	0.17406	Fibroblast
hic1_undamaged_ACGATGTCACAACGCC-1	5.88841	1.24629	VSMC
hic1_undamaged_ACGATGTCACCCTTGT-1	3.3244	4.89402	VSMC
hic1_undamaged_ACGATGTGTAATGATG-1	3.23362	6.47837	VSMC
hic1_undamaged_ACGATGTGTAGTATAG-1	-6.51951	-0.118864	Fibroblast
hic1_undamaged_ACGATGTGTGACAGCA-1	4.78932	7.42142	VSMC
hic1_undamaged_ACGATGTTCGAACACT-1	-6.50312	0.476156	Fibroblast
hic1_undamaged_ACGATGTTCGTTCCTG-1	5.11881	-6.02185	PER-1
hic1_undamaged_ACGCACGAGGTCCGAA-1	-8.21191	-0.84674	Fibroblast
hic1_undamaged_ACGCACGAGTGTTCAC-1	5.31733	2.35918	VSMC
hic1_undamaged_ACGCACGAGTTCGGTT-1	4.81221	1.65007	VSMC
hic1_undamaged_ACGCACGAGTTTGAGA-1	-7.8851	-2.01159	Fibroblast
hic1_undamaged_ACGCACGCACGTAGAG-1	5.69111	3.61629	VSMC
hic1_undamaged_ACGCACGGTAGGCTGA-1	3.53916	-2.24699	PER-1
hic1_undamaged_ACGCACGGTCCACTCT-1	5.64847	5.19612	VSMC
hic1_undamaged_ACGCACGTCACGTAGT-1	-9.01128	-1.44543	Fibroblast
hic1_undamaged_ACGCACGTCGCTTGAA-1	3.68174	0.203528	VSMC
hic1_undamaged_ACGCACGTCGTTTACT-1	6.15935	-0.219798	VSMC
hic1_undamaged_ACGCACGTCTAGCAAC-1	5.62037	0.183539	VSMC
hic1_undamaged_ACGGAAGAGACTACGG-1	4.68191	-3.39751	PER-1
hic1_undamaged_ACGGAAGAGATCGCCC-1	3.11858	-2.31767	PER-1
hic1_undamaged_ACGGAAGAGCAGTCTT-1	3.62398	1.73856	VSMC
hic1_undamaged_ACGGAAGAGGAACATT-1	-8.83951	-1.1613	Fibroblast
hic1_undamaged_ACGGAAGAGGGCCAAT-1	5.66764	-3.06487	PER-1
hic1_undamaged_ACGGAAGAGTCACTCA-1	2.905	2.98329	VSMC
hic1_undamaged_ACGGAAGCACAATCTG-1	-7.96224	-1.50655	Fibroblast
hic1_undamaged_ACGGAAGCACGGGTAA-1	-0.807888	-2.34555	PER-2
hic1_undamaged_ACGGAAGGTTCCAAAC-1	-10.336	-0.0144927	Fibroblast
hic1_undamaged_ACGGAAGGTTGCTCCT-1	5.23239	2.08239	VSMC
hic1_undamaged_ACGGAAGTCAGACCCG-1	-9.16761	-0.150688	Fibroblast
hic1_undamaged_ACGGAAGTCAGTCATG-1	5.54026	2.84091	VSMC
hic1_undamaged_ACGGAAGTCCTGGCTT-1	-10.3028	-0.128418	Fibroblast
hic1_undamaged_ACGGAAGTCGAGGCAA-1	-8.21593	-1.00199	Fibroblast
hic1_undamaged_ACGGGTCAGAAGTCTA-1	3.97671	-5.53618	PER-1
hic1_undamaged_ACGGGTCAGAGTGACC-1	4.71348	-5.00034	PER-1
hic1_undamaged_ACGGGTCAGGGATCAC-1	-9.90387	-0.681912	Fibroblast
hic1_undamaged_ACGGGTCAGTAACGAT-1	6.86134	-3.62873	PER-1
hic1_undamaged_ACGGGTCCAAACCGGA-1	6.1725	-3.5039	PER-1
hic1_undamaged_ACGGGTCCACACCGAC-1	3.74346	-2.07542	PER-1
hic1_undamaged_ACGGGTCCACGTATAC-1	3.75278	-6.32433	PER-1
hic1_undamaged_ACGGGTCCACTCCTGT-1	6.94266	-4.22604	PER-1
hic1_undamaged_ACGGGTCGTAGATGTA-1	6.1723	1.58327	VSMC
hic1_undamaged_ACGGGTCGTCGCACAC-1	0.164142	-5.34803	PER-1
hic1_undamaged_ACGGGTCTCGTTGTGA-1	3.2401	-4.94958	PER-1
hic1_undamaged_ACGGTCGAGCGGATCA-1	-8.95667	-0.85942	Fibroblast
hic1_undamaged_ACGGTCGAGGTGAGCT-1	-9.41489	-1.78298	Fibroblast
hic1_undamaged_ACGGTCGAGTTGTCAC-1	3.67251	-5.03978	PER-1
hic1_undamaged_ACGGTCGCAGCATCTA-1	-9.42812	-1.53181	Fibroblast
hic1_undamaged_ACGGTCGCATCCGGTG-1	4.37937	-6.2561	PER-1
hic1_undamaged_ACGGTCGCATTAAAGG-1	3.83849	0.443803	VSMC
hic1_undamaged_ACGGTCGGTCCCTGAG-1	7.08817	-3.40242	PER-1
hic1_undamaged_ACGGTCGTCACGATCA-1	5.41284	6.35821	VSMC
hic1_undamaged_ACGGTCGTCGCCTCTA-1	5.63204	-4.16418	PER-1
hic1_undamaged_ACGGTTAAGCTCTATG-1	-8.38535	-0.584317	Fibroblast
hic1_undamaged_ACGGTTAAGGAGACCT-1	4.93525	-2.63628	PER-1
hic1_undamaged_ACGGTTAAGTGCTAGG-1	3.21085	-6.2523	PER-1
hic1_undamaged_ACGGTTACAAGAGAGA-1	4.63948	-1.92913	PER-1
hic1_undamaged_ACGGTTACATCAGCTA-1	5.10518	5.79739	VSMC
hic1_undamaged_ACGGTTAGTAGCTGTT-1	-7.61134	-0.684128	Fibroblast
hic1_undamaged_ACGGTTAGTCCTATAG-1	3.35517	-2.05524	PER-1
hic1_undamaged_ACGGTTAGTCTTTCTA-1	-6.90001	0.650825	Fibroblast
hic1_undamaged_ACGGTTATCAGGTAAA-1	-8.47704	0.440066	Fibroblast
hic1_undamaged_ACGGTTATCATGCAGT-1	6.69844	-4.11554	PER-1
hic1_undamaged_ACGGTTATCTCGACGG-1	6.38477	-2.52774	PER-1
hic1_undamaged_ACGTAACAGACCACGA-1	1.36814	5.73905	VSMC
hic1_undamaged_ACGTAACAGCCAGAGT-1	3.50878	5.01272	VSMC
hic1_undamaged_ACGTAACAGCCTCATA-1	1.00016	-5.73895	PER-1
hic1_undamaged_ACGTAACCAATCTAGC-1	5.06769	5.90597	VSMC
hic1_undamaged_ACGTAACCACCATATG-1	5.93934	-4.23003	PER-1
hic1_undamaged_ACGTAACCACCCTTAC-1	4.436	2.24439	VSMC
hic1_undamaged_ACGTAACCACGATAGG-1	4.85228	4.06683	VSMC
hic1_undamaged_ACGTAACCACTTTATC-1	-7.69763	-0.739219	Fibroblast
hic1_undamaged_ACGTAACCAGAGGTAC-1	-1.21909	-2.34987	PER-2
hic1_undamaged_ACGTAACCAGCAGTGA-1	-6.39509	-0.850756	Fibroblast
hic1_undamaged_ACGTAACGTGACAACG-1	5.7815	4.73381	VSMC
hic1_undamaged_ACGTAACGTTGCATGT-1	-9.81678	0.190528	Fibroblast
hic1_undamaged_ACGTAACTCATGAGAA-1	4.7266	5.18834	VSMC
hic1_undamaged_ACGTAACTCGCTTGAA-1	-9.14438	-0.0981478	Fibroblast
hic1_undamaged_ACGTAACTCTATGTGG-1	-8.16166	-0.211682	Fibroblast
hic1_undamaged_ACGTAACTCTTCGCTG-1	-0.794288	-2.52043	PER-2
hic1_undamaged_ACGTACAAGACAGCTG-1	5.07209	5.56341	VSMC
hic1_undamaged_ACGTACAAGCGTTCAT-1	3.24722	7.42135	VSMC
hic1_undamaged_ACGTACACAACCACAT-1	-6.06581	-0.310635	Fibroblast
hic1_undamaged_ACGTACACAACGGGTA-1	4.55794	-6.17034	PER-1
hic1_undamaged_ACGTACACAGAGTCAG-1	6.3991	-4.80988	PER-1
hic1_undamaged_ACGTACAGTACTCAAC-1	5.36472	0.860119	VSMC
hic1_undamaged_ACGTACAGTATCGTAC-1	2.51831	2.53227	VSMC
hic1_undamaged_ACGTACAGTGCCGTTG-1	6.90811	-3.49526	PER-1
hic1_undamaged_ACGTACAGTGGTCTTA-1	4.1176	-2.57499	PER-1
hic1_undamaged_ACGTACATCATCGCTC-1	-7.73414	1.90087	FAP
hic1_undamaged_ACGTACATCGTTGTGA-1	5.52459	-3.30016	PER-1
hic1_undamaged_ACGTAGTAGACAGTCG-1	5.27133	-3.55658	PER-1
hic1_undamaged_ACGTAGTAGCAGCACA-1	-7.00073	2.28779	FAP
hic1_undamaged_ACGTAGTAGTCCTACA-1	3.60401	5.04499	VSMC
hic1_undamaged_ACGTAGTAGTGGAAGA-1	3.94204	-1.72418	PER-1
hic1_undamaged_ACGTAGTAGTGGTCAG-1	6.16197	-4.76382	PER-1
hic1_undamaged_ACGTAGTCACGACGCT-1	4.63774	-5.07718	PER-1
hic1_undamaged_ACGTAGTCATGTGACT-1	4.01043	-1.24662	PER-1
hic1_undamaged_ACGTAGTGTAATGCGG-1	-0.830478	-1.57634	VSMC
hic1_undamaged_ACGTAGTGTCAAAGAT-1	5.41732	-4.16066	PER-1
hic1_undamaged_ACGTAGTGTCCTGTCT-1	5.46664	2.23491	VSMC
hic1_undamaged_ACGTAGTGTGAGTTGG-1	5.62968	-2.69123	PER-1
hic1_undamaged_ACGTAGTTCCCAGCGA-1	-0.548307	-3.23275	PER-2
hic1_undamaged_ACGTAGTTCGAGCTGC-1	5.29117	-0.132576	VSMC
hic1_undamaged_ACGTAGTTCGCACGAC-1	3.25394	3.23568	VSMC
hic1_undamaged_ACGTAGTTCTCGCCTA-1	4.70452	4.4695	VSMC
hic1_undamaged_ACGTCCTAGAATAACC-1	5.51791	0.864252	VSMC
hic1_undamaged_ACGTCCTAGCTGAGCA-1	4.75136	-5.51359	PER-1
hic1_undamaged_ACGTCCTAGCTTACGT-1	4.68244	3.3762	VSMC
hic1_undamaged_ACGTCCTCAACTAGAA-1	6.68161	-4.8039	PER-1
hic1_undamaged_ACGTCCTCAGGATGAC-1	4.23422	2.16543	VSMC
hic1_undamaged_ACGTCCTGTCAAAGTA-1	-6.22283	-0.0532381	Fibroblast
hic1_undamaged_ACGTCCTGTGAAGCTG-1	5.70491	4.72562	VSMC
hic1_undamaged_ACGTCCTGTGCTGCAC-1	4.16876	-1.4232	PER-1
hic1_undamaged_ACGTCCTTCGGCAGTC-1	5.35844	3.90225	VSMC
hic1_undamaged_ACGTCCTTCGGCTTGG-1	2.91373	-5.08278	PER-1
hic1_undamaged_ACGTCCTTCTGGGAGA-1	5.11517	6.0123	VSMC
hic1_undamaged_ACGTTCCAGCTACGTT-1	-6.92352	-0.319619	Fibroblast
hic1_undamaged_ACGTTCCAGGCTTAAA-1	-7.55528	1.69823	Fibroblast
hic1_undamaged_ACGTTCCAGTACCCTA-1	-5.56881	1.46044	Fibroblast
hic1_undamaged_ACGTTCCAGTCATAGA-1	5.24416	-2.56575	PER-1
hic1_undamaged_ACGTTCCCACGACGCT-1	-4.18594	0.480144	Fibroblast
hic1_undamaged_ACGTTCCCACGTACTA-1	-7.78136	0.938952	Fibroblast
hic1_undamaged_ACGTTCCCAGTACTAC-1	4.13206	3.42467	VSMC
hic1_undamaged_ACGTTCCCATCACGGC-1	6.27553	4.3382	VSMC
hic1_undamaged_ACGTTCCGTAACCCGC-1	6.30871	3.95495	VSMC
hic1_undamaged_ACGTTCCGTCTACAGT-1	-5.67565	1.50695	Fibroblast
hic1_undamaged_ACGTTCCGTCTCTCAC-1	3.18115	-6.47445	PER-1
hic1_undamaged_ACGTTCCTCCTACCGT-1	-8.32026	-0.870436	Fibroblast
hic1_undamaged_ACGTTCCTCTTCCAGC-1	4.28073	-5.92198	PER-1
hic1_undamaged_ACTACGAAGCAACAAT-1	4.75085	-5.19655	PER-1
hic1_undamaged_ACTACGAAGCTAATGA-1	-4.74014	0.420985	Fibroblast
hic1_undamaged_ACTACGACACCCTTAC-1	4.30063	6.63312	VSMC
hic1_undamaged_ACTACGACAGACAATA-1	5.71134	-5.76439	PER-1
hic1_undamaged_ACTACGACATTAGGCT-1	-8.05476	-0.298532	Fibroblast
hic1_undamaged_ACTACGAGTACGATTC-1	5.29977	2.10126	VSMC
hic1_undamaged_ACTACGAGTATGCTAC-1	2.95211	-2.97985	PER-1
hic1_undamaged_ACTACGAGTCACTCTC-1	1.88838	6.50508	VSMC
hic1_undamaged_ACTACGATCAACACGT-1	2.74245	-4.93839	PER-1
hic1_undamaged_ACTACGATCAAGAAAC-1	3.17573	-3.58296	PER-1
hic1_undamaged_ACTACGATCCTTTAGT-1	3.83735	4.11898	VSMC
hic1_undamaged_ACTACGATCTCCGAAA-1	5.32687	3.96673	VSMC
hic1_undamaged_ACTACGATCTTCCTAA-1	3.29187	3.78082	VSMC
hic1_undamaged_ACTACGATCTTTGCAT-1	3.00161	2.32333	VSMC
hic1_undamaged_ACTATCTAGATGACCG-1	-7.79407	2.85515	FAP
hic1_undamaged_ACTATCTAGCAACTCT-1	-0.736556	-2.27088	PER-2
hic1_undamaged_ACTATCTAGCTGTTAC-1	-5.36444	1.66688	Fibroblast
hic1_undamaged_ACTATCTAGGATTTCC-1	4.27906	5.69956	VSMC
hic1_undamaged_ACTATCTGTAACCCTA-1	6.22655	2.6541	VSMC
hic1_undamaged_ACTATCTGTATCGCAT-1	5.17809	-3.95973	PER-1
hic1_undamaged_ACTATCTGTCCAGAAG-1	5.78419	-5.52304	PER-1
hic1_undamaged_ACTATCTGTGCCTAAT-1	-9.61471	-0.601012	Fibroblast
hic1_undamaged_ACTATCTTCATCTATC-1	4.32208	5.42059	VSMC
hic1_undamaged_ACTATCTTCATGAGAA-1	5.76961	-4.88961	PER-1
hic1_undamaged_ACTATGGAGCGACTAG-1	-8.30649	-0.0708907	Fibroblast
hic1_undamaged_ACTATGGAGTGCTCGC-1	4.05633	-5.1887	PER-1
hic1_undamaged_ACTATGGAGTGGCCTC-1	6.80669	-1.93465	PER-1
hic1_undamaged_ACTATGGCAAACACGG-1	-6.88834	-1.71625	Fibroblast
hic1_undamaged_ACTATGGCAAGCTGTT-1	2.73683	5.1661	VSMC
hic1_undamaged_ACTATGGCAAGTGGAC-1	-8.33519	0.490282	Fibroblast
hic1_undamaged_ACTATGGCACCTTCGT-1	-0.566064	-3.40854	PER-2
hic1_undamaged_ACTATGGCATGCAGCC-1	-6.71291	-1.07309	Fibroblast
hic1_undamaged_ACTATGGGTATGCTAC-1	1.86245	5.90452	VSMC
hic1_undamaged_ACTATGGGTCGAAGCA-1	-7.05286	-1.20735	Fibroblast
hic1_undamaged_ACTATGGGTGGGTTGA-1	6.1891	-0.0804871	VSMC
hic1_undamaged_ACTATGGTCACAAGAA-1	3.77893	-6.30162	PER-1
hic1_undamaged_ACTATGGTCGGCCAAC-1	6.32083	-4.96404	PER-1
hic1_undamaged_ACTATGGTCTTAGCAG-1	-6.30078	1.20101	Fibroblast
hic1_undamaged_ACTATTCAGCAGTCTT-1	3.94683	7.80114	VSMC
hic1_undamaged_ACTATTCAGCCATGCC-1	4.60205	6.77972	VSMC
hic1_undamaged_ACTATTCAGCGACAGT-1	-0.872508	-2.96249	PER-2
hic1_undamaged_ACTATTCAGCGAGAAA-1	4.82512	-3.80181	PER-1
hic1_undamaged_ACTATTCAGCTTAGTC-1	2.89088	1.93349	VSMC
hic1_undamaged_ACTATTCAGTCACACT-1	4.65286	1.6326	VSMC
hic1_undamaged_ACTATTCCAAGTAGTA-1	5.00812	1.48077	VSMC
hic1_undamaged_ACTATTCCACTGGAAG-1	4.10863	7.61289	VSMC
hic1_undamaged_ACTATTCCAGACACCC-1	6.16927	-2.41762	PER-1
hic1_undamaged_ACTATTCGTCGTGCCA-1	5.87778	-3.80468	PER-1
hic1_undamaged_ACTATTCGTTCGTAAC-1	-7.67239	2.31633	Fibroblast
hic1_undamaged_ACTATTCGTTTCTATC-1	4.92259	4.51357	VSMC
hic1_undamaged_ACTATTCTCACTTCTA-1	-6.62947	-1.89702	Fibroblast
hic1_undamaged_ACTATTCTCCAAACCA-1	4.78509	6.07739	VSMC
hic1_undamaged_ACTATTCTCCTGGTCT-1	3.86307	-2.06946	PER-1
hic1_undamaged_ACTATTCTCGTAGGGA-1	3.34473	-2.06313	PER-1
hic1_undamaged_ACTCCCAAGCAACAGC-1	3.45806	3.669	VSMC
hic1_undamaged_ACTCCCAAGCCAAGCA-1	5.05198	-2.98803	PER-1
hic1_undamaged_ACTCCCAAGGCTAAAT-1	-6.28938	-0.288843	Fibroblast
hic1_undamaged_ACTCCCACAGGATTCT-1	-8.23947	1.08099	Fibroblast
hic1_undamaged_ACTCCCAGTCCAGCGT-1	-4.28366	0.288009	Fibroblast
hic1_undamaged_ACTCCCAGTCGATTTG-1	-8.60912	-1.54515	Fibroblast
hic1_undamaged_ACTCCCAGTGCGAACA-1	4.17515	6.05325	VSMC
hic1_undamaged_ACTCCCATCATCACTT-1	3.69094	2.00272	VSMC
hic1_undamaged_ACTCCCATCGCTGATA-1	4.17883	-3.25956	PER-1
hic1_undamaged_ACTCCCATCTGCTTAT-1	-9.1057	-1.43378	Fibroblast
hic1_undamaged_ACTCTCGAGAGTAACT-1	2.23281	-5.97842	PER-1
hic1_undamaged_ACTCTCGAGATCACTC-1	1.49208	-5.97075	PER-1
hic1_undamaged_ACTCTCGAGCATTTCG-1	4.93538	-0.769064	PER-1
hic1_undamaged_ACTCTCGAGGGATCTG-1	3.55722	1.36454	VSMC
hic1_undamaged_ACTCTCGCAGTGTGCC-1	4.51861	-5.40232	PER-1
hic1_undamaged_ACTCTCGCATATACCG-1	5.55944	-2.53402	PER-1
hic1_undamaged_ACTCTCGCATGACAAA-1	3.74115	-1.84609	PER-1
hic1_undamaged_ACTCTCGGTCAATGGG-1	-7.23747	2.17583	FAP
hic1_undamaged_ACTCTCGGTCCGTACG-1	6.33693	-4.97822	PER-1
hic1_undamaged_ACTCTCGGTGTCATTG-1	2.95769	7.17532	VSMC
hic1_undamaged_ACTCTCGGTTCTCCCA-1	-5.95138	-0.841395	Fibroblast
hic1_undamaged_ACTCTCGTCACTTGTT-1	5.60663	-1.26877	PER-1
hic1_undamaged_ACTCTCGTCCTTCACG-1	-10.1547	-0.424795	Fibroblast
hic1_undamaged_ACTGATGAGCGTGTTT-1	-8.59422	0.748336	Fibroblast
hic1_undamaged_ACTGATGAGGGATCGT-1	-9.10126	0.554433	Fibroblast
hic1_undamaged_ACTGATGCAGATCCTA-1	5.09179	0.67796	VSMC
hic1_undamaged_ACTGATGGTCACTCAA-1	-8.00456	3.90659	FAP
hic1_undamaged_ACTGATGGTCCTTGTC-1	4.40104	5.44073	VSMC
hic1_undamaged_ACTGATGTCATCACCC-1	4.91657	-4.94459	PER-1
hic1_undamaged_ACTGATGTCCAAGGGA-1	-7.39844	-1.5528	Fibroblast
hic1_undamaged_ACTGATGTCGGTGTAT-1	4.28649	3.41723	VSMC
hic1_undamaged_ACTGATGTCTCCTGTG-1	-8.39188	-1.35369	Fibroblast
hic1_undamaged_ACTGCAACAACGTAAA-1	6.18415	4.21987	VSMC
hic1_undamaged_ACTGCAACACATATGC-1	-7.62157	0.204759	Fibroblast
hic1_undamaged_ACTGCAACACTGGCCA-1	4.59716	7.00055	VSMC
hic1_undamaged_ACTGCAACAGAGGCAT-1	-8.17791	-0.932618	Fibroblast
hic1_undamaged_ACTGCAAGTCAGGCAA-1	5.64861	6.32266	VSMC
hic1_undamaged_ACTGCAAGTCTAGGTT-1	6.07272	-5.54661	PER-1
hic1_undamaged_ACTGCAAGTGAAAGTT-1	6.92333	-2.72096	PER-1
hic1_undamaged_ACTGCAAGTGAGATAT-1	4.08079	6.77916	VSMC
hic1_undamaged_ACTGCAAGTGCTAGCC-1	2.30285	6.86305	VSMC
hic1_undamaged_ACTGCAAGTTTCGATG-1	-6.9888	-1.2858	Fibroblast
hic1_undamaged_ACTGCAATCAGTCATG-1	-9.08455	0.762536	Fibroblast
hic1_undamaged_ACTGCAATCCAAGGGA-1	-7.65757	3.08639	FAP
hic1_undamaged_ACTGCAATCGTTGTAG-1	-6.89067	-0.40588	Fibroblast
hic1_undamaged_ACTGTCCAGTGGAATT-1	-6.66619	-1.38914	Fibroblast
hic1_undamaged_ACTGTCCCAGCATGCC-1	5.55751	-1.89632	PER-1
hic1_undamaged_ACTGTCCCAGCATTGT-1	4.49354	-4.49639	PER-1
hic1_undamaged_ACTGTCCGTCTTCAAG-1	5.53026	3.68803	VSMC
hic1_undamaged_ACTGTCCGTTGCGTAT-1	6.32599	3.94728	VSMC
hic1_undamaged_ACTGTCCTCCGTAGTA-1	6.49881	-3.89901	PER-1
hic1_undamaged_ACTGTCCTCGCATTGA-1	6.51156	-5.20066	PER-1
hic1_undamaged_ACTGTGAAGAATGTTG-1	-7.88073	-1.70236	Fibroblast
hic1_undamaged_ACTGTGAAGTGGACTG-1	-7.86508	-0.328921	Fibroblast
hic1_undamaged_ACTGTGACAGTTCACA-1	-7.95949	3.06405	FAP
hic1_undamaged_ACTGTGACATAGAATG-1	-7.02463	0.267592	Fibroblast
hic1_undamaged_ACTGTGACATGCTGCG-1	-6.81669	0.842377	Fibroblast
hic1_undamaged_ACTGTGAGTCAGTTTG-1	3.87539	-5.93068	PER-1
hic1_undamaged_ACTGTGAGTGGATACG-1	-9.1943	-1.90297	Fibroblast
hic1_undamaged_ACTGTGAGTGTTAACC-1	5.85521	5.64609	VSMC
hic1_undamaged_ACTGTGAGTTATTCTC-1	5.09219	2.40555	VSMC
hic1_undamaged_ACTGTGATCATCGTAG-1	-9.42201	-0.333638	Fibroblast
hic1_undamaged_ACTTAGGAGCACCGAA-1	5.28026	4.34687	VSMC
hic1_undamaged_ACTTAGGAGCGCCTTG-1	-10.3897	-0.0340364	Fibroblast
hic1_undamaged_ACTTAGGAGGAGAGGC-1	5.94543	-3.02716	PER-1
hic1_undamaged_ACTTAGGCACAGAAGC-1	-7.59606	-0.418762	Fibroblast
hic1_undamaged_ACTTAGGCACCCAAGC-1	6.30224	2.09445	VSMC
hic1_undamaged_ACTTAGGCACGAGGAT-1	7.09886	-3.17038	PER-1
hic1_undamaged_ACTTAGGCACGGATCC-1	-8.52282	1.24717	Fibroblast
hic1_undamaged_ACTTAGGCAGAGTGTG-1	-7.92891	2.27276	FAP
hic1_undamaged_ACTTAGGCAGCAGGAT-1	-9.98539	-0.725418	Fibroblast
hic1_undamaged_ACTTAGGCAGGCATGA-1	5.2795	6.43015	VSMC
hic1_undamaged_ACTTAGGGTCTCCCTA-1	-9.76186	-1.67291	Fibroblast
hic1_undamaged_ACTTAGGGTGTTCATG-1	2.28548	5.47502	VSMC
hic1_undamaged_ACTTAGGGTTCAAGGG-1	-7.54149	0.771655	Fibroblast
hic1_undamaged_ACTTAGGTCTGACAGT-1	5.95302	-3.74971	PER-1
hic1_undamaged_ACTTAGGTCTGCATGA-1	-9.56748	-0.506708	Fibroblast
hic1_undamaged_ACTTATCAGAATTGTG-1	5.77186	-2.13747	PER-1
hic1_undamaged_ACTTATCAGACTTCAC-1	7.05223	-2.01706	PER-1
hic1_undamaged_ACTTATCAGCATCCCG-1	5.19704	-1.32757	PER-1
hic1_undamaged_ACTTATCAGCATTGTC-1	-5.57693	0.395386	Fibroblast
hic1_undamaged_ACTTATCAGCCAGACA-1	6.10784	1.07292	VSMC
hic1_undamaged_ACTTATCAGGTCACCC-1	-8.90452	-1.56128	Fibroblast
hic1_undamaged_ACTTATCAGTGCAAAT-1	6.11958	-2.55439	PER-1
hic1_undamaged_ACTTATCCAAGTGTCT-1	-8.10146	-1.99537	Fibroblast
hic1_undamaged_ACTTATCCACGGTGAA-1	-8.27443	1.80559	FAP
hic1_undamaged_ACTTATCCAGACCCGT-1	-7.84763	3.82317	FAP
hic1_undamaged_ACTTATCCATGACCCG-1	5.33309	5.14815	VSMC
hic1_undamaged_ACTTATCGTGCATGAG-1	3.1363	-4.70935	PER-1
hic1_undamaged_ACTTATCGTTAACCTG-1	-7.90436	3.84796	FAP
hic1_undamaged_ACTTATCTCACGAACT-1	-7.46582	-1.94701	Fibroblast
hic1_undamaged_ACTTATCTCGCCAATA-1	-7.18191	-0.22748	VSMC
hic1_undamaged_ACTTATCTCGCCTATC-1	3.84027	7.26524	VSMC
hic1_undamaged_ACTTCCGAGAGTCTTC-1	-9.1865	-0.399888	Fibroblast
hic1_undamaged_ACTTCCGAGAGTTGAT-1	-9.77678	-0.722501	Fibroblast
hic1_undamaged_ACTTCCGAGATGACAT-1	4.80465	-1.9153	PER-1
hic1_undamaged_ACTTCCGAGGTGCAGT-1	4.17133	-2.26398	PER-1
hic1_undamaged_ACTTCCGAGTCGAGGT-1	-8.53916	-0.148755	Fibroblast
hic1_undamaged_ACTTCCGGTGTGGACA-1	6.3539	4.14281	VSMC
hic1_undamaged_ACTTCCGGTTTACCTT-1	-5.99244	1.65902	Fibroblast
hic1_undamaged_ACTTCCGGTTTCGTTT-1	6.16829	-2.73149	PER-1
hic1_undamaged_ACTTCCGTCAAGCCGC-1	3.69302	7.65247	VSMC
hic1_undamaged_ACTTCCGTCGGTCATA-1	2.58033	3.96223	VSMC
hic1_undamaged_ACTTCCGTCTCATTGT-1	-8.12472	3.626	FAP
hic1_undamaged_ACTTCCGTCTCGGTCT-1	-8.56743	0.613227	Fibroblast
hic1_undamaged_ACTTCGCAGACTTCCA-1	-7.88295	2.55712	Fibroblast
hic1_undamaged_ACTTCGCAGCCAACCC-1	0.509214	-4.85371	PER-1
hic1_undamaged_ACTTCGCCACACAGAG-1	3.97372	7.13308	VSMC
hic1_undamaged_ACTTCGCCAGGTCCCA-1	3.18969	4.44643	VSMC
hic1_undamaged_ACTTCGCCATCTATCT-1	4.61058	7.69167	VSMC
hic1_undamaged_ACTTCGCCATTAAGCC-1	-7.08581	0.466368	Fibroblast
hic1_undamaged_ACTTCGCGTAGGACTG-1	-8.45758	-1.42163	Fibroblast
hic1_undamaged_ACTTCGCTCGTGTGAT-1	-9.61442	-1.52849	Fibroblast
hic1_undamaged_ACTTCGCTCTTAATCC-1	4.64835	7.2313	VSMC
hic1_undamaged_ACTTTCAAGACATCAA-1	-9.05614	0.467487	Fibroblast
hic1_undamaged_ACTTTCAAGATAGTGT-1	4.22058	-5.24413	PER-1
hic1_undamaged_ACTTTCAAGTAGGAAG-1	-0.758282	-3.53675	PER-2
hic1_undamaged_ACTTTCAGTATCAGCT-1	-6.71046	1.48692	Fibroblast
hic1_undamaged_ACTTTCAGTCTAGATC-1	-7.01971	-1.67741	Fibroblast
hic1_undamaged_ACTTTCATCTAAGAAG-1	5.48681	5.61955	VSMC
hic1_undamaged_ACTTTCATCTTAGCTT-1	-8.93147	-1.17316	Fibroblast
hic1_undamaged_ACTTTGTAGCAACAGC-1	3.21703	2.78284	VSMC
hic1_undamaged_ACTTTGTAGCACGGAT-1	4.45012	3.4731	VSMC
hic1_undamaged_ACTTTGTAGCCTGGAA-1	-5.91607	-0.734809	Fibroblast
hic1_undamaged_ACTTTGTAGTATTCCG-1	1.73234	-6.15999	PER-1
hic1_undamaged_ACTTTGTAGTTGGAGC-1	2.96388	-2.29788	PER-1
hic1_undamaged_ACTTTGTCAACCAACT-1	5.50914	5.70388	VSMC
hic1_undamaged_ACTTTGTCAGAGTGAC-1	4.97819	3.0027	VSMC
hic1_undamaged_ACTTTGTCAGTCAGCC-1	6.33508	2.57844	VSMC
hic1_undamaged_ACTTTGTCAGTCGGAA-1	2.73584	-5.71981	PER-1
hic1_undamaged_ACTTTGTCATGACAGG-1	-7.79953	3.20333	FAP
hic1_undamaged_ACTTTGTCATTCACAG-1	-8.51333	-0.681318	Fibroblast
hic1_undamaged_ACTTTGTGTCGTACTA-1	-7.92606	-0.869609	Fibroblast
hic1_undamaged_ACTTTGTGTCTTACTT-1	5.72276	-3.37203	PER-1
hic1_undamaged_ACTTTGTGTGGCAGAT-1	0.574805	-5.82823	PER-1
hic1_undamaged_ACTTTGTTCAGCTCTC-1	3.0085	4.72115	VSMC
hic1_undamaged_ACTTTGTTCATCGGGC-1	-8.09615	1.02416	Fibroblast
hic1_undamaged_ACTTTGTTCATGACAC-1	-0.653919	-3.14168	PER-2
hic1_undamaged_ACTTTGTTCCGACGGT-1	-8.2813	0.460636	Fibroblast
hic1_undamaged_ACTTTGTTCGTGTCAA-1	-9.741	-0.686024	Fibroblast
hic1_undamaged_ACTTTGTTCTGATGGT-1	4.89761	-4.24187	PER-1
hic1_undamaged_ACTTTGTTCTGGTGGC-1	6.41394	-2.75853	PER-1
hic1_undamaged_AGAAATGAGACAACAT-1	3.61916	-5.66341	PER-1
hic1_undamaged_AGAAATGAGCAACTCT-1	-7.78901	0.550387	Fibroblast
hic1_undamaged_AGAAATGAGCGTCTGC-1	-9.32647	0.139971	VSMC
hic1_undamaged_AGAAATGAGGGATGTC-1	3.18939	-2.99429	PER-1
hic1_undamaged_AGAAATGCAAACGTGG-1	-9.42691	-1.26021	Fibroblast
hic1_undamaged_AGAAATGCAAGACTGG-1	5.53453	-4.4792	PER-1
hic1_undamaged_AGAAATGCAATTGCCA-1	4.8841	3.45275	VSMC
hic1_undamaged_AGAAATGGTGCGTTTA-1	4.53834	5.73814	VSMC
hic1_undamaged_AGAAATGGTTCCGCAG-1	-7.87675	1.6684	Fibroblast
hic1_undamaged_AGAAATGTCCGTGACG-1	-5.6966	-0.351225	Fibroblast
hic1_undamaged_AGAAATGTCGACGAGA-1	-8.58516	-0.508346	Fibroblast
hic1_undamaged_AGAAATGTCGGACAAG-1	4.58118	-2.64562	PER-1
hic1_undamaged_AGAAATGTCGGATACT-1	3.7524	5.93825	VSMC
hic1_undamaged_AGAAATGTCTCTGCCA-1	6.13461	-3.12587	PER-1
hic1_undamaged_AGAACAAAGAAACTAC-1	5.09579	-4.3901	PER-1
hic1_undamaged_AGAACAAAGGTAATCA-1	0.564145	-5.26247	PER-1
hic1_undamaged_AGAACAACAACACTAC-1	5.26634	4.13834	VSMC
hic1_undamaged_AGAACAACAACCGATT-1	-7.75671	0.207661	Fibroblast
hic1_undamaged_AGAACAACACAGAGAC-1	5.14456	-5.38233	PER-1
hic1_undamaged_AGAACAACAGAACTAA-1	-7.76375	3.50216	FAP
hic1_undamaged_AGAACAAGTACCGCGT-1	6.94377	-2.52886	PER-1
hic1_undamaged_AGAACAAGTGGTTTGT-1	-6.82545	1.19785	Fibroblast
hic1_undamaged_AGAACAATCATGCCAA-1	6.3335	2.44986	VSMC
hic1_undamaged_AGAACAATCGGTCAGC-1	-7.27239	2.76832	FAP
hic1_undamaged_AGAACCTAGCCTTGAT-1	3.09287	2.15079	VSMC
hic1_undamaged_AGAACCTAGGTAAGAG-1	-8.43571	0.0355814	Fibroblast
hic1_undamaged_AGAACCTAGTCAGCCC-1	6.91738	-4.0442	PER-1
hic1_undamaged_AGAACCTCAAACGTGG-1	-7.22353	-2.0148	Fibroblast
hic1_undamaged_AGAACCTCACGGTAGA-1	3.80538	3.13976	VSMC
hic1_undamaged_AGAACCTCAGCTATAC-1	6.02075	1.02271	VSMC
hic1_undamaged_AGAACCTCATAACGGG-1	-9.04407	1.22774	Fibroblast
hic1_undamaged_AGAACCTGTAGCTCGC-1	3.35859	-6.32406	PER-1
hic1_undamaged_AGAACCTGTAGGAAAG-1	5.35018	3.69635	VSMC
hic1_undamaged_AGAACCTGTCATCGGC-1	2.96107	1.50913	VSMC
hic1_undamaged_AGAACCTGTCCTACAA-1	6.79282	-4.35115	PER-1
hic1_undamaged_AGAACCTGTGCTCTCT-1	4.09161	-4.76974	PER-1
hic1_undamaged_AGAACCTGTGGATCGA-1	3.17638	-6.21897	PER-1
hic1_undamaged_AGAACCTTCTGGAAGG-1	6.34126	2.43943	VSMC
hic1_undamaged_AGAAGCGAGACCATTC-1	-7.90254	1.95895	FAP
hic1_undamaged_AGAAGCGAGACTACCT-1	3.54899	3.40504	VSMC
hic1_undamaged_AGAAGCGAGCAATTAG-1	-8.40627	3.03019	FAP
hic1_undamaged_AGAAGCGAGCCGCTTG-1	5.6672	3.19117	VSMC
hic1_undamaged_AGAAGCGAGGAAGTGA-1	-7.02742	-0.488082	Fibroblast
hic1_undamaged_AGAAGCGAGGGATCGT-1	5.51977	-3.70466	PER-1
hic1_undamaged_AGAAGCGAGTCAGCGA-1	0.836857	2.37764	VSMC
hic1_undamaged_AGAAGCGCACTCCCTA-1	-6.341	-1.51317	Fibroblast
hic1_undamaged_AGAAGCGCAGAGAAAG-1	5.71616	4.41783	VSMC
hic1_undamaged_AGAAGCGCAGGGATAC-1	-5.59674	0.22525	Fibroblast
hic1_undamaged_AGAAGCGCATGAAGGC-1	-0.863197	-2.88728	PER-2
hic1_undamaged_AGAAGCGGTGCCTATA-1	-8.72234	0.83025	Fibroblast
hic1_undamaged_AGAAGCGGTGTCCGTG-1	2.7966	2.51935	VSMC
hic1_undamaged_AGAAGCGTCACGATCA-1	1.74051	2.42287	VSMC
hic1_undamaged_AGAAGCGTCGGAGTGA-1	3.267	-5.31159	PER-1
hic1_undamaged_AGAAGTAAGCACGTCC-1	-7.82705	-0.638438	Fibroblast
hic1_undamaged_AGAAGTAAGGAGATAG-1	-7.97373	2.15559	Fibroblast
hic1_undamaged_AGAAGTAAGTAAATGC-1	-9.15435	-1.37527	Fibroblast
hic1_undamaged_AGAAGTACACACTTAG-1	-8.44881	0.308784	Fibroblast
hic1_undamaged_AGAAGTAGTTCGAAGG-1	5.61939	5.54013	VSMC
hic1_undamaged_AGAAGTAGTTTACCAG-1	-5.10885	-0.994683	Fibroblast
hic1_undamaged_AGAAGTATCAAGCTTG-1	-5.22444	1.62954	Fibroblast
hic1_undamaged_AGAAGTATCCTGTACC-1	-9.5587	0.689617	Fibroblast
hic1_undamaged_AGAAGTATCGCAGAGA-1	1.18839	2.15515	VSMC
hic1_undamaged_AGAAGTATCGCTTAAG-1	-6.4354	-0.195849	Fibroblast
hic1_undamaged_AGAAGTATCGTGGCTG-1	2.08033	6.52951	VSMC
hic1_undamaged_AGAAGTATCTCACTCG-1	2.78459	5.72447	VSMC
hic1_undamaged_AGAAGTATCTGTGCTC-1	4.96126	0.0743238	VSMC
hic1_undamaged_AGACAAAAGAAATCCA-1	1.77348	-5.07957	PER-1
hic1_undamaged_AGACAAAAGAAGTCCG-1	-7.71876	-1.87081	Fibroblast
hic1_undamaged_AGACAAAAGAGAACCC-1	4.30961	6.13821	VSMC
hic1_undamaged_AGACAAAAGAGAGTGA-1	-5.55891	0.199669	Fibroblast
hic1_undamaged_AGACAAAAGCTCTATG-1	6.46538	-5.01596	PER-1
hic1_undamaged_AGACAAAAGTCATGGG-1	-9.91103	-0.361635	Fibroblast
hic1_undamaged_AGACAAAAGTCGGCCT-1	-8.29151	0.00881185	Fibroblast
hic1_undamaged_AGACAAAAGTTACTCG-1	2.75524	5.5014	VSMC
hic1_undamaged_AGACAAAAGTTTAGGA-1	2.18225	6.42105	VSMC
hic1_undamaged_AGACAAACACTGAATC-1	3.32198	2.16142	VSMC
hic1_undamaged_AGACAAACATAGATCC-1	4.61008	7.47213	VSMC
hic1_undamaged_AGACAAAGTCCAGCGT-1	1.0272	4.37826	VSMC
hic1_undamaged_AGACAAAGTGACTCTA-1	2.79338	-6.34264	PER-1
hic1_undamaged_AGACAAAGTGTCTTCC-1	-6.49877	0.960291	Fibroblast
hic1_undamaged_AGACAAATCAGTCAGT-1	4.14849	-1.21807	PER-1
hic1_undamaged_AGACACTAGGACTTCT-1	4.32331	-2.35671	PER-1
hic1_undamaged_AGACACTAGTTGTAGA-1	4.54174	-0.112302	VSMC
hic1_undamaged_AGACACTCATCAACCA-1	4.88701	-4.68288	PER-1
hic1_undamaged_AGACACTCATTGACAC-1	7.02335	-4.34587	PER-1
hic1_undamaged_AGACACTGTCCGGTGT-1	-8.97596	1.58666	Fibroblast
hic1_undamaged_AGACACTGTCGTTTCC-1	6.8697	-1.82141	PER-1
hic1_undamaged_AGACACTGTGTGTACT-1	-7.30092	-0.131565	Fibroblast
hic1_undamaged_AGACACTGTTCGGTCG-1	0.884397	-5.47814	PER-1
hic1_undamaged_AGACACTTCATTTGGG-1	2.13234	1.33153	VSMC
hic1_undamaged_AGACACTTCCTTCTTC-1	5.13956	-4.80325	PER-1
hic1_undamaged_AGACACTTCTCTTCAA-1	-9.63803	-0.719267	Fibroblast
hic1_undamaged_AGACAGGAGCGTTACT-1	-8.30646	0.440206	Fibroblast
hic1_undamaged_AGACAGGCAAGTGCTT-1	-7.91323	2.22354	Fibroblast
hic1_undamaged_AGACAGGCACGTCATA-1	4.80431	-2.42289	PER-1
hic1_undamaged_AGACAGGCAGGACATG-1	3.70675	4.65209	VSMC
hic1_undamaged_AGACAGGGTACAGTAA-1	-9.08513	2.08139	Fibroblast
hic1_undamaged_AGACAGGGTATCCTTT-1	5.38598	1.16341	VSMC
hic1_undamaged_AGACAGGGTCCAGTTA-1	2.62185	4.99269	VSMC
hic1_undamaged_AGACAGGGTGTGGTCC-1	-10.1532	-1.13501	Fibroblast
hic1_undamaged_AGACAGGTCCGGCAAC-1	-8.7831	-1.56916	Fibroblast
hic1_undamaged_AGACAGGTCGCATTAG-1	-8.13233	1.69267	Fibroblast
hic1_undamaged_AGACAGGTCTGTAAGC-1	6.0402	1.84093	VSMC
hic1_undamaged_AGACCATAGAGTGTTA-1	1.32425	-4.87526	PER-1
hic1_undamaged_AGACCATAGGTTACCT-1	-6.36058	0.48232	Fibroblast
hic1_undamaged_AGACCATAGTCATGCT-1	-6.31651	0.21772	Fibroblast
hic1_undamaged_AGACCATCAGAACCGA-1	5.04818	6.54303	VSMC
hic1_undamaged_AGACCATGTAGAGGAA-1	3.69883	-3.21828	PER-1
hic1_undamaged_AGACCATGTCGCTCGA-1	5.16283	-4.50147	PER-1
hic1_undamaged_AGACCATGTGCGGCTT-1	-9.25681	-0.692561	Fibroblast
hic1_undamaged_AGACCATTCACCTCAC-1	-6.95665	1.30189	Fibroblast
hic1_undamaged_AGACCATTCATTACGG-1	-9.06016	-0.787309	Fibroblast
hic1_undamaged_AGACCATTCCTTATGT-1	-5.63622	1.75365	Fibroblast
hic1_undamaged_AGACCATTCGACATCA-1	-9.16373	-1.33285	Fibroblast
hic1_undamaged_AGACCATTCTAAGGAA-1	6.48726	-0.490875	VSMC
hic1_undamaged_AGACCATTCTCTATGT-1	-9.17623	0.499079	Fibroblast
hic1_undamaged_AGACCCGAGAATCGCG-1	1.54788	1.77576	VSMC
hic1_undamaged_AGACCCGAGCGCCGTT-1	4.878	-3.24761	PER-1
hic1_undamaged_AGACCCGAGGTAGACC-1	5.24533	6.37367	VSMC
hic1_undamaged_AGACCCGAGTGAGTGC-1	-9.35987	-0.040471	Fibroblast
hic1_undamaged_AGACCCGCACGATTCA-1	4.43147	5.07813	VSMC
hic1_undamaged_AGACCCGCACGCGTGT-1	4.93319	5.5513	VSMC
hic1_undamaged_AGACCCGCAGTTAAAG-1	-8.95368	-1.66647	Fibroblast
hic1_undamaged_AGACCCGCATGGAATA-1	2.66485	4.29638	VSMC
hic1_undamaged_AGACCCGGTATTCCGA-1	3.27951	-5.7103	PER-1
hic1_undamaged_AGACCCGGTCTGATCA-1	-8.3192	-1.67147	Fibroblast
hic1_undamaged_AGACCCGGTGCTCCGA-1	-9.88123	-0.740209	Fibroblast
hic1_undamaged_AGACCCGGTTGGAGGT-1	-8.02271	-0.161938	Fibroblast
hic1_undamaged_AGACCCGGTTTGCAGT-1	2.44561	-5.80784	PER-2
hic1_undamaged_AGACCCGTCACGTAGT-1	-6.01556	1.52569	Fibroblast
hic1_undamaged_AGACCCGTCATCTGTT-1	-9.12026	-0.926592	Fibroblast
hic1_undamaged_AGACCCGTCCCGATCT-1	3.31364	-6.0628	PER-1
hic1_undamaged_AGACCCGTCTCTGCTG-1	-6.10288	1.85537	Fibroblast
hic1_undamaged_AGACTCAAGATCCTAC-1	-8.27889	1.55009	Fibroblast
hic1_undamaged_AGACTCAAGGAATGTT-1	-6.12835	-0.690923	Fibroblast
hic1_undamaged_AGACTCAAGTAGATCA-1	5.65966	6.27428	VSMC
hic1_undamaged_AGACTCACACAGCCAC-1	6.10601	2.64986	VSMC
hic1_undamaged_AGACTCACACATGACT-1	-8.35966	-2.1735	Fibroblast
hic1_undamaged_AGACTCACATGCGTGC-1	4.30399	-4.53855	PER-1
hic1_undamaged_AGACTCAGTAGTTAGA-1	3.09806	-2.98367	PER-1
hic1_undamaged_AGACTCAGTATCAGGG-1	5.59215	3.14099	VSMC
hic1_undamaged_AGACTCAGTTCGAAGG-1	4.75033	-2.74372	PER-1
hic1_undamaged_AGACTCAGTTTGCAGT-1	5.81056	2.78572	VSMC
hic1_undamaged_AGACTCATCCACATAG-1	6.13148	-4.21199	PER-1
hic1_undamaged_AGAGAATAGCCAAGCA-1	-1.33435	-2.20035	PER-2
hic1_undamaged_AGAGAATAGCTCTTCC-1	7.11214	-3.35263	PER-1
hic1_undamaged_AGAGAATAGGATAATC-1	5.12454	-2.67049	PER-1
hic1_undamaged_AGAGAATAGGTGGTTG-1	5.48876	5.99487	VSMC
hic1_undamaged_AGAGAATCACCCAACG-1	4.13437	3.91592	VSMC
hic1_undamaged_AGAGAATCAGGTATGG-1	5.07099	-2.57114	PER-1
hic1_undamaged_AGAGAATCATAGATGA-1	5.97289	3.947	VSMC
hic1_undamaged_AGAGAATCATCGAAGG-1	3.49428	2.44428	VSMC
hic1_undamaged_AGAGAATGTACGACTT-1	3.65297	7.08553	VSMC
hic1_undamaged_AGAGAATGTACTAACC-1	-8.40498	0.450404	Fibroblast
hic1_undamaged_AGAGAATGTATTCTCT-1	-8.0394	-1.67414	Fibroblast
hic1_undamaged_AGAGAATGTCACTTAG-1	5.34656	-4.43901	PER-1
hic1_undamaged_AGAGAATGTCCGAAAG-1	4.93753	-1.04819	Fibroblast
hic1_undamaged_AGAGAATGTTGAATCC-1	-6.6214	0.923575	Fibroblast
hic1_undamaged_AGAGAATTCAGACCGC-1	2.40913	4.11854	VSMC
hic1_undamaged_AGAGAATTCTCTATGT-1	4.92622	-5.24767	PER-1
hic1_undamaged_AGAGAGCAGCGACTGA-1	5.07127	4.63248	VSMC
hic1_undamaged_AGAGAGCCAACCGTAT-1	-6.36223	-1.59539	Fibroblast
hic1_undamaged_AGAGAGCCAATAGTGA-1	3.41487	-2.46475	PER-1
hic1_undamaged_AGAGAGCCAGCCGTCA-1	2.83186	-5.23892	PER-1
hic1_undamaged_AGAGAGCCAGGCGATA-1	3.82616	3.9433	VSMC
hic1_undamaged_AGAGAGCCATAAGATG-1	6.33877	2.34762	VSMC
hic1_undamaged_AGAGAGCGTCCACAGC-1	5.81041	-4.79716	PER-1
hic1_undamaged_AGAGAGCTCCGAGATT-1	6.3377	-2.96982	PER-1
hic1_undamaged_AGAGAGCTCGACCACG-1	5.66659	-2.98189	PER-1
hic1_undamaged_AGAGAGCTCGATGCTA-1	3.86052	1.15685	VSMC
hic1_undamaged_AGAGAGCTCTTAGCTT-1	5.11068	-5.87781	PER-1
hic1_undamaged_AGAGCAGAGAAAGTCT-1	6.89855	-1.5236	PER-1
hic1_undamaged_AGAGCAGAGACATCCT-1	1.94865	2.5723	VSMC
hic1_undamaged_AGAGCAGAGATGGCAC-1	2.18674	4.43061	VSMC
hic1_undamaged_AGAGCAGAGGGTTAAT-1	5.90289	3.11177	VSMC
hic1_undamaged_AGAGCAGCAACCCTAA-1	-8.17162	-1.44224	Fibroblast
hic1_undamaged_AGAGCAGCAAGCGAAC-1	-8.13156	-0.649498	Fibroblast
hic1_undamaged_AGAGCAGCACGGGCTT-1	3.32771	6.24127	VSMC
hic1_undamaged_AGAGCAGCACTGAGTT-1	-8.61561	1.9168	Fibroblast
hic1_undamaged_AGAGCAGCAGAACTTC-1	6.01084	-0.662449	VSMC
hic1_undamaged_AGAGCAGGTGCTCGTG-1	3.97353	2.69684	VSMC
hic1_undamaged_AGAGCAGGTGTTACAC-1	-8.04924	2.77995	VSMC
hic1_undamaged_AGAGCAGGTTAGGCTT-1	-7.85921	2.72861	FAP
hic1_undamaged_AGAGCAGTCAATCTTC-1	2.02001	3.26454	VSMC
hic1_undamaged_AGAGCAGTCCCGATCT-1	-7.32755	0.379051	Fibroblast
hic1_undamaged_AGAGCAGTCCTCAGAA-1	-5.08675	1.51905	Fibroblast
hic1_undamaged_AGAGCCCAGACAGCGT-1	6.36252	-1.43435	PER-1
hic1_undamaged_AGAGCCCAGATGCAGC-1	5.72826	2.82616	VSMC
hic1_undamaged_AGAGCCCAGGTCGCCT-1	3.59276	3.06057	VSMC
hic1_undamaged_AGAGCCCCAAAGGCTG-1	-7.8615	-0.579892	Fibroblast
hic1_undamaged_AGAGCCCCAGAGCGTA-1	5.22762	-5.30074	PER-1
hic1_undamaged_AGAGCCCGTACTTCCC-1	-8.85435	-1.27039	Fibroblast
hic1_undamaged_AGAGCCCGTCCGCAGT-1	-8.1844	-0.164178	Fibroblast
hic1_undamaged_AGAGCCCTCGGAAGGT-1	7.10438	-3.40019	PER-1
hic1_undamaged_AGAGCCCTCTGCCCTA-1	-7.87092	0.895346	Fibroblast
hic1_undamaged_AGAGCCCTCTTGGTCC-1	4.01685	5.97771	VSMC
hic1_undamaged_AGATAGAAGAGCATAT-1	1.4182	-5.75533	PER-1
hic1_undamaged_AGATAGAAGAGTAACT-1	-10.1545	-0.907098	Fibroblast
hic1_undamaged_AGATAGAAGGAGTCTG-1	5.04018	3.68702	VSMC
hic1_undamaged_AGATAGAAGTTTCTTC-1	-9.21637	-1.18018	Fibroblast
hic1_undamaged_AGATAGACAAGCGCAA-1	1.84282	-4.78353	PER-1
hic1_undamaged_AGATAGACAATACCCA-1	3.7162	-4.03658	PER-1
hic1_undamaged_AGATAGACAGTGCCTG-1	-9.17249	-0.979546	Fibroblast
hic1_undamaged_AGATAGAGTAGCGATG-1	-6.20193	-1.05177	Fibroblast
hic1_undamaged_AGATAGAGTCTAGATC-1	-7.76857	0.476183	Fibroblast
hic1_undamaged_AGATAGAGTGGCTGCT-1	5.90768	0.99774	VSMC
hic1_undamaged_AGATAGAGTTCTCGCT-1	6.09323	-3.03178	PER-1
hic1_undamaged_AGATAGATCAAGCGTT-1	-7.74605	2.21988	Fibroblast
hic1_undamaged_AGATAGATCCTACTGC-1	7.06164	-4.25421	PER-1
hic1_undamaged_AGATCCAAGTGCGACA-1	-7.04065	1.31568	Fibroblast
hic1_undamaged_AGATCCAAGTTCCAGT-1	5.20979	4.89455	VSMC
hic1_undamaged_AGATCCACAGGACGAT-1	7.25926	-3.19047	PER-1
hic1_undamaged_AGATCCACAGGACTAG-1	3.29998	-4.90622	PER-1
hic1_undamaged_AGATCCAGTGTGACCC-1	4.08074	1.00012	VSMC
hic1_undamaged_AGATCCATCAACTGAC-1	3.205	2.19437	VSMC
hic1_undamaged_AGATCCATCAGAGTGG-1	-9.72395	-1.02327	Fibroblast
hic1_undamaged_AGATCCATCATACGGT-1	2.84316	-5.05107	PER-1
hic1_undamaged_AGATCCATCCCTCTCC-1	-6.99769	0.624511	Fibroblast
hic1_undamaged_AGATCGTAGAAGGTAG-1	3.91406	3.95958	VSMC
hic1_undamaged_AGATCGTAGAGCAACC-1	3.76904	2.87212	VSMC
hic1_undamaged_AGATCGTAGGCTCACC-1	3.29861	-6.61457	PER-1
hic1_undamaged_AGATCGTAGTAACCTC-1	7.01563	-2.74936	PER-1
hic1_undamaged_AGATCGTAGTTGCGAG-1	-1.53748	-2.13079	PER-2
hic1_undamaged_AGATCGTCAAGCAATA-1	4.72987	1.84252	VSMC
hic1_undamaged_AGATCGTCAGCGTTTA-1	4.33993	5.69942	VSMC
hic1_undamaged_AGATCGTCATGAAAGT-1	-6.8215	0.832955	Fibroblast
hic1_undamaged_AGATCGTGTCGCACAC-1	-9.61916	-1.32231	Fibroblast
hic1_undamaged_AGATCGTGTTAAGTCC-1	-8.40699	-0.483618	Fibroblast
hic1_undamaged_AGATCGTTCCGAGCTG-1	-8.69704	0.0881342	Fibroblast
hic1_undamaged_AGATCGTTCGTCGATA-1	2.47286	-6.06363	PER-1
hic1_undamaged_AGATCGTTCTCCTGTG-1	4.71901	6.28367	VSMC
hic1_undamaged_AGATCGTTCTGTACAG-1	-9.55695	0.046093	Fibroblast
hic1_undamaged_AGATCGTTCTTGTGCC-1	6.03253	-3.82526	PER-1
hic1_undamaged_AGATGAAAGGCCCAAA-1	5.84816	5.06945	VSMC
hic1_undamaged_AGATGAAAGGCGCTCT-1	5.4644	3.06293	VSMC
hic1_undamaged_AGATGAAAGTCTTGGT-1	-7.61091	1.56309	Fibroblast
hic1_undamaged_AGATGAACAAATGGTA-1	1.47221	1.0046	VSMC
hic1_undamaged_AGATGAACACTTCTCG-1	4.53332	-5.02477	PER-1
hic1_undamaged_AGATGAACAGAGATTA-1	-6.4145	-1.43993	Fibroblast
hic1_undamaged_AGATGAACATGCACTA-1	2.61364	1.69866	VSMC
hic1_undamaged_AGATGAAGTAAGATCA-1	1.75466	2.56453	VSMC
hic1_undamaged_AGATGAAGTACTGACT-1	6.70505	-1.93283	PER-1
hic1_undamaged_AGATGAATCGCTAGCG-1	4.8555	-4.47473	PER-1
hic1_undamaged_AGATGAATCTCGTGAA-1	-6.466	0.0471459	VSMC
hic1_undamaged_AGATGCTAGCAAATCA-1	3.69205	-1.83802	PER-1
hic1_undamaged_AGATGCTCACTTTATC-1	-7.72618	0.118228	Fibroblast
hic1_undamaged_AGATGCTCAGAGAATT-1	-5.56914	-0.504626	Fibroblast
hic1_undamaged_AGATGCTCATAGGTTC-1	-8.05344	-0.584394	Fibroblast
hic1_undamaged_AGATGCTCATCGAACT-1	2.16776	2.40449	VSMC
hic1_undamaged_AGATGCTGTCAAATCC-1	-9.70991	-0.835655	Fibroblast
hic1_undamaged_AGATGCTGTTACACTG-1	-6.07251	0.104855	Fibroblast
hic1_undamaged_AGATGCTGTTCGAACT-1	6.07746	0.702879	VSMC
hic1_undamaged_AGATGCTTCGTCGATA-1	5.17589	-2.29472	PER-1
hic1_undamaged_AGATGCTTCTGTGTGA-1	-8.20943	2.63791	FAP
hic1_undamaged_AGCATCAAGAGCTGCA-1	-5.84096	0.443019	Fibroblast
hic1_undamaged_AGCATCAAGCGAAACC-1	1.45828	-5.37118	PER-1
hic1_undamaged_AGCATCAAGTGGCCTC-1	3.72784	-3.00213	PER-1
hic1_undamaged_AGCATCACAGCCTATA-1	6.40196	-4.51472	PER-1
hic1_undamaged_AGCATCACATCGAAGG-1	2.32372	-5.28837	PER-1
hic1_undamaged_AGCATCACATGTGCTA-1	5.23442	2.56131	VSMC
hic1_undamaged_AGCATCAGTACTGGGA-1	5.70875	3.33205	VSMC
hic1_undamaged_AGCATCATCCATCTAT-1	-7.47385	-1.73158	Fibroblast
hic1_undamaged_AGCATCATCGCGGACT-1	-8.26565	-1.64046	Fibroblast
hic1_undamaged_AGCCAATAGGAATGTT-1	-8.86177	0.276537	Fibroblast
hic1_undamaged_AGCCAATCAAGGGTCA-1	-9.64543	-1.44124	Fibroblast
hic1_undamaged_AGCCAATCAATGCTCA-1	5.57858	2.58648	VSMC
hic1_undamaged_AGCCAATCATGTACGT-1	-7.07435	-0.924015	Fibroblast
hic1_undamaged_AGCCAATCATTCTGTT-1	4.71894	4.36887	VSMC
hic1_undamaged_AGCCAATGTATTCCGA-1	-6.93155	-0.516489	Fibroblast
hic1_undamaged_AGCCAATGTCATAGTC-1	-7.90042	2.42346	Fibroblast
hic1_undamaged_AGCCAATGTTTCCATT-1	6.11857	2.5488	VSMC
hic1_undamaged_AGCCAATTCAGGAGAC-1	1.36969	2.26656	VSMC
hic1_undamaged_AGCCAATTCCCGTTGT-1	5.01799	6.70525	VSMC
hic1_undamaged_AGCCACGAGACCTCCG-1	-5.09399	-0.6437	Fibroblast
hic1_undamaged_AGCCACGAGATTGATG-1	2.43078	3.95496	VSMC
hic1_undamaged_AGCCACGAGGCATCAG-1	-7.59006	-0.565731	Fibroblast
hic1_undamaged_AGCCACGAGGTGAGAA-1	6.05404	-2.03734	PER-1
hic1_undamaged_AGCCACGCAACAAAGT-1	-8.0665	-0.458958	Fibroblast
hic1_undamaged_AGCCACGCAATGGCCC-1	-1.11123	-2.26128	PER-2
hic1_undamaged_AGCCACGCATGTTACG-1	-0.401371	-2.25261	PER-2
hic1_undamaged_AGCCACGGTACACGTT-1	-7.56104	2.99746	FAP
hic1_undamaged_AGCCACGGTTCTAAGC-1	-7.56372	0.0600512	Fibroblast
hic1_undamaged_AGCCACGTCAATCCGA-1	5.14476	-6.04107	PER-1
hic1_undamaged_AGCCACGTCTAGGAAA-1	-8.72784	1.11575	Fibroblast
hic1_undamaged_AGCCACGTCTGAGGCC-1	-9.73951	-1.54503	Fibroblast
hic1_undamaged_AGCCAGCAGCATCCTA-1	3.07416	6.28221	VSMC
hic1_undamaged_AGCCAGCCAGCCTACG-1	5.64061	2.38465	VSMC
hic1_undamaged_AGCCAGCCATAGAATG-1	4.11366	7.22212	VSMC
hic1_undamaged_AGCCAGCCATATAGCC-1	6.44959	-0.212348	VSMC
hic1_undamaged_AGCCAGCGTCAGGTGA-1	4.04884	6.81662	VSMC
hic1_undamaged_AGCCAGCGTCCTACGG-1	4.37071	5.89724	VSMC
hic1_undamaged_AGCCAGCGTGAATGAT-1	0.395666	-5.06521	PER-1
hic1_undamaged_AGCCAGCTCAAGATAG-1	0.381878	-5.57202	PER-1
hic1_undamaged_AGCCAGCTCATCGGGC-1	5.71469	2.17356	VSMC
hic1_undamaged_AGCCAGCTCGAATGCT-1	4.84523	2.56881	VSMC
hic1_undamaged_AGCCAGCTCGGAATTC-1	-8.39205	0.716744	Fibroblast
hic1_undamaged_AGCCAGCTCGTGCATA-1	2.51773	1.91878	VSMC
hic1_undamaged_AGCCAGCTCGTTAGAC-1	-6.58979	-0.108594	Fibroblast
hic1_undamaged_AGCCAGCTCGTTATCT-1	6.52399	-1.82799	PER-1
hic1_undamaged_AGCCAGCTCTATTCGT-1	-7.06978	1.47418	Fibroblast
hic1_undamaged_AGCGATTAGACGGTTG-1	-9.1582	-0.0240366	Fibroblast
hic1_undamaged_AGCGATTAGCATGAAT-1	5.62153	-0.962418	PER-1
hic1_undamaged_AGCGATTAGCGTGTTT-1	6.20813	-1.31198	VSMC
hic1_undamaged_AGCGATTAGGTTGTTC-1	4.18237	-2.8044	PER-1
hic1_undamaged_AGCGATTCAGGTTCAT-1	-5.66634	-0.817972	Fibroblast
hic1_undamaged_AGCGATTCATCCCACT-1	-7.76834	-1.11801	Fibroblast
hic1_undamaged_AGCGATTCATCGTTCC-1	6.59462	-3.17871	PER-1
hic1_undamaged_AGCGATTGTTGATGTC-1	-9.27027	0.290902	Fibroblast
hic1_undamaged_AGCGATTTCATGCCGG-1	1.41705	-5.35451	PER-1
hic1_undamaged_AGCGATTTCCACACCT-1	3.2104	6.52335	VSMC
hic1_undamaged_AGCGATTTCCTGGGAC-1	3.12558	6.39295	VSMC
hic1_undamaged_AGCGATTTCGGAATGG-1	-7.17488	0.879172	Fibroblast
hic1_undamaged_AGCGATTTCTCAAAGC-1	6.8512	-2.19987	PER-1
hic1_undamaged_AGCGCCAAGAAGCGAA-1	4.83533	-1.01057	Fibroblast
hic1_undamaged_AGCGCCACAAAGGATT-1	-7.30889	0.0379488	Fibroblast
hic1_undamaged_AGCGCCACACTCTGCT-1	4.06877	5.98673	VSMC
hic1_undamaged_AGCGCCACATACAGGG-1	-8.12416	-2.04609	Fibroblast
hic1_undamaged_AGCGCCACATACGCAT-1	1.1909	-5.62548	PER-1
hic1_undamaged_AGCGCCACATCCGCGA-1	5.71078	5.94397	VSMC
hic1_undamaged_AGCGCCAGTACCCAGC-1	5.96004	1.79389	VSMC
hic1_undamaged_AGCGCCAGTCGGTAAG-1	-10.2179	-0.223117	Fibroblast
hic1_undamaged_AGCGCCAGTGGTCTGC-1	4.53986	-1.49641	PER-1
hic1_undamaged_AGCGCCATCGAGTCTA-1	5.17177	-4.01572	PER-1
hic1_undamaged_AGCGCCATCTTAATCC-1	-7.437	-1.75229	Fibroblast
hic1_undamaged_AGCGCTGAGACTAGAT-1	4.63367	-5.60878	PER-1
hic1_undamaged_AGCGCTGAGAGATGCC-1	5.36813	-0.22021	VSMC
hic1_undamaged_AGCGCTGAGAGCTTTC-1	5.39554	-1.0469	PER-1
hic1_undamaged_AGCGCTGAGCCATCCG-1	6.8997	-2.93612	PER-1
hic1_undamaged_AGCGCTGAGGACAACC-1	6.42555	-4.77935	PER-1
hic1_undamaged_AGCGCTGCAGCTGTAT-1	-7.65404	-1.32898	Fibroblast
hic1_undamaged_AGCGCTGCATACAGCT-1	-8.54553	0.352424	Fibroblast
hic1_undamaged_AGCGCTGGTCATCAGT-1	5.65255	5.50226	VSMC
hic1_undamaged_AGCGCTGGTTATAGAG-1	-6.69784	0.563833	Fibroblast
hic1_undamaged_AGCGCTGTCAACCCGG-1	-7.86482	-0.951916	Fibroblast
hic1_undamaged_AGCGCTGTCAGTCATG-1	4.55623	4.8813	VSMC
hic1_undamaged_AGCGCTGTCCACGTCT-1	3.37517	6.30787	VSMC
hic1_undamaged_AGCGCTGTCCATTTGT-1	5.25251	-5.79157	PER-1
hic1_undamaged_AGCGCTGTCCCTTGGT-1	-9.55739	-1.78323	Fibroblast
hic1_undamaged_AGCGCTGTCGGATACT-1	4.83542	3.55771	VSMC
hic1_undamaged_AGCGTATAGCCTGACC-1	-9.10233	1.91767	Fibroblast
hic1_undamaged_AGCGTATAGGTATTGA-1	1.23366	1.97437	VSMC
hic1_undamaged_AGCGTATAGTTAGAAC-1	-9.17451	0.187056	PER-1
hic1_undamaged_AGCGTATCACAAACGG-1	3.79143	-4.86437	PER-1
hic1_undamaged_AGCGTATCACTTCTCG-1	-9.13739	-1.89341	Fibroblast
hic1_undamaged_AGCGTATCAGCGTTTA-1	2.25854	2.83898	VSMC
hic1_undamaged_AGCGTATCATGACGTT-1	4.61791	-3.98295	PER-1
hic1_undamaged_AGCGTATCATTCTCCG-1	3.47034	-6.04014	PER-1
hic1_undamaged_AGCGTATGTAACATCC-1	-9.13561	0.859364	Fibroblast
hic1_undamaged_AGCGTATGTACATTGC-1	-8.71109	-2.09911	Fibroblast
hic1_undamaged_AGCGTATGTTTGTGGT-1	4.00328	6.90733	VSMC
hic1_undamaged_AGCGTATTCATTTGGG-1	-8.97091	0.0396481	Fibroblast
hic1_undamaged_AGCGTCGAGAGAGAAC-1	-7.18297	0.386608	VSMC
hic1_undamaged_AGCGTCGAGAGAGTTT-1	-6.38771	0.731261	Fibroblast
hic1_undamaged_AGCGTCGAGAGATGCC-1	7.05413	-3.0426	PER-1
hic1_undamaged_AGCGTCGAGCAACTCT-1	-6.18756	-0.354969	Fibroblast
hic1_undamaged_AGCGTCGAGCCTGAAG-1	-9.51726	-1.90882	Fibroblast
hic1_undamaged_AGCGTCGAGCGGCTCT-1	4.52952	-3.75	PER-1
hic1_undamaged_AGCGTCGAGGCGTTAG-1	4.85341	3.63075	VSMC
hic1_undamaged_AGCGTCGAGTGGATAT-1	5.21609	-2.31922	PER-1
hic1_undamaged_AGCGTCGCAAATGCTC-1	-6.33269	1.12995	Fibroblast
hic1_undamaged_AGCGTCGGTATCGTAC-1	-8.25838	2.77263	FAP
hic1_undamaged_AGCGTCGGTCCCACGA-1	3.98849	3.74118	VSMC
hic1_undamaged_AGCGTCGGTCCGTTTC-1	4.93915	3.6259	VSMC
hic1_undamaged_AGCGTCGGTCCTCAGG-1	6.23502	2.38138	VSMC
hic1_undamaged_AGCGTCGGTCTAGGTT-1	5.24792	3.03184	VSMC
hic1_undamaged_AGCTACAAGCCTAGGA-1	6.7169	-2.33156	PER-1
hic1_undamaged_AGCTACAAGGCGTTAG-1	-8.37534	-1.95349	Fibroblast
hic1_undamaged_AGCTACAAGGTTGTTC-1	5.57054	-4.18906	PER-1
hic1_undamaged_AGCTACAAGTCCCGGT-1	3.16394	3.91937	VSMC
hic1_undamaged_AGCTACACAATCGTCA-1	-9.47297	-2.07871	Fibroblast
hic1_undamaged_AGCTACACACTGCTTC-1	-7.14905	1.7757	Fibroblast
hic1_undamaged_AGCTACACAGCTGGTC-1	-5.80035	-0.998425	Fibroblast
hic1_undamaged_AGCTACACATGACCCG-1	4.4912	1.5165	VSMC
hic1_undamaged_AGCTACAGTCTCGCGA-1	-9.23583	1.37545	Fibroblast
hic1_undamaged_AGCTACAGTGCAATAA-1	5.80654	2.98627	VSMC
hic1_undamaged_AGCTACAGTTGTTGTG-1	-8.61877	2.0655	Fibroblast
hic1_undamaged_AGCTACATCCCTCGTA-1	-7.94948	-1.89158	Fibroblast
hic1_undamaged_AGCTACATCTCTCTTC-1	4.50651	-4.95662	PER-1
hic1_undamaged_AGCTCAAAGATGCGAC-1	6.39262	-0.489272	VSMC
hic1_undamaged_AGCTCAAAGGATACCG-1	3.48521	0.0482267	VSMC
hic1_undamaged_AGCTCAAAGGCCTAAG-1	3.25271	3.45526	VSMC
hic1_undamaged_AGCTCAACAAATGGAT-1	4.66155	-3.66791	PER-1
hic1_undamaged_AGCTCAACAACCGTAT-1	-8.00173	-0.896547	Fibroblast
hic1_undamaged_AGCTCAACAATCAGCT-1	-6.27234	-0.0214374	Fibroblast
hic1_undamaged_AGCTCAACACACGGAA-1	5.15443	-6.13739	PER-1
hic1_undamaged_AGCTCAACATCGCCTT-1	3.21139	-0.410148	VSMC
hic1_undamaged_AGCTCAAGTATGGTTC-1	3.29889	-2.10037	PER-1
hic1_undamaged_AGCTCAAGTCATCCGG-1	-9.78785	0.491221	Fibroblast
hic1_undamaged_AGCTCAAGTCTACAGT-1	3.53894	0.518713	VSMC
hic1_undamaged_AGCTCAAGTGATCGTT-1	-8.60768	-0.973346	Fibroblast
hic1_undamaged_AGCTCAATCACAGTGT-1	-9.01963	-1.20317	Fibroblast
hic1_undamaged_AGCTCAATCCATAGGT-1	-8.10199	0.00707633	Fibroblast
hic1_undamaged_AGCTCAATCCTTATAC-1	6.67195	-2.93154	PER-1
hic1_undamaged_AGCTCAATCGTCGATA-1	-7.97978	2.91576	FAP
hic1_undamaged_AGCTTCCAGCATCAGG-1	2.597	3.5773	VSMC
hic1_undamaged_AGCTTCCCACGACGCT-1	6.11327	-5.15566	PER-1
hic1_undamaged_AGCTTCCCAGCGTTGC-1	5.00655	0.312756	VSMC
hic1_undamaged_AGCTTCCCATAGAAAC-1	3.52084	1.67615	VSMC
hic1_undamaged_AGCTTCCCATCGATGT-1	3.45293	0.822947	VSMC
hic1_undamaged_AGCTTCCGTACCGTGC-1	5.33818	3.07218	VSMC
hic1_undamaged_AGCTTCCGTAGTTACC-1	4.05525	-4.71785	PER-1
hic1_undamaged_AGCTTCCGTCTTTCAT-1	4.2527	-1.89611	PER-1
hic1_undamaged_AGCTTCCGTGGTAATA-1	-9.2935	-0.328814	Fibroblast
hic1_undamaged_AGCTTCCGTTATGACC-1	1.90897	3.63109	VSMC
hic1_undamaged_AGCTTCCGTTCAAACC-1	5.14128	-6.21414	PER-1
hic1_undamaged_AGCTTCCGTTCTCTAT-1	4.71474	-6.20209	PER-1
hic1_undamaged_AGCTTCCGTTCTTAGG-1	2.04404	1.34207	VSMC
hic1_undamaged_AGCTTCCTCAGAGCAG-1	0.917324	1.77293	VSMC
hic1_undamaged_AGCTTCCTCTTGATTC-1	-0.893187	-2.77551	PER-2
hic1_undamaged_AGGAAATAGAGAACCC-1	-7.5925	2.3507	FAP
hic1_undamaged_AGGAAATAGAGAGTGA-1	-4.4159	0.286004	Fibroblast
hic1_undamaged_AGGAAATAGGCGCTTC-1	4.28757	2.91399	VSMC
hic1_undamaged_AGGAAATAGGTAGACC-1	-8.37566	3.30505	FAP
hic1_undamaged_AGGAAATAGTGTACCT-1	6.95467	-1.60352	PER-1
hic1_undamaged_AGGAAATCAAAGAACT-1	5.9577	-3.32896	VSMC
hic1_undamaged_AGGAAATCACACGCCA-1	4.02151	-3.05466	PER-1
hic1_undamaged_AGGAAATCATTCACCC-1	4.7302	7.12525	VSMC
hic1_undamaged_AGGAAATGTATTCCTT-1	-9.199	-1.99385	Fibroblast
hic1_undamaged_AGGAAATGTCGTGATT-1	3.34374	4.24194	VSMC
hic1_undamaged_AGGAAATGTGTGTTTG-1	3.81905	7.3398	VSMC
hic1_undamaged_AGGAAATTCCGTAGTA-1	5.49413	-4.31482	PER-1
hic1_undamaged_AGGAAATTCGTTGTAG-1	6.30451	-5.20544	PER-1
hic1_undamaged_AGGAAATTCTAGTGAC-1	5.09581	4.78486	VSMC
hic1_undamaged_AGGAAATTCTCGTGGG-1	-0.719357	-2.32544	PER-2
hic1_undamaged_AGGAATAAGCGCAATG-1	-0.507545	-3.50314	PER-2
hic1_undamaged_AGGAATAAGTCGGGAT-1	3.00901	-2.40817	PER-1
hic1_undamaged_AGGAATACAAGTCGTT-1	-9.16958	-0.791448	Fibroblast
hic1_undamaged_AGGAATACAATTGCGT-1	-5.85441	-0.443049	Fibroblast
hic1_undamaged_AGGAATACACAATGAA-1	-7.69392	3.14803	FAP
hic1_undamaged_AGGAATACACCCGTAG-1	2.28462	1.07471	VSMC
hic1_undamaged_AGGAATACAGCGACAA-1	-7.13105	2.44045	FAP
hic1_undamaged_AGGAATACAGTCTCTC-1	-9.2187	0.080346	Fibroblast
hic1_undamaged_AGGAATACAGTTGCGC-1	-6.55272	0.501586	Fibroblast
hic1_undamaged_AGGAATACATGGACAG-1	4.45147	-4.93905	PER-1
hic1_undamaged_AGGAATACATTCTGTT-1	6.02711	-3.42242	PER-1
hic1_undamaged_AGGAATAGTAACTGCT-1	4.36402	-3.72831	PER-1
hic1_undamaged_AGGAATAGTCACGCTG-1	3.30927	-6.13429	PER-1
hic1_undamaged_AGGAATAGTCCTCAGG-1	-6.16609	0.766825	Fibroblast
hic1_undamaged_AGGAATAGTGAGGCAT-1	2.69083	-5.8852	PER-1
hic1_undamaged_AGGAATAGTGTTAGCT-1	-8.84368	-1.62651	Fibroblast
hic1_undamaged_AGGAATAGTTCATCGA-1	-10.0915	-1.05941	Fibroblast
hic1_undamaged_AGGAATAGTTGGACCC-1	-4.12688	0.328735	Fibroblast
hic1_undamaged_AGGAATAGTTTGCAGT-1	2.74823	3.61936	VSMC
hic1_undamaged_AGGAATATCAACCTCC-1	5.04396	2.70552	VSMC
hic1_undamaged_AGGAATATCCGATTAG-1	-7.62227	-1.83211	Fibroblast
hic1_undamaged_AGGACGAAGAAACTCA-1	6.67243	-2.72093	PER-1
hic1_undamaged_AGGACGAAGATACAGT-1	5.15078	6.10466	VSMC
hic1_undamaged_AGGACGAAGCTCTATG-1	0.504451	-4.8624	PER-1
hic1_undamaged_AGGACGAAGGTAATCA-1	3.77339	3.37672	VSMC
hic1_undamaged_AGGACGACAAGGATGC-1	4.53735	-4.0976	PER-1
hic1_undamaged_AGGACGACAGGACTAG-1	2.7135	4.5339	VSMC
hic1_undamaged_AGGACGAGTAACTAAG-1	-7.85935	0.367268	Fibroblast
hic1_undamaged_AGGACGAGTCCGGACT-1	-7.58411	0.11513	Fibroblast
hic1_undamaged_AGGACGAGTCCTACAA-1	6.85286	-1.38341	PER-1
hic1_undamaged_AGGACGAGTCTACAGT-1	6.50955	-3.22375	PER-1
hic1_undamaged_AGGACGAGTGAACGGT-1	2.90451	-5.76287	PER-1
hic1_undamaged_AGGACGAGTGACTATC-1	5.54945	4.19551	VSMC
hic1_undamaged_AGGACGAGTGATACTC-1	5.007	2.87315	VSMC
hic1_undamaged_AGGACGATCCGATCGG-1	4.69336	-2.13778	PER-1
hic1_undamaged_AGGACGATCCGTATAG-1	6.20046	-3.71469	PER-1
hic1_undamaged_AGGACTTAGCACCGTC-1	1.31298	-5.03848	PER-1
hic1_undamaged_AGGACTTAGCGGTATG-1	1.7566	3.24819	VSMC
hic1_undamaged_AGGACTTAGTCACTAC-1	3.00886	-4.05069	PER-1
hic1_undamaged_AGGACTTAGTCATGCT-1	5.3339	0.205058	VSMC
hic1_undamaged_AGGACTTCAATGAGCG-1	1.26903	-4.77173	PER-1
hic1_undamaged_AGGACTTCATCTGCGG-1	6.63975	-0.994905	VSMC
hic1_undamaged_AGGACTTCATGTGTCA-1	-5.29219	1.61337	Fibroblast
hic1_undamaged_AGGACTTGTAACTGCT-1	0.783949	-5.11831	PER-1
hic1_undamaged_AGGACTTGTAGTCACT-1	0.733183	-4.92119	PER-1
hic1_undamaged_AGGACTTGTCAACGCC-1	4.93007	0.489558	VSMC
hic1_undamaged_AGGACTTGTCGGAACA-1	4.65378	-2.13007	PER-1
hic1_undamaged_AGGACTTGTGGCCCAT-1	-9.1517	-1.84791	Fibroblast
hic1_undamaged_AGGACTTGTTAAACAG-1	0.300446	-5.67465	PER-1
hic1_undamaged_AGGACTTTCTTCACAT-1	7.29445	-2.01569	PER-1
hic1_undamaged_AGGAGGTGTTTGGCTA-1	-8.42865	2.21409	Fibroblast
hic1_undamaged_AGGAGGTTCGGCTGAC-1	-8.15885	0.564829	Fibroblast
hic1_undamaged_AGGATAAAGCCAAGTG-1	2.14813	-4.13427	PER-1
hic1_undamaged_AGGATAAAGCGTATGG-1	-10.1603	-0.796654	Fibroblast
hic1_undamaged_AGGATAAAGGTAAGGA-1	-7.73851	3.61476	FAP
hic1_undamaged_AGGATAACAAACTCTG-1	4.83933	5.6695	VSMC
hic1_undamaged_AGGATAACATCCAACA-1	4.14317	-5.54327	PER-1
hic1_undamaged_AGGATAAGTCCCTGTT-1	-10.106	-0.513709	Fibroblast
hic1_undamaged_AGGATAATCATCTACT-1	2.68073	-6.02414	PER-1
hic1_undamaged_AGGATAATCGAAATCC-1	-7.04587	1.55895	Fibroblast
hic1_undamaged_AGGATCTAGCGTACAG-1	-0.83771	-2.79892	PER-2
hic1_undamaged_AGGATCTCACCAACAT-1	5.70386	3.34102	VSMC
hic1_undamaged_AGGATCTGTCACCACG-1	-7.7975	-1.84675	Fibroblast
hic1_undamaged_AGGATCTGTGCAACGA-1	3.79452	-2.27361	PER-1
hic1_undamaged_AGGATCTGTGCATACT-1	5.67852	0.430707	VSMC
hic1_undamaged_AGGATCTTCCATTTGT-1	-6.95851	0.049758	Fibroblast
hic1_undamaged_AGGATCTTCTCGCCTA-1	-8.14889	-1.91081	Fibroblast
hic1_undamaged_AGGATCTTCTCTGGTC-1	3.36122	-2.21641	PER-1
hic1_undamaged_AGGATCTTCTGTAACG-1	-0.543324	-3.3014	PER-2
hic1_undamaged_AGGCATTAGCGTGTCC-1	5.53798	-4.89813	PER-1
hic1_undamaged_AGGCATTAGCTCCACG-1	-9.59102	-0.193998	Fibroblast
hic1_undamaged_AGGCATTAGGCCTGCT-1	4.34687	-2.90677	PER-1
hic1_undamaged_AGGCATTCACCCTTAC-1	3.59409	5.71108	VSMC
hic1_undamaged_AGGCATTGTAACCAGG-1	3.84423	-6.34759	PER-1
hic1_undamaged_AGGCATTGTAGAGCTG-1	4.14358	1.0392	VSMC
hic1_undamaged_AGGCATTGTAGTCCTA-1	2.26365	-5.75105	PER-1
hic1_undamaged_AGGCATTGTCCAGGTC-1	6.10367	-4.22024	PER-1
hic1_undamaged_AGGCATTGTCCCTCAT-1	7.05461	-2.60741	PER-1
hic1_undamaged_AGGCATTGTGTTGACT-1	6.70842	-4.3056	PER-1
hic1_undamaged_AGGCATTGTTCACCGG-1	-8.31589	-1.19771	Fibroblast
hic1_undamaged_AGGCATTTCAGGTAAA-1	5.36331	-5.21188	PER-1
hic1_undamaged_AGGCATTTCTAGACCA-1	4.84334	-4.93797	PER-1
hic1_undamaged_AGGCCACAGAACAAGG-1	5.41633	1.20957	VSMC
hic1_undamaged_AGGCCACAGAATTGTG-1	-6.94684	-1.6916	Fibroblast
hic1_undamaged_AGGCCACAGCACTAAA-1	4.07245	-6.06852	PER-1
hic1_undamaged_AGGCCACAGTTGTAGA-1	2.63521	4.22334	VSMC
hic1_undamaged_AGGCCACCAGGCTATT-1	-9.15581	-0.396838	Fibroblast
hic1_undamaged_AGGCCACCAGGTTCAT-1	4.48066	1.72931	VSMC
hic1_undamaged_AGGCCACCATGAGGGT-1	-8.67869	-1.38442	Fibroblast
hic1_undamaged_AGGCCACGTACCTGTA-1	5.15644	-4.1246	PER-1
hic1_undamaged_AGGCCACGTCGAGCTC-1	-5.6654	0.366276	Fibroblast
hic1_undamaged_AGGCCACTCCCTCGAT-1	5.31739	1.96002	VSMC
hic1_undamaged_AGGCCACTCCTAGCTC-1	5.13777	6.60912	VSMC
hic1_undamaged_AGGCCACTCTGGCCGA-1	7.0188	-3.29535	PER-1
hic1_undamaged_AGGCTGCAGCTTTCCC-1	4.35318	5.03646	VSMC
hic1_undamaged_AGGCTGCCACCCAAGC-1	5.33645	-1.47003	PER-1
hic1_undamaged_AGGCTGCCAGGTCCCA-1	5.59195	0.860501	VSMC
hic1_undamaged_AGGCTGCCAGTCTACA-1	2.38587	5.9423	VSMC
hic1_undamaged_AGGCTGCCATAGACTC-1	-0.96302	-2.28213	PER-2
hic1_undamaged_AGGCTGCGTCCGATCG-1	-8.09404	-1.19843	Fibroblast
hic1_undamaged_AGGCTGCGTGTGTGGA-1	3.40361	-5.8426	PER-1
hic1_undamaged_AGGCTGCTCCCTTCCC-1	5.25183	5.29311	VSMC
hic1_undamaged_AGGCTGCTCCGATTAG-1	-9.8997	-1.0793	Fibroblast
hic1_undamaged_AGGCTGCTCTGCGAGC-1	1.0201	4.54431	VSMC
hic1_undamaged_AGGGAGTAGCAAGCCA-1	-9.70799	-2.00508	Fibroblast
hic1_undamaged_AGGGAGTAGCTGAGCA-1	-9.21156	-0.259938	Fibroblast
hic1_undamaged_AGGGAGTCAATGAGCG-1	-7.32012	1.11157	Fibroblast
hic1_undamaged_AGGGAGTCAGCTATAC-1	4.56799	-2.13208	PER-1
hic1_undamaged_AGGGAGTCATACTTTC-1	-0.508933	-3.17598	PER-2
hic1_undamaged_AGGGAGTCATCATGAC-1	-5.56633	1.72234	Fibroblast
hic1_undamaged_AGGGAGTCATTCTTCA-1	-9.56862	-1.16815	Fibroblast
hic1_undamaged_AGGGAGTGTAGTGCGA-1	-9.07502	-0.886582	Fibroblast
hic1_undamaged_AGGGAGTTCAGACCGC-1	6.11442	-4.56392	PER-1
hic1_undamaged_AGGGAGTTCGTTCGCT-1	-7.64316	0.174057	Fibroblast
hic1_undamaged_AGGGAGTTCTATGCCC-1	7.12287	-3.58454	PER-1
hic1_undamaged_AGGGAGTTCTCATTTG-1	5.09035	-4.93755	PER-1
hic1_undamaged_AGGGAGTTCTGCTAGA-1	-7.49349	1.16041	Fibroblast
hic1_undamaged_AGGGCCTAGAAAGCGA-1	5.13072	-6.19988	PER-1
hic1_undamaged_AGGGCCTCAGATACCT-1	-9.03054	-1.24141	Fibroblast
hic1_undamaged_AGGGCCTGTCGCTTAA-1	1.71495	-5.90319	PER-1
hic1_undamaged_AGGGCCTGTCTTCAAG-1	3.01096	-3.37079	PER-1
hic1_undamaged_AGGGCCTTCCCAGGCA-1	4.65707	6.23091	VSMC
hic1_undamaged_AGGGCCTTCGAGAGCA-1	4.85177	3.85364	VSMC
hic1_undamaged_AGGGCCTTCGGAGTAG-1	4.32168	4.84235	VSMC
hic1_undamaged_AGGGCCTTCGTACACA-1	2.39365	-4.97293	PER-1
hic1_undamaged_AGGGCCTTCTTGGCTC-1	1.58977	1.66588	VSMC
hic1_undamaged_AGGGCTCAGAATCCCT-1	-9.40397	-1.91595	Fibroblast
hic1_undamaged_AGGGCTCAGGTCGTAG-1	-7.81992	-1.60219	Fibroblast
hic1_undamaged_AGGGCTCAGTACCGGA-1	4.11311	2.24279	VSMC
hic1_undamaged_AGGGCTCAGTATAACG-1	-7.71246	-0.848236	Fibroblast
hic1_undamaged_AGGGCTCCAACTGCTA-1	4.35094	-1.99329	PER-1
hic1_undamaged_AGGGCTCGTCACCCTT-1	-9.10944	-1.02518	Fibroblast
hic1_undamaged_AGGGCTCGTGCCCGTA-1	1.71949	-6.23582	PER-1
hic1_undamaged_AGGGCTCTCCTACAAG-1	4.79175	6.06154	VSMC
hic1_undamaged_AGGGCTCTCGGAATGG-1	-6.34913	-1.17419	Fibroblast
hic1_undamaged_AGGGTCCAGCAACAGC-1	-8.52141	0.339128	Fibroblast
hic1_undamaged_AGGGTCCAGGGTTAGC-1	1.30614	-5.90983	PER-1
hic1_undamaged_AGGGTCCAGTAGTGCG-1	-7.23173	0.653247	Fibroblast
hic1_undamaged_AGGGTCCCAATACAGA-1	2.76203	-5.93731	PER-1
hic1_undamaged_AGGGTCCCAATGAACA-1	6.52789	-3.66138	PER-1
hic1_undamaged_AGGGTCCCACCTTCGT-1	4.16608	2.6198	VSMC
hic1_undamaged_AGGGTCCCACTACGGC-1	3.73959	1.27751	VSMC
hic1_undamaged_AGGGTCCCAGCTCCTT-1	5.22579	-3.86201	PER-1
hic1_undamaged_AGGGTCCCATCGGCCA-1	5.22378	6.56326	VSMC
hic1_undamaged_AGGGTCCGTACCTAGT-1	-7.27458	0.139517	Fibroblast
hic1_undamaged_AGGGTCCGTCATCCGG-1	3.95786	2.71556	VSMC
hic1_undamaged_AGGGTCCGTGACTGAG-1	3.3412	-5.08831	PER-1
hic1_undamaged_AGGGTCCGTTCCTTGC-1	4.82366	6.85905	VSMC
hic1_undamaged_AGGGTCCTCACTGTCC-1	5.65848	-4.24083	PER-1
hic1_undamaged_AGGGTCCTCATCACCC-1	2.43458	-6.16608	PER-1
hic1_undamaged_AGGGTCCTCTAGTGAC-1	-4.96751	-0.593566	Fibroblast
hic1_undamaged_AGGGTCCTCTTCGGTC-1	-5.63092	0.555487	Fibroblast
hic1_undamaged_AGGGTGAAGTGGCGAT-1	6.80658	-2.88375	PER-1
hic1_undamaged_AGGGTGACACCCAACG-1	4.96607	-5.524	PER-1
hic1_undamaged_AGGGTGACAGAACATA-1	3.97748	1.98135	VSMC
hic1_undamaged_AGGGTGACAGATTTCG-1	4.60551	4.30193	VSMC
hic1_undamaged_AGGGTGACAGCACAAG-1	5.45941	3.10397	VSMC
hic1_undamaged_AGGGTGACAGCGGTTC-1	-7.74951	2.90255	FAP
hic1_undamaged_AGGGTGACATGGATCT-1	5.39773	-1.13358	PER-1
hic1_undamaged_AGGGTGAGTGTCTCCT-1	-7.01559	0.609443	Fibroblast
hic1_undamaged_AGGGTGAGTTAGAGTA-1	2.23605	-4.16269	PER-1
hic1_undamaged_AGGGTGATCCGCAAAT-1	1.557	4.91086	VSMC
hic1_undamaged_AGGGTGATCCGCGATG-1	-6.4218	0.260167	Fibroblast
hic1_undamaged_AGGGTGATCGAGAACG-1	-8.68741	-0.598632	Fibroblast
hic1_undamaged_AGGGTGATCGCTTACC-1	-1.11056	-2.38004	PER-2
hic1_undamaged_AGGGTTTAGAAACTCA-1	6.52824	-0.7575	VSMC
hic1_undamaged_AGGGTTTAGCAAATGT-1	3.50121	-5.33552	PER-1
hic1_undamaged_AGGGTTTAGCCGCACT-1	-8.67695	1.15794	Fibroblast
hic1_undamaged_AGGGTTTAGGCTCAAG-1	3.41873	-0.438779	VSMC
hic1_undamaged_AGGGTTTCAATTGCAC-1	3.41058	-2.31315	PER-1
hic1_undamaged_AGGGTTTGTCTCAGAT-1	-0.748647	-3.45291	PER-2
hic1_undamaged_AGGGTTTGTGCTATTG-1	-7.34021	1.03298	Fibroblast
hic1_undamaged_AGGGTTTGTTAGGGTG-1	5.77838	-5.03455	PER-1
hic1_undamaged_AGGGTTTTCAGACCGC-1	-6.43509	-1.16167	Fibroblast
hic1_undamaged_AGGGTTTTCCATTTGT-1	-8.66933	0.127827	Fibroblast
hic1_undamaged_AGGGTTTTCTGTGCAA-1	3.79169	0.866145	VSMC
hic1_undamaged_AGGTAGGCAAACGGCA-1	5.2418	-3.17801	PER-1
hic1_undamaged_AGGTAGGCACATGACT-1	-7.18236	1.41776	Fibroblast
hic1_undamaged_AGGTAGGCACCGTCGA-1	-6.27024	1.76047	Fibroblast
hic1_undamaged_AGGTAGGCAGCTGCCA-1	-9.34135	1.34673	Fibroblast
hic1_undamaged_AGGTAGGCAGTTAGGG-1	6.93912	-4.04212	PER-1
hic1_undamaged_AGGTAGGGTACTGCCG-1	-7.27893	0.0720374	Fibroblast
hic1_undamaged_AGGTAGGGTAGCTTAC-1	0.911142	-4.77316	PER-1
hic1_undamaged_AGGTAGGGTCGTATTG-1	4.51324	5.77955	VSMC
hic1_undamaged_AGGTAGGGTGCATCTA-1	0.62324	-4.69917	PER-1
hic1_undamaged_AGGTAGGGTTGTCTAG-1	-9.47881	-1.57646	Fibroblast
hic1_undamaged_AGGTCATAGCTCAGAG-1	4.94374	2.13422	VSMC
hic1_undamaged_AGGTCATAGTTCAACC-1	4.73911	2.42187	VSMC
hic1_undamaged_AGGTCATCAAGCCCAC-1	-8.22119	-0.161744	Fibroblast
hic1_undamaged_AGGTCATCACAGCCAC-1	4.2631	4.00817	VSMC
hic1_undamaged_AGGTCATCATCGGCCA-1	-7.37064	-1.3684	Fibroblast
hic1_undamaged_AGGTCATGTATGTCAC-1	-8.47685	-1.22924	Fibroblast
hic1_undamaged_AGGTCATGTCACCGCA-1	-8.037	-2.09123	Fibroblast
hic1_undamaged_AGGTCATGTCGAATGG-1	2.11872	-5.94711	PER-1
hic1_undamaged_AGGTCATGTGCGACAA-1	-9.07274	1.12163	Fibroblast
hic1_undamaged_AGGTCATGTGCTAGCC-1	-9.11398	-1.91661	Fibroblast
hic1_undamaged_AGGTCATGTTCCTACC-1	4.02302	1.01006	VSMC
hic1_undamaged_AGGTCATTCTCGACCT-1	5.3086	-1.38336	PER-1
hic1_undamaged_AGGTCATTCTTTGCGC-1	-7.56405	3.44743	FAP
hic1_undamaged_AGGTCTAAGACCTCCG-1	-7.70127	2.53794	Fibroblast
hic1_undamaged_AGGTCTAAGCCATATC-1	-9.39432	1.12883	Fibroblast
hic1_undamaged_AGGTCTAAGCCTAACT-1	3.96383	2.23525	VSMC
hic1_undamaged_AGGTCTAAGGCAGGTT-1	5.17521	3.43868	VSMC
hic1_undamaged_AGGTCTAAGGTACATA-1	4.18279	-4.71142	PER-1
hic1_undamaged_AGGTCTAAGTCACGCC-1	1.48664	-6.22529	PER-1
hic1_undamaged_AGGTCTACAAATGGCG-1	-6.97095	0.561856	Fibroblast
hic1_undamaged_AGGTCTAGTTGTGGAG-1	-5.8504	1.69212	Fibroblast
hic1_undamaged_AGGTCTATCATTTCGT-1	5.36162	-1.97945	PER-1
hic1_undamaged_AGGTCTATCTTACCGC-1	-8.67659	0.406003	Fibroblast
hic1_undamaged_AGGTGTTAGAGTATAC-1	-8.03974	1.21263	Fibroblast
hic1_undamaged_AGGTGTTAGCCGATTT-1	-9.05981	-1.3767	Fibroblast
hic1_undamaged_AGGTGTTAGCTAAACA-1	4.38811	-2.65591	PER-1
hic1_undamaged_AGGTGTTCACATAGCT-1	-8.44476	0.293227	Fibroblast
hic1_undamaged_AGGTGTTCACGACCTG-1	4.34685	5.35832	VSMC
hic1_undamaged_AGGTGTTCAGCCTTCT-1	-10.1573	-0.435333	Fibroblast
hic1_undamaged_AGGTGTTCAGTGGGTA-1	1.77299	-6.16142	PER-1
hic1_undamaged_AGGTGTTCAGTTGGTT-1	-8.42201	2.0799	Fibroblast
hic1_undamaged_AGGTGTTCATAACCCA-1	4.97228	4.97595	VSMC
hic1_undamaged_AGGTGTTGTTACGTAC-1	-6.75968	-1.32261	Fibroblast
hic1_undamaged_AGGTGTTGTTGTTTGG-1	-5.83891	0.862187	Fibroblast
hic1_undamaged_AGGTGTTTCACCTCTG-1	1.95308	-5.65673	PER-1
hic1_undamaged_AGGTGTTTCACGGTCG-1	4.15275	1.45863	VSMC
hic1_undamaged_AGGTGTTTCCATCTAT-1	-7.88737	3.66338	FAP
hic1_undamaged_AGGTGTTTCGTCCATC-1	-9.33552	0.713688	Fibroblast
hic1_undamaged_AGGTTACAGCAAATCA-1	5.62402	2.32411	VSMC
hic1_undamaged_AGGTTACAGCCTATTG-1	3.86458	2.31489	VSMC
hic1_undamaged_AGGTTACAGCCTTTGA-1	0.765202	-5.52741	PER-1
hic1_undamaged_AGGTTACAGCGTCAGA-1	-7.31152	0.606852	Fibroblast
hic1_undamaged_AGGTTACAGGACAACC-1	3.66037	-2.93138	PER-1
hic1_undamaged_AGGTTACAGGATACAT-1	5.5748	0.703737	VSMC
hic1_undamaged_AGGTTACAGTCATCGT-1	3.76429	6.24554	VSMC
hic1_undamaged_AGGTTACAGTCGAATA-1	-9.38977	-1.44964	Fibroblast
hic1_undamaged_AGGTTACAGTCGCGAA-1	3.92177	5.59209	VSMC
hic1_undamaged_AGGTTACGTCAGTTTG-1	2.06949	-6.09726	PER-1
hic1_undamaged_AGGTTACGTCCGCAGT-1	6.82535	-3.98259	PER-1
hic1_undamaged_AGGTTACGTCGTACAT-1	2.84277	-3.44324	PER-1
hic1_undamaged_AGGTTACGTTAGAGAT-1	6.05029	-3.76511	PER-1
hic1_undamaged_AGGTTACTCCTATTTG-1	5.73791	5.05326	VSMC
hic1_undamaged_AGGTTACTCGCTGCGA-1	4.01101	-5.57391	PER-1
hic1_undamaged_AGGTTGTAGATAGTCA-1	-8.93074	-1.22969	Fibroblast
hic1_undamaged_AGGTTGTAGGACGCAT-1	1.15376	3.52414	VSMC
hic1_undamaged_AGGTTGTAGGTCTACT-1	5.10809	7.08158	VSMC
hic1_undamaged_AGGTTGTCATCCCGTT-1	6.37577	-0.87081	VSMC
hic1_undamaged_AGGTTGTCATTGTACG-1	4.65748	-5.93645	PER-1
hic1_undamaged_AGGTTGTGTAGTCTTG-1	-0.806825	-3.3417	PER-2
hic1_undamaged_AGGTTGTGTGCTGCAC-1	-7.34076	-2.16585	Fibroblast
hic1_undamaged_AGGTTGTTCAACGTGT-1	5.3775	6.02306	VSMC
hic1_undamaged_AGGTTGTTCCAGTACA-1	7.12162	-3.77708	PER-1
hic1_undamaged_AGTAACCAGCACCGTC-1	3.3937	6.86165	VSMC
hic1_undamaged_AGTAACCAGGGCAATC-1	5.04853	5.05963	VSMC
hic1_undamaged_AGTAACCAGTGTAGAT-1	-5.69551	-0.543936	Fibroblast
hic1_undamaged_AGTAACCCAATAGGAT-1	6.37278	-0.880705	PER-1
hic1_undamaged_AGTAACCCATCCAACA-1	2.17693	-5.67865	PER-1
hic1_undamaged_AGTAACCGTAGCTGTT-1	5.3342	-3.82778	PER-1
hic1_undamaged_AGTAACCGTATTCTCT-1	-8.28195	-0.156684	Fibroblast
hic1_undamaged_AGTAACCGTCCCTAAA-1	5.60595	3.16028	VSMC
hic1_undamaged_AGTAACCGTCGCGGTT-1	5.08826	6.10972	VSMC
hic1_undamaged_AGTAACCGTGCCCGTA-1	3.54331	6.31218	VSMC
hic1_undamaged_AGTAACCGTGTGGTCC-1	6.84072	-1.82089	PER-1
hic1_undamaged_AGTAACCTCCTAGCTC-1	-8.18999	-1.81393	Fibroblast
hic1_undamaged_AGTACCAAGAAAGTCT-1	6.02526	3.35269	VSMC
hic1_undamaged_AGTACCAAGACCATGG-1	1.35203	1.66972	VSMC
hic1_undamaged_AGTACCAAGGGAGATA-1	-9.64249	-0.735127	Fibroblast
hic1_undamaged_AGTACCACAGCCATTA-1	-1.19421	-2.45018	PER-2
hic1_undamaged_AGTACCACAGCTGTAT-1	6.78552	-4.22939	PER-1
hic1_undamaged_AGTACCACATCGATGT-1	6.91395	-2.72099	PER-1
hic1_undamaged_AGTACCAGTATCGCGC-1	3.41618	1.07899	VSMC
hic1_undamaged_AGTACCAGTCCAGTTA-1	5.44442	-4.64972	PER-1
hic1_undamaged_AGTACCAGTGCAGATG-1	-5.99212	1.43891	Fibroblast
hic1_undamaged_AGTACCAGTTCGGCTG-1	4.19391	6.21076	VSMC
hic1_undamaged_AGTACCAGTTGGGATG-1	4.8227	-5.53948	PER-1
hic1_undamaged_AGTACCATCAACTCTT-1	1.38398	-5.81901	PER-1
hic1_undamaged_AGTACCATCCCATAAG-1	5.09146	-4.7371	PER-1
hic1_undamaged_AGTACCATCGCTAATG-1	-5.33704	1.56854	Fibroblast
hic1_undamaged_AGTACCATCGGCATAT-1	1.68929	2.16181	VSMC
hic1_undamaged_AGTACCATCTAGCCAA-1	2.38631	-5.96023	PER-1
hic1_undamaged_AGTACCATCTTGTGCC-1	6.59655	-3.20922	PER-1
hic1_undamaged_AGTACTGAGCTAAATG-1	-7.69363	-1.13598	Fibroblast
hic1_undamaged_AGTACTGAGGATGTTA-1	5.37051	0.333403	VSMC
hic1_undamaged_AGTACTGAGGCCATAG-1	2.85152	3.14524	VSMC
hic1_undamaged_AGTACTGAGGGCGAGA-1	-7.29291	-0.0593998	Fibroblast
hic1_undamaged_AGTACTGAGGTCACTT-1	-8.76831	0.220755	Fibroblast
hic1_undamaged_AGTACTGAGTGACCTT-1	2.12432	3.43895	VSMC
hic1_undamaged_AGTACTGAGTGGCGAT-1	-9.78833	-1.74415	Fibroblast
hic1_undamaged_AGTACTGCAAGTAGTA-1	4.78106	2.87675	VSMC
hic1_undamaged_AGTACTGCACGCTGAC-1	4.0998	-6.18145	PER-1
hic1_undamaged_AGTACTGCATCCTTCG-1	5.91146	-3.80303	PER-1
hic1_undamaged_AGTACTGCATCTGCGG-1	-7.50383	-0.68349	Fibroblast
hic1_undamaged_AGTACTGGTCATTCCC-1	-7.65159	0.55036	Fibroblast
hic1_undamaged_AGTACTGTCGTGCATA-1	-6.59179	-0.488948	Fibroblast
hic1_undamaged_AGTACTGTCTATTTCG-1	-8.76754	-0.260556	Fibroblast
hic1_undamaged_AGTAGCTAGAAGATCT-1	4.2504	-1.95865	PER-1
hic1_undamaged_AGTAGCTAGACTAGAT-1	-7.83852	1.8543	Fibroblast
hic1_undamaged_AGTAGCTAGGCCACCT-1	1.71754	5.50278	VSMC
hic1_undamaged_AGTAGCTAGGTACATA-1	4.73408	-5.52724	PER-1
hic1_undamaged_AGTAGCTAGTCACACT-1	5.56364	0.275218	VSMC
hic1_undamaged_AGTAGCTCACGAGAAC-1	5.7103	1.25652	VSMC
hic1_undamaged_AGTAGCTCAGGCCTGT-1	-8.74618	-1.70729	Fibroblast
hic1_undamaged_AGTAGCTCATTCATCT-1	-5.72785	1.7562	Fibroblast
hic1_undamaged_AGTAGCTTCGTTATCT-1	3.78385	-5.42104	PER-1
hic1_undamaged_AGTAGTCAGAAGCGGG-1	4.27632	2.10285	VSMC
hic1_undamaged_AGTAGTCCAGAACTAA-1	-6.61452	-1.40909	Fibroblast
hic1_undamaged_AGTAGTCCATAAGCGG-1	6.34246	-3.75173	PER-1
hic1_undamaged_AGTAGTCGTCCAGCAC-1	6.12882	2.21907	VSMC
hic1_undamaged_AGTAGTCGTTCGGTCG-1	5.0709	-3.79582	PER-1
hic1_undamaged_AGTCAACCAAATGAAC-1	-8.98517	-1.439	Fibroblast
hic1_undamaged_AGTCAACCATGACAGG-1	2.2049	-6.1454	PER-1
hic1_undamaged_AGTCAACCATTGAGCT-1	4.68703	6.24625	VSMC
hic1_undamaged_AGTCAACGTCGTTGGC-1	-5.00336	-0.588327	Fibroblast
hic1_undamaged_AGTCAACGTTGCGGCT-1	2.91215	7.22644	VSMC
hic1_undamaged_AGTCAACTCCAGTGCG-1	-10.3239	0.0255647	Fibroblast
hic1_undamaged_AGTCAACTCGGTGAAG-1	3.23977	-5.40638	PER-1
hic1_undamaged_AGTCACAAGAGTCAAT-1	-7.97057	1.0575	Fibroblast
hic1_undamaged_AGTCACAAGCATCGAG-1	-10.1832	-1.15356	Fibroblast
hic1_undamaged_AGTCACAAGGAGAGTA-1	5.31015	-4.73036	PER-1
hic1_undamaged_AGTCACAAGGTTCTAC-1	-6.6039	-0.681866	Fibroblast
hic1_undamaged_AGTCACACAACTGTGT-1	6.83215	-2.197	PER-1
hic1_undamaged_AGTCACACACGCGTCA-1	-7.95184	3.00894	FAP
hic1_undamaged_AGTCACACAGGGTCTC-1	4.82841	5.96404	VSMC
hic1_undamaged_AGTCACACATCATCCC-1	-9.3464	1.26277	Fibroblast
hic1_undamaged_AGTCACAGTCCGATCG-1	0.858104	-5.45218	PER-1
hic1_undamaged_AGTCACAGTGATAGAT-1	6.93411	-1.60008	PER-1
hic1_undamaged_AGTCACAGTGCAGTGA-1	-7.19734	-0.151493	PER-1
hic1_undamaged_AGTCACAGTTCCGGTG-1	2.51648	-6.04047	PER-1
hic1_undamaged_AGTCACATCGCCTTTG-1	2.43674	-6.26936	PER-1
hic1_undamaged_AGTCATGCACTGCGTG-1	-6.61947	-0.974377	Fibroblast
hic1_undamaged_AGTCATGCATGCTGCG-1	-5.31187	0.77167	Fibroblast
hic1_undamaged_AGTCATGCATGGATCT-1	3.55853	7.38697	VSMC
hic1_undamaged_AGTCATGTCACCTACC-1	5.22005	-1.31789	VSMC
hic1_undamaged_AGTCATGTCAGGTAAA-1	-9.03515	2.00523	Fibroblast
hic1_undamaged_AGTCATGTCCATTCAT-1	6.08325	1.25387	VSMC
hic1_undamaged_AGTCATGTCCCAGGAC-1	-6.87958	1.6349	Fibroblast
hic1_undamaged_AGTCATGTCGAATGCT-1	5.06758	1.14746	VSMC
hic1_undamaged_AGTCATGTCGAGAATA-1	4.30331	-4.63497	PER-1
hic1_undamaged_AGTCATGTCTCTCGAC-1	-10.0745	-1.13319	Fibroblast
hic1_undamaged_AGTCTCCAGCTACGTT-1	-6.41155	-0.979384	Fibroblast
hic1_undamaged_AGTCTCCAGGATGGCT-1	1.33704	4.73578	VSMC
hic1_undamaged_AGTCTCCCACCGGAAA-1	-8.71965	2.56953	Fibroblast
hic1_undamaged_AGTCTCCCATCCGGTG-1	-5.81875	1.80458	Fibroblast
hic1_undamaged_AGTCTCCGTCCACATA-1	6.9241	-2.91938	PER-1
hic1_undamaged_AGTCTCCGTCGTGGAA-1	5.06933	2.71554	VSMC
hic1_undamaged_AGTCTCCGTTGTGTTG-1	-9.32594	-0.104015	Fibroblast
hic1_undamaged_AGTCTCCTCCCAGTGG-1	1.77771	-5.54803	PER-1
hic1_undamaged_AGTGACTAGCACTCTA-1	-7.87561	-1.72646	Fibroblast
hic1_undamaged_AGTGACTAGCGACTGA-1	6.41998	-1.84669	PER-1
hic1_undamaged_AGTGACTCACCTCTAC-1	-9.29414	-0.702088	Fibroblast
hic1_undamaged_AGTGACTCAGTCAACT-1	-7.68297	0.354442	Fibroblast
hic1_undamaged_AGTGACTGTAGAAACT-1	3.75123	6.71838	VSMC
hic1_undamaged_AGTGACTGTCTTGCTC-1	2.34608	5.83784	VSMC
hic1_undamaged_AGTGACTGTTAATCGC-1	3.42642	4.37336	VSMC
hic1_undamaged_AGTGACTGTTACACTG-1	-8.21962	-0.537108	Fibroblast
hic1_undamaged_AGTGACTTCCTTCTTC-1	-5.35698	-0.153583	Fibroblast
hic1_undamaged_AGTGACTTCTCATTTG-1	-8.62936	-1.96292	Fibroblast
hic1_undamaged_AGTGACTTCTCCCATG-1	-6.25765	1.13853	Fibroblast
hic1_undamaged_AGTGACTTCTCGACGG-1	3.93733	2.48262	VSMC
hic1_undamaged_AGTGATCAGATCCAAA-1	-9.509	-1.62889	Fibroblast
hic1_undamaged_AGTGATCAGTATCTGC-1	3.54191	1.8741	VSMC
hic1_undamaged_AGTGATCCACTGGCGT-1	-8.5118	0.762911	Fibroblast
hic1_undamaged_AGTGATCCATGTTCGA-1	0.592248	-5.78096	PER-1
hic1_undamaged_AGTGATCGTAAGGCCA-1	-8.79477	1.08027	Fibroblast
hic1_undamaged_AGTGATCGTAATGTGA-1	5.544	4.36001	VSMC
[truncated: 9,490 more rows]

## Sheet: Fig 1d
Feature	Cell_barcodes	Scaled_expression	Cell_annotation
Igfbp3	hic1_undamaged_AAACGCTTCCGGGACT-1	-0.0855408	VSMC
Prss23	hic1_undamaged_AAACGCTTCCGGGACT-1	-0.534929	VSMC
Ccl11	hic1_undamaged_AAACGCTTCCGGGACT-1	-0.112318	VSMC
Lmcd1	hic1_undamaged_AAACGCTTCCGGGACT-1	-0.223489	VSMC
Ccn3	hic1_undamaged_AAACGCTTCCGGGACT-1	-0.0869554	VSMC
Art3	hic1_undamaged_AAACGCTTCCGGGACT-1	-0.124214	VSMC
Vtn	hic1_undamaged_AAACGCTTCCGGGACT-1	-0.545311	VSMC
Colec11	hic1_undamaged_AAACGCTTCCGGGACT-1	-0.273343	VSMC
Abcc9	hic1_undamaged_AAACGCTTCCGGGACT-1	0.135978	VSMC
Kcnj8	hic1_undamaged_AAACGCTTCCGGGACT-1	-0.951711	VSMC
Myh11	hic1_undamaged_AAACGCTTCCGGGACT-1	0.688431	VSMC
Rrad	hic1_undamaged_AAACGCTTCCGGGACT-1	-0.990282	VSMC
Mustn1	hic1_undamaged_AAACGCTTCCGGGACT-1	0.946035	VSMC
Tagln	hic1_undamaged_AAACGCTTCCGGGACT-1	1.16433	VSMC
Acta2	hic1_undamaged_AAACGCTTCCGGGACT-1	0.868454	VSMC
Dpep1	hic1_undamaged_AAACGCTTCCGGGACT-1	-0.0350996	VSMC
Gsn	hic1_undamaged_AAACGCTTCCGGGACT-1	-0.673106	VSMC
Apoe	hic1_undamaged_AAACGCTTCCGGGACT-1	-0.20875	VSMC
Dcn	hic1_undamaged_AAACGCTTCCGGGACT-1	-0.48299	VSMC
Igfbp6	hic1_undamaged_AAACGCTTCCGGGACT-1	-0.00327407	VSMC
Mfap5	hic1_undamaged_AAACGCTTCCGGGACT-1	0.842593	VSMC
Ly6a	hic1_undamaged_AAACGCTTCCGGGACT-1	-0.0366967	VSMC
Pi16	hic1_undamaged_AAACGCTTCCGGGACT-1	-0.0403171	VSMC
Ly6c1	hic1_undamaged_AAACGCTTCCGGGACT-1	-0.00614323	VSMC
Cspg4	hic1_undamaged_AAACGCTTCCGGGACT-1	0.364454	VSMC
Notch3	hic1_undamaged_AAACGCTTCCGGGACT-1	-1.7992	VSMC
Rgs5	hic1_undamaged_AAACGCTTCCGGGACT-1	0.295256	VSMC
Mcam	hic1_undamaged_AAACGCTTCCGGGACT-1	-0.0144886	VSMC
Cd34	hic1_undamaged_AAACGCTTCCGGGACT-1	1.03222	VSMC
Lum	hic1_undamaged_AAACGCTTCCGGGACT-1	-0.157432	VSMC
Pdgfra	hic1_undamaged_AAACGCTTCCGGGACT-1	-0.0240875	VSMC
tdTomato	hic1_undamaged_AAACGCTTCCGGGACT-1	-0.21672	VSMC
Hic1	hic1_undamaged_AAACGCTTCCGGGACT-1	-0.345858	VSMC
Igfbp3	hic1_undamaged_AAAGGATAGCCTCATA-1	-0.29352	VSMC
Prss23	hic1_undamaged_AAAGGATAGCCTCATA-1	1.97831	VSMC
Ccl11	hic1_undamaged_AAAGGATAGCCTCATA-1	2.5	VSMC
Lmcd1	hic1_undamaged_AAAGGATAGCCTCATA-1	-0.175682	VSMC
Ccn3	hic1_undamaged_AAAGGATAGCCTCATA-1	1.17228	VSMC
Art3	hic1_undamaged_AAAGGATAGCCTCATA-1	-0.688888	VSMC
Vtn	hic1_undamaged_AAAGGATAGCCTCATA-1	-0.793291	VSMC
Colec11	hic1_undamaged_AAAGGATAGCCTCATA-1	-0.684166	VSMC
Abcc9	hic1_undamaged_AAAGGATAGCCTCATA-1	-0.63956	VSMC
Kcnj8	hic1_undamaged_AAAGGATAGCCTCATA-1	-0.658662	VSMC
Myh11	hic1_undamaged_AAAGGATAGCCTCATA-1	-0.440335	VSMC
Rrad	hic1_undamaged_AAAGGATAGCCTCATA-1	-0.456793	VSMC
Mustn1	hic1_undamaged_AAAGGATAGCCTCATA-1	-0.135695	VSMC
Tagln	hic1_undamaged_AAAGGATAGCCTCATA-1	-0.633308	VSMC
Acta2	hic1_undamaged_AAAGGATAGCCTCATA-1	-0.692341	VSMC
Dpep1	hic1_undamaged_AAAGGATAGCCTCATA-1	1.49714	VSMC
Gsn	hic1_undamaged_AAAGGATAGCCTCATA-1	0.99448	VSMC
Apoe	hic1_undamaged_AAAGGATAGCCTCATA-1	-1.07381	VSMC
Dcn	hic1_undamaged_AAAGGATAGCCTCATA-1	0.733488	VSMC
Igfbp6	hic1_undamaged_AAAGGATAGCCTCATA-1	2.06418	VSMC
Mfap5	hic1_undamaged_AAAGGATAGCCTCATA-1	1.69087	VSMC
Ly6a	hic1_undamaged_AAAGGATAGCCTCATA-1	2.0834	VSMC
Pi16	hic1_undamaged_AAAGGATAGCCTCATA-1	2.45549	VSMC
Ly6c1	hic1_undamaged_AAAGGATAGCCTCATA-1	2.5	VSMC
Cspg4	hic1_undamaged_AAAGGATAGCCTCATA-1	-0.439128	VSMC
Notch3	hic1_undamaged_AAAGGATAGCCTCATA-1	-0.796783	VSMC
Rgs5	hic1_undamaged_AAAGGATAGCCTCATA-1	-1.35615	VSMC
Mcam	hic1_undamaged_AAAGGATAGCCTCATA-1	-0.552901	VSMC
Cd34	hic1_undamaged_AAAGGATAGCCTCATA-1	1.48271	VSMC
Lum	hic1_undamaged_AAAGGATAGCCTCATA-1	1.01552	VSMC
Pdgfra	hic1_undamaged_AAAGGATAGCCTCATA-1	0.829705	VSMC
tdTomato	hic1_undamaged_AAAGGATAGCCTCATA-1	-0.30081	VSMC
Hic1	hic1_undamaged_AAAGGATAGCCTCATA-1	-0.388848	VSMC
Igfbp3	hic1_undamaged_AAAGGATGTAGGCTGA-1	-0.238381	PER-2
Prss23	hic1_undamaged_AAAGGATGTAGGCTGA-1	-0.839036	PER-2
Ccl11	hic1_undamaged_AAAGGATGTAGGCTGA-1	-0.227748	PER-2
Lmcd1	hic1_undamaged_AAAGGATGTAGGCTGA-1	-0.188357	PER-2
Ccn3	hic1_undamaged_AAAGGATGTAGGCTGA-1	-0.270158	PER-2
Art3	hic1_undamaged_AAAGGATGTAGGCTGA-1	-0.770237	PER-2
Vtn	hic1_undamaged_AAAGGATGTAGGCTGA-1	-0.919904	PER-2
Colec11	hic1_undamaged_AAAGGATGTAGGCTGA-1	-0.766677	PER-2
Abcc9	hic1_undamaged_AAAGGATGTAGGCTGA-1	-0.733165	PER-2
Kcnj8	hic1_undamaged_AAAGGATGTAGGCTGA-1	-0.736355	PER-2
Myh11	hic1_undamaged_AAAGGATGTAGGCTGA-1	-0.702093	PER-2
Rrad	hic1_undamaged_AAAGGATGTAGGCTGA-1	0.0970234	PER-2
Mustn1	hic1_undamaged_AAAGGATGTAGGCTGA-1	-0.845553	PER-2
Tagln	hic1_undamaged_AAAGGATGTAGGCTGA-1	-0.428885	PER-2
Acta2	hic1_undamaged_AAAGGATGTAGGCTGA-1	-0.106049	PER-2
Dpep1	hic1_undamaged_AAAGGATGTAGGCTGA-1	-0.0661023	PER-2
Gsn	hic1_undamaged_AAAGGATGTAGGCTGA-1	1.4647	PER-2
Apoe	hic1_undamaged_AAAGGATGTAGGCTGA-1	1.83662	PER-2
Dcn	hic1_undamaged_AAAGGATGTAGGCTGA-1	1.24052	PER-2
Igfbp6	hic1_undamaged_AAAGGATGTAGGCTGA-1	-0.650992	PER-2
Mfap5	hic1_undamaged_AAAGGATGTAGGCTGA-1	1.62703	PER-2
Ly6a	hic1_undamaged_AAAGGATGTAGGCTGA-1	0.777148	PER-2
Pi16	hic1_undamaged_AAAGGATGTAGGCTGA-1	1.1228	PER-2
Ly6c1	hic1_undamaged_AAAGGATGTAGGCTGA-1	-0.386067	PER-2
Cspg4	hic1_undamaged_AAAGGATGTAGGCTGA-1	-0.582614	PER-2
Notch3	hic1_undamaged_AAAGGATGTAGGCTGA-1	-1.06255	PER-2
Rgs5	hic1_undamaged_AAAGGATGTAGGCTGA-1	-1.24043	PER-2
Mcam	hic1_undamaged_AAAGGATGTAGGCTGA-1	-0.745489	PER-2
Cd34	hic1_undamaged_AAAGGATGTAGGCTGA-1	0.385169	PER-2
Lum	hic1_undamaged_AAAGGATGTAGGCTGA-1	1.78705	PER-2
Pdgfra	hic1_undamaged_AAAGGATGTAGGCTGA-1	0.450229	PER-2
tdTomato	hic1_undamaged_AAAGGATGTAGGCTGA-1	-0.35055	PER-2
Hic1	hic1_undamaged_AAAGGATGTAGGCTGA-1	-0.37745	PER-2
Igfbp3	hic1_undamaged_AAATGGATCGGCTGTG-1	-0.234021	PER-2
Prss23	hic1_undamaged_AAATGGATCGGCTGTG-1	1.77993	PER-2
Ccl11	hic1_undamaged_AAATGGATCGGCTGTG-1	-0.224456	PER-2
Lmcd1	hic1_undamaged_AAATGGATCGGCTGTG-1	2.5	PER-2
Ccn3	hic1_undamaged_AAATGGATCGGCTGTG-1	2.5	PER-2
Art3	hic1_undamaged_AAATGGATCGGCTGTG-1	-0.776668	PER-2
Vtn	hic1_undamaged_AAATGGATCGGCTGTG-1	1.82251	PER-2
Colec11	hic1_undamaged_AAATGGATCGGCTGTG-1	1.64772	PER-2
Abcc9	hic1_undamaged_AAATGGATCGGCTGTG-1	0.420367	PER-2
Kcnj8	hic1_undamaged_AAATGGATCGGCTGTG-1	0.398897	PER-2
Myh11	hic1_undamaged_AAATGGATCGGCTGTG-1	0.881548	PER-2
Rrad	hic1_undamaged_AAATGGATCGGCTGTG-1	1.10706	PER-2
Mustn1	hic1_undamaged_AAATGGATCGGCTGTG-1	1.58987	PER-2
Tagln	hic1_undamaged_AAATGGATCGGCTGTG-1	1.99882	PER-2
Acta2	hic1_undamaged_AAATGGATCGGCTGTG-1	1.64424	PER-2
Dpep1	hic1_undamaged_AAATGGATCGGCTGTG-1	-0.819368	PER-2
Gsn	hic1_undamaged_AAATGGATCGGCTGTG-1	-0.644426	PER-2
Apoe	hic1_undamaged_AAATGGATCGGCTGTG-1	-0.826331	PER-2
Dcn	hic1_undamaged_AAATGGATCGGCTGTG-1	-1.06052	PER-2
Igfbp6	hic1_undamaged_AAATGGATCGGCTGTG-1	-0.632517	PER-2
Mfap5	hic1_undamaged_AAATGGATCGGCTGTG-1	-0.908625	PER-2
Ly6a	hic1_undamaged_AAATGGATCGGCTGTG-1	-0.758291	PER-2
Pi16	hic1_undamaged_AAATGGATCGGCTGTG-1	-0.785608	PER-2
Ly6c1	hic1_undamaged_AAATGGATCGGCTGTG-1	-0.37523	PER-2
Cspg4	hic1_undamaged_AAATGGATCGGCTGTG-1	-0.593959	PER-2
Notch3	hic1_undamaged_AAATGGATCGGCTGTG-1	-0.390264	PER-2
Rgs5	hic1_undamaged_AAATGGATCGGCTGTG-1	0.832155	PER-2
Mcam	hic1_undamaged_AAATGGATCGGCTGTG-1	0.548361	PER-2
Cd34	hic1_undamaged_AAATGGATCGGCTGTG-1	-0.934163	PER-2
Lum	hic1_undamaged_AAATGGATCGGCTGTG-1	-1.05445	PER-2
Pdgfra	hic1_undamaged_AAATGGATCGGCTGTG-1	-0.788948	PER-2
tdTomato	hic1_undamaged_AAATGGATCGGCTGTG-1	-0.221051	PER-2
Hic1	hic1_undamaged_AAATGGATCGGCTGTG-1	-0.376549	PER-2
Igfbp3	hic1_undamaged_AACAACCGTTGAGTCT-1	-0.157854	FAP
Prss23	hic1_undamaged_AACAACCGTTGAGTCT-1	-0.678812	FAP
Ccl11	hic1_undamaged_AACAACCGTTGAGTCT-1	-0.166932	FAP
Lmcd1	hic1_undamaged_AACAACCGTTGAGTCT-1	-0.206867	FAP
Ccn3	hic1_undamaged_AACAACCGTTGAGTCT-1	2.5	FAP
Art3	hic1_undamaged_AACAACCGTTGAGTCT-1	-0.889039	FAP
Vtn	hic1_undamaged_AACAACCGTTGAGTCT-1	0.0284252	FAP
Colec11	hic1_undamaged_AACAACCGTTGAGTCT-1	-0.887177	FAP
Abcc9	hic1_undamaged_AACAACCGTTGAGTCT-1	-0.869866	FAP
Kcnj8	hic1_undamaged_AACAACCGTTGAGTCT-1	-0.849819	FAP
Myh11	hic1_undamaged_AACAACCGTTGAGTCT-1	0.38324	FAP
Rrad	hic1_undamaged_AACAACCGTTGAGTCT-1	1.04235	FAP
Mustn1	hic1_undamaged_AACAACCGTTGAGTCT-1	1.26195	FAP
Tagln	hic1_undamaged_AACAACCGTTGAGTCT-1	1.061	FAP
Acta2	hic1_undamaged_AACAACCGTTGAGTCT-1	0.968356	FAP
Dpep1	hic1_undamaged_AACAACCGTTGAGTCT-1	-0.417057	FAP
Gsn	hic1_undamaged_AACAACCGTTGAGTCT-1	-0.771478	FAP
Apoe	hic1_undamaged_AACAACCGTTGAGTCT-1	-0.509527	FAP
Dcn	hic1_undamaged_AACAACCGTTGAGTCT-1	-0.935285	FAP
Igfbp6	hic1_undamaged_AACAACCGTTGAGTCT-1	-0.30973	FAP
Mfap5	hic1_undamaged_AACAACCGTTGAGTCT-1	-0.487977	FAP
Ly6a	hic1_undamaged_AACAACCGTTGAGTCT-1	-0.38813	FAP
Pi16	hic1_undamaged_AACAACCGTTGAGTCT-1	-0.403292	FAP
Ly6c1	hic1_undamaged_AACAACCGTTGAGTCT-1	-0.185897	FAP
Cspg4	hic1_undamaged_AACAACCGTTGAGTCT-1	-0.792163	FAP
Notch3	hic1_undamaged_AACAACCGTTGAGTCT-1	-1.45067	FAP
Rgs5	hic1_undamaged_AACAACCGTTGAGTCT-1	0.441089	FAP
Mcam	hic1_undamaged_AACAACCGTTGAGTCT-1	-1.02675	FAP
Cd34	hic1_undamaged_AACAACCGTTGAGTCT-1	-0.480374	FAP
Lum	hic1_undamaged_AACAACCGTTGAGTCT-1	-0.594302	FAP
Pdgfra	hic1_undamaged_AACAACCGTTGAGTCT-1	-0.396593	FAP
tdTomato	hic1_undamaged_AACAACCGTTGAGTCT-1	1.29823	FAP
Hic1	hic1_undamaged_AACAACCGTTGAGTCT-1	-0.360806	FAP
Igfbp3	hic1_undamaged_AACAAGAAGGTCCCGT-1	-0.298988	FAP
Prss23	hic1_undamaged_AACAAGAAGGTCCCGT-1	2.40707	FAP
Ccl11	hic1_undamaged_AACAAGAAGGTCCCGT-1	2.5	FAP
Lmcd1	hic1_undamaged_AACAAGAAGGTCCCGT-1	-0.174425	FAP
Ccn3	hic1_undamaged_AACAAGAAGGTCCCGT-1	2.5	FAP
Art3	hic1_undamaged_AACAAGAAGGTCCCGT-1	-0.067025	FAP
Vtn	hic1_undamaged_AACAAGAAGGTCCCGT-1	0.527799	FAP
Colec11	hic1_undamaged_AACAAGAAGGTCCCGT-1	0.736998	FAP
Abcc9	hic1_undamaged_AACAAGAAGGTCCCGT-1	-0.630278	FAP
Kcnj8	hic1_undamaged_AACAAGAAGGTCCCGT-1	0.745989	FAP
Myh11	hic1_undamaged_AACAAGAAGGTCCCGT-1	0.24739	FAP
Rrad	hic1_undamaged_AACAAGAAGGTCCCGT-1	-0.442768	FAP
Mustn1	hic1_undamaged_AACAAGAAGGTCCCGT-1	-0.586599	FAP
Tagln	hic1_undamaged_AACAAGAAGGTCCCGT-1	1.03144	FAP
Acta2	hic1_undamaged_AACAAGAAGGTCCCGT-1	0.391027	FAP
Dpep1	hic1_undamaged_AACAAGAAGGTCCCGT-1	-1.16252	FAP
Gsn	hic1_undamaged_AACAAGAAGGTCCCGT-1	-0.821772	FAP
Apoe	hic1_undamaged_AACAAGAAGGTCCCGT-1	0.136901	FAP
Dcn	hic1_undamaged_AACAAGAAGGTCCCGT-1	-0.310428	FAP
Igfbp6	hic1_undamaged_AACAAGAAGGTCCCGT-1	-0.907838	FAP
Mfap5	hic1_undamaged_AACAAGAAGGTCCCGT-1	-1.26742	FAP
Ly6a	hic1_undamaged_AACAAGAAGGTCCCGT-1	-1.07402	FAP
Pi16	hic1_undamaged_AACAAGAAGGTCCCGT-1	-1.11171	FAP
Ly6c1	hic1_undamaged_AACAAGAAGGTCCCGT-1	-0.536722	FAP
Cspg4	hic1_undamaged_AACAAGAAGGTCCCGT-1	-0.4249	FAP
Notch3	hic1_undamaged_AACAAGAAGGTCCCGT-1	0.4206	FAP
Rgs5	hic1_undamaged_AACAAGAAGGTCCCGT-1	0.890739	FAP
Mcam	hic1_undamaged_AACAAGAAGGTCCCGT-1	0.872159	FAP
Cd34	hic1_undamaged_AACAAGAAGGTCCCGT-1	-0.559348	FAP
Lum	hic1_undamaged_AACAAGAAGGTCCCGT-1	-0.883582	FAP
Pdgfra	hic1_undamaged_AACAAGAAGGTCCCGT-1	-1.12361	FAP
tdTomato	hic1_undamaged_AACAAGAAGGTCCCGT-1	-0.340913	FAP
Hic1	hic1_undamaged_AACAAGAAGGTCCCGT-1	-0.389978	FAP
Igfbp3	hic1_undamaged_AACAAGAAGTATAGGT-1	-0.220192	VSMC
Prss23	hic1_undamaged_AACAAGAAGTATAGGT-1	1.65891	VSMC
Ccl11	hic1_undamaged_AACAAGAAGTATAGGT-1	-0.214012	VSMC
Lmcd1	hic1_undamaged_AACAAGAAGTATAGGT-1	-0.192537	VSMC
Ccn3	hic1_undamaged_AACAAGAAGTATAGGT-1	-0.248357	VSMC
Art3	hic1_undamaged_AACAAGAAGTATAGGT-1	1.32517	VSMC
Vtn	hic1_undamaged_AACAAGAAGTATAGGT-1	1.93755	VSMC
Colec11	hic1_undamaged_AACAAGAAGTATAGGT-1	1.49368	VSMC
Abcc9	hic1_undamaged_AACAAGAAGTATAGGT-1	0.932307	VSMC
Kcnj8	hic1_undamaged_AACAAGAAGTATAGGT-1	1.90925	VSMC
Myh11	hic1_undamaged_AACAAGAAGTATAGGT-1	-0.788436	VSMC
Rrad	hic1_undamaged_AACAAGAAGTATAGGT-1	-0.644887	VSMC
Mustn1	hic1_undamaged_AACAAGAAGTATAGGT-1	-0.923266	VSMC
Tagln	hic1_undamaged_AACAAGAAGTATAGGT-1	-0.957541	VSMC
Acta2	hic1_undamaged_AACAAGAAGTATAGGT-1	-0.133713	VSMC
Dpep1	hic1_undamaged_AACAAGAAGTATAGGT-1	-0.746325	VSMC
Gsn	hic1_undamaged_AACAAGAAGTATAGGT-1	-1.09555	VSMC
Apoe	hic1_undamaged_AACAAGAAGTATAGGT-1	-0.768813	VSMC
Dcn	hic1_undamaged_AACAAGAAGTATAGGT-1	-1.32519	VSMC
Igfbp6	hic1_undamaged_AACAAGAAGTATAGGT-1	-0.573912	VSMC
Mfap5	hic1_undamaged_AACAAGAAGTATAGGT-1	-0.832253	VSMC
Ly6a	hic1_undamaged_AACAAGAAGTATAGGT-1	-0.691085	VSMC
Pi16	hic1_undamaged_AACAAGAAGTATAGGT-1	-0.716195	VSMC
Ly6c1	hic1_undamaged_AACAAGAAGTATAGGT-1	-0.340855	VSMC
Cspg4	hic1_undamaged_AACAAGAAGTATAGGT-1	-0.629945	VSMC
Notch3	hic1_undamaged_AACAAGAAGTATAGGT-1	0.976023	VSMC
Rgs5	hic1_undamaged_AACAAGAAGTATAGGT-1	0.937139	VSMC
Mcam	hic1_undamaged_AACAAGAAGTATAGGT-1	0.624245	VSMC
Cd34	hic1_undamaged_AACAAGAAGTATAGGT-1	-0.851774	VSMC
Lum	hic1_undamaged_AACAAGAAGTATAGGT-1	-0.0645048	VSMC
Pdgfra	hic1_undamaged_AACAAGAAGTATAGGT-1	-0.717713	VSMC
tdTomato	hic1_undamaged_AACAAGAAGTATAGGT-1	-0.0155117	VSMC
Hic1	hic1_undamaged_AACAAGAAGTATAGGT-1	-0.373691	VSMC
Igfbp3	hic1_undamaged_AACACACCAGAAATCA-1	-0.334861	PER-2
Prss23	hic1_undamaged_AACACACCAGAAATCA-1	-1.03101	PER-2
Ccl11	hic1_undamaged_AACACACCAGAAATCA-1	-0.300614	PER-2
Lmcd1	hic1_undamaged_AACACACCAGAAATCA-1	-0.166179	PER-2
Ccn3	hic1_undamaged_AACACACCAGAAATCA-1	-0.385806	PER-2
Art3	hic1_undamaged_AACACACCAGAAATCA-1	1.90179	PER-2
Vtn	hic1_undamaged_AACACACCAGAAATCA-1	2.17049	PER-2
Colec11	hic1_undamaged_AACACACCAGAAATCA-1	1.59744	PER-2
Abcc9	hic1_undamaged_AACACACCAGAAATCA-1	1.47585	PER-2
Kcnj8	hic1_undamaged_AACACACCAGAAATCA-1	1.78067	PER-2
Myh11	hic1_undamaged_AACACACCAGAAATCA-1	-0.244079	PER-2
Rrad	hic1_undamaged_AACACACCAGAAATCA-1	-0.350748	PER-2
Mustn1	hic1_undamaged_AACACACCAGAAATCA-1	-0.433322	PER-2
Tagln	hic1_undamaged_AACACACCAGAAATCA-1	-0.450509	PER-2
Acta2	hic1_undamaged_AACACACCAGAAATCA-1	0.307119	PER-2
Dpep1	hic1_undamaged_AACACACCAGAAATCA-1	-1.352	PER-2
Gsn	hic1_undamaged_AACACACCAGAAATCA-1	-1.15776	PER-2
Apoe	hic1_undamaged_AACACACCAGAAATCA-1	-1.24576	PER-2
Dcn	hic1_undamaged_AACACACCAGAAATCA-1	-2.0424	PER-2
Igfbp6	hic1_undamaged_AACACACCAGAAATCA-1	-1.05987	PER-2
Mfap5	hic1_undamaged_AACACACCAGAAATCA-1	-1.46554	PER-2
Ly6a	hic1_undamaged_AACACACCAGAAATCA-1	-1.24836	PER-2
Pi16	hic1_undamaged_AACACACCAGAAATCA-1	-1.29177	PER-2
Ly6c1	hic1_undamaged_AACACACCAGAAATCA-1	-0.625896	PER-2
Cspg4	hic1_undamaged_AACACACCAGAAATCA-1	-0.331548	PER-2
Notch3	hic1_undamaged_AACACACCAGAAATCA-1	1.62247	PER-2
Rgs5	hic1_undamaged_AACACACCAGAAATCA-1	1.60017	PER-2
Mcam	hic1_undamaged_AACACACCAGAAATCA-1	1.48998	PER-2
Cd34	hic1_undamaged_AACACACCAGAAATCA-1	-1.53495	PER-2
Lum	hic1_undamaged_AACACACCAGAAATCA-1	-1.66366	PER-2
Pdgfra	hic1_undamaged_AACACACCAGAAATCA-1	-1.3084	PER-2
tdTomato	hic1_undamaged_AACACACCAGAAATCA-1	-1.67827	PER-2
Hic1	hic1_undamaged_AACACACCAGAAATCA-1	-0.397393	PER-2
Igfbp3	hic1_undamaged_AACACACTCGAGGCAA-1	-0.270727	PER-1
Prss23	hic1_undamaged_AACACACTCGAGGCAA-1	0.480498	PER-1
Ccl11	hic1_undamaged_AACACACTCGAGGCAA-1	-0.252178	PER-1
Lmcd1	hic1_undamaged_AACACACTCGAGGCAA-1	-0.180921	PER-1
Ccn3	hic1_undamaged_AACACACTCGAGGCAA-1	-0.308931	PER-1
Art3	hic1_undamaged_AACACACTCGAGGCAA-1	1.37906	PER-1
Vtn	hic1_undamaged_AACACACTCGAGGCAA-1	0.903966	PER-1
Colec11	hic1_undamaged_AACACACTCGAGGCAA-1	1.41454	PER-1
Abcc9	hic1_undamaged_AACACACTCGAGGCAA-1	1.70727	PER-1
Kcnj8	hic1_undamaged_AACACACTCGAGGCAA-1	1.79344	PER-1
Myh11	hic1_undamaged_AACACACTCGAGGCAA-1	-0.548536	PER-1
Rrad	hic1_undamaged_AACACACTCGAGGCAA-1	-0.515259	PER-1
Mustn1	hic1_undamaged_AACACACTCGAGGCAA-1	0.184657	PER-1
Tagln	hic1_undamaged_AACACACTCGAGGCAA-1	-0.113347	PER-1
Acta2	hic1_undamaged_AACACACTCGAGGCAA-1	-0.795732	PER-1
Dpep1	hic1_undamaged_AACACACTCGAGGCAA-1	-1.01325	PER-1
Gsn	hic1_undamaged_AACACACTCGAGGCAA-1	-1.41255	PER-1
Apoe	hic1_undamaged_AACACACTCGAGGCAA-1	-0.21607	PER-1
Dcn	hic1_undamaged_AACACACTCGAGGCAA-1	-1.03584	PER-1
Igfbp6	hic1_undamaged_AACACACTCGAGGCAA-1	-0.788074	PER-1
Mfap5	hic1_undamaged_AACACACTCGAGGCAA-1	-1.11134	PER-1
Ly6a	hic1_undamaged_AACACACTCGAGGCAA-1	-0.936678	PER-1
Pi16	hic1_undamaged_AACACACTCGAGGCAA-1	-0.969854	PER-1
Ly6c1	hic1_undamaged_AACACACTCGAGGCAA-1	-0.466473	PER-1
Cspg4	hic1_undamaged_AACACACTCGAGGCAA-1	2.5	PER-1
Notch3	hic1_undamaged_AACACACTCGAGGCAA-1	0.288639	PER-1
Rgs5	hic1_undamaged_AACACACTCGAGGCAA-1	1.28824	PER-1
Mcam	hic1_undamaged_AACACACTCGAGGCAA-1	-0.63251	PER-1
Cd34	hic1_undamaged_AACACACTCGAGGCAA-1	-1.15285	PER-1
Lum	hic1_undamaged_AACACACTCGAGGCAA-1	-1.27621	PER-1
Pdgfra	hic1_undamaged_AACACACTCGAGGCAA-1	-0.978032	PER-1
tdTomato	hic1_undamaged_AACACACTCGAGGCAA-1	0.979519	PER-1
Hic1	hic1_undamaged_AACACACTCGAGGCAA-1	-0.384137	PER-1
Igfbp3	hic1_undamaged_AACCTGATCGCCATAA-1	-0.136254	FAP
Prss23	hic1_undamaged_AACCTGATCGCCATAA-1	-0.635835	FAP
Ccl11	hic1_undamaged_AACCTGATCGCCATAA-1	-0.150619	FAP
Lmcd1	hic1_undamaged_AACCTGATCGCCATAA-1	-0.211832	FAP
Ccn3	hic1_undamaged_AACCTGATCGCCATAA-1	-0.147744	FAP
Art3	hic1_undamaged_AACCTGATCGCCATAA-1	-0.0916215	FAP
Vtn	hic1_undamaged_AACCTGATCGCCATAA-1	0.113554	FAP
Colec11	hic1_undamaged_AACCTGATCGCCATAA-1	-0.919499	FAP
Abcc9	hic1_undamaged_AACCTGATCGCCATAA-1	-0.906534	FAP
Kcnj8	hic1_undamaged_AACCTGATCGCCATAA-1	-0.880254	FAP
Myh11	hic1_undamaged_AACCTGATCGCCATAA-1	1.14741	FAP
Rrad	hic1_undamaged_AACCTGATCGCCATAA-1	1.28403	FAP
Mustn1	hic1_undamaged_AACCTGATCGCCATAA-1	1.16418	FAP
Tagln	hic1_undamaged_AACCTGATCGCCATAA-1	0.902951	FAP
Acta2	hic1_undamaged_AACCTGATCGCCATAA-1	0.646568	FAP
Dpep1	hic1_undamaged_AACCTGATCGCCATAA-1	-0.302968	FAP
Gsn	hic1_undamaged_AACCTGATCGCCATAA-1	0.162833	FAP
Apoe	hic1_undamaged_AACCTGATCGCCATAA-1	-0.419686	FAP
Dcn	hic1_undamaged_AACCTGATCGCCATAA-1	-0.800186	FAP
Igfbp6	hic1_undamaged_AACCTGATCGCCATAA-1	-0.218193	FAP
Mfap5	hic1_undamaged_AACCTGATCGCCATAA-1	0.517397	FAP
Ly6a	hic1_undamaged_AACCTGATCGCCATAA-1	-0.283158	FAP
Pi16	hic1_undamaged_AACCTGATCGCCATAA-1	-0.294872	FAP
Ly6c1	hic1_undamaged_AACCTGATCGCCATAA-1	-0.132205	FAP
Cspg4	hic1_undamaged_AACCTGATCGCCATAA-1	-0.848371	FAP
Notch3	hic1_undamaged_AACCTGATCGCCATAA-1	-0.0251909	FAP
Rgs5	hic1_undamaged_AACCTGATCGCCATAA-1	0.293404	FAP
Mcam	hic1_undamaged_AACCTGATCGCCATAA-1	1.10823	FAP
Cd34	hic1_undamaged_AACCTGATCGCCATAA-1	-0.351685	FAP
Lum	hic1_undamaged_AACCTGATCGCCATAA-1	-0.46381	FAP
Pdgfra	hic1_undamaged_AACCTGATCGCCATAA-1	-0.285327	FAP
tdTomato	hic1_undamaged_AACCTGATCGCCATAA-1	-0.142576	FAP
Hic1	hic1_undamaged_AACCTGATCGCCATAA-1	-0.356341	FAP
Igfbp3	hic1_undamaged_AAGACAAAGTCTGCAT-1	-0.213094	Fibroblast
Prss23	hic1_undamaged_AAGACAAAGTCTGCAT-1	-0.788724	Fibroblast
Ccl11	hic1_undamaged_AAGACAAAGTCTGCAT-1	-0.208651	Fibroblast
Lmcd1	hic1_undamaged_AAGACAAAGTCTGCAT-1	-0.194169	Fibroblast
Ccn3	hic1_undamaged_AAGACAAAGTCTGCAT-1	-0.239849	Fibroblast
Art3	hic1_undamaged_AAGACAAAGTCTGCAT-1	1.13371	Fibroblast
Vtn	hic1_undamaged_AAGACAAAGTCTGCAT-1	1.65672	Fibroblast
Colec11	hic1_undamaged_AAGACAAAGTCTGCAT-1	2.07457	Fibroblast
Abcc9	hic1_undamaged_AAGACAAAGTCTGCAT-1	1.7965	Fibroblast
Kcnj8	hic1_undamaged_AAGACAAAGTCTGCAT-1	1.5797	Fibroblast
Myh11	hic1_undamaged_AAGACAAAGTCTGCAT-1	0.719422	Fibroblast
Rrad	hic1_undamaged_AAGACAAAGTCTGCAT-1	-0.663094	Fibroblast
Mustn1	hic1_undamaged_AAGACAAAGTCTGCAT-1	-0.953593	Fibroblast
Tagln	hic1_undamaged_AAGACAAAGTCTGCAT-1	-0.988926	Fibroblast
Acta2	hic1_undamaged_AAGACAAAGTCTGCAT-1	-0.169704	Fibroblast
Dpep1	hic1_undamaged_AAGACAAAGTCTGCAT-1	-0.708833	Fibroblast
Gsn	hic1_undamaged_AAGACAAAGTCTGCAT-1	-0.485221	Fibroblast
Apoe	hic1_undamaged_AAGACAAAGTCTGCAT-1	-0.73929	Fibroblast
Dcn	hic1_undamaged_AAGACAAAGTCTGCAT-1	-1.28079	Fibroblast
Igfbp6	hic1_undamaged_AAGACAAAGTCTGCAT-1	-0.543832	Fibroblast
Mfap5	hic1_undamaged_AAGACAAAGTCTGCAT-1	-0.793053	Fibroblast
Ly6a	hic1_undamaged_AAGACAAAGTCTGCAT-1	0.995039	Fibroblast
Pi16	hic1_undamaged_AAGACAAAGTCTGCAT-1	-0.680567	Fibroblast
Ly6c1	hic1_undamaged_AAGACAAAGTCTGCAT-1	-0.323211	Fibroblast
Cspg4	hic1_undamaged_AAGACAAAGTCTGCAT-1	-0.648415	Fibroblast
Notch3	hic1_undamaged_AAGACAAAGTCTGCAT-1	-1.18442	Fibroblast
Rgs5	hic1_undamaged_AAGACAAAGTCTGCAT-1	0.854161	Fibroblast
Mcam	hic1_undamaged_AAGACAAAGTCTGCAT-1	1.98355	Fibroblast
Cd34	hic1_undamaged_AAGACAAAGTCTGCAT-1	-0.809485	Fibroblast
Lum	hic1_undamaged_AAGACAAAGTCTGCAT-1	-0.928025	Fibroblast
Pdgfra	hic1_undamaged_AAGACAAAGTCTGCAT-1	-0.681149	Fibroblast
tdTomato	hic1_undamaged_AAGACAAAGTCTGCAT-1	0.364805	Fibroblast
Hic1	hic1_undamaged_AAGACAAAGTCTGCAT-1	-0.372224	Fibroblast
Igfbp3	hic1_undamaged_AAGACTCCACCAATTG-1	-0.29765	PER-2
Prss23	hic1_undamaged_AAGACTCCACCAATTG-1	-0.956966	PER-2
Ccl11	hic1_undamaged_AAGACTCCACCAATTG-1	-0.272511	PER-2
Lmcd1	hic1_undamaged_AAGACTCCACCAATTG-1	-0.174733	PER-2
Ccn3	hic1_undamaged_AAGACTCCACCAATTG-1	-0.341203	PER-2
Art3	hic1_undamaged_AAGACTCCACCAATTG-1	0.988754	PER-2
Vtn	hic1_undamaged_AAGACTCCACCAATTG-1	0.0902796	PER-2
Colec11	hic1_undamaged_AAGACTCCACCAATTG-1	0.572711	PER-2
Abcc9	hic1_undamaged_AAGACTCCACCAATTG-1	-0.044094	PER-2
Kcnj8	hic1_undamaged_AAGACTCCACCAATTG-1	0.733861	PER-2
Myh11	hic1_undamaged_AAGACTCCACCAATTG-1	0.30784	PER-2
Rrad	hic1_undamaged_AAGACTCCACCAATTG-1	-0.446198	PER-2
Mustn1	hic1_undamaged_AAGACTCCACCAATTG-1	0.0276916	PER-2
Tagln	hic1_undamaged_AAGACTCCACCAATTG-1	-0.183585	PER-2
Acta2	hic1_undamaged_AAGACTCCACCAATTG-1	0.363903	PER-2
Dpep1	hic1_undamaged_AAGACTCCACCAATTG-1	0.293171	PER-2
Gsn	hic1_undamaged_AAGACTCCACCAATTG-1	0.615372	PER-2
Apoe	hic1_undamaged_AAGACTCCACCAATTG-1	-0.0629466	PER-2
Dcn	hic1_undamaged_AAGACTCCACCAATTG-1	0.755828	PER-2
Igfbp6	hic1_undamaged_AAGACTCCACCAATTG-1	-0.902172	PER-2
Mfap5	hic1_undamaged_AAGACTCCACCAATTG-1	1.00672	PER-2
Ly6a	hic1_undamaged_AAGACTCCACCAATTG-1	0.445755	PER-2
Pi16	hic1_undamaged_AAGACTCCACCAATTG-1	0.470231	PER-2
Ly6c1	hic1_undamaged_AAGACTCCACCAATTG-1	1.14533	PER-2
Cspg4	hic1_undamaged_AAGACTCCACCAATTG-1	-0.42838	PER-2
Notch3	hic1_undamaged_AAGACTCCACCAATTG-1	1.07909	PER-2
Rgs5	hic1_undamaged_AAGACTCCACCAATTG-1	0.630647	PER-2
Mcam	hic1_undamaged_AAGACTCCACCAATTG-1	-0.538474	PER-2
Cd34	hic1_undamaged_AAGACTCCACCAATTG-1	-0.474479	PER-2
Lum	hic1_undamaged_AAGACTCCACCAATTG-1	1.20866	PER-2
Pdgfra	hic1_undamaged_AAGACTCCACCAATTG-1	-1.11672	PER-2
tdTomato	hic1_undamaged_AAGACTCCACCAATTG-1	-0.032426	PER-2
Hic1	hic1_undamaged_AAGACTCCACCAATTG-1	-0.389702	PER-2
Igfbp3	hic1_undamaged_AAGACTCGTCACTTCC-1	1.69279	FAP
Prss23	hic1_undamaged_AAGACTCGTCACTTCC-1	1.94621	FAP
Ccl11	hic1_undamaged_AAGACTCGTCACTTCC-1	-0.292537	FAP
Lmcd1	hic1_undamaged_AAGACTCGTCACTTCC-1	2.5	FAP
Ccn3	hic1_undamaged_AAGACTCGTCACTTCC-1	2.5	FAP
Art3	hic1_undamaged_AAGACTCGTCACTTCC-1	-0.643674	FAP
Vtn	hic1_undamaged_AAGACTCGTCACTTCC-1	-0.722919	FAP
Colec11	hic1_undamaged_AAGACTCGTCACTTCC-1	1.49012	FAP
Abcc9	hic1_undamaged_AAGACTCGTCACTTCC-1	-0.587533	FAP
Kcnj8	hic1_undamaged_AAGACTCGTCACTTCC-1	-0.615479	FAP
Myh11	hic1_undamaged_AAGACTCGTCACTTCC-1	1.31795	FAP
Rrad	hic1_undamaged_AAGACTCGTCACTTCC-1	0.650076	FAP
Mustn1	hic1_undamaged_AAGACTCGTCACTTCC-1	2.5	FAP
Tagln	hic1_undamaged_AAGACTCGTCACTTCC-1	2.31152	FAP
Acta2	hic1_undamaged_AAGACTCGTCACTTCC-1	2.40202	FAP
Dpep1	hic1_undamaged_AAGACTCGTCACTTCC-1	-1.29552	FAP
Gsn	hic1_undamaged_AAGACTCGTCACTTCC-1	-0.918546	FAP
Apoe	hic1_undamaged_AAGACTCGTCACTTCC-1	1.12996	FAP
Dcn	hic1_undamaged_AAGACTCGTCACTTCC-1	-0.68236	FAP
Igfbp6	hic1_undamaged_AAGACTCGTCACTTCC-1	-1.01455	FAP
Mfap5	hic1_undamaged_AAGACTCGTCACTTCC-1	-1.40648	FAP
Ly6a	hic1_undamaged_AAGACTCGTCACTTCC-1	-1.19639	FAP
Pi16	hic1_undamaged_AAGACTCGTCACTTCC-1	-1.23809	FAP
Ly6c1	hic1_undamaged_AAGACTCGTCACTTCC-1	-0.599312	FAP
Cspg4	hic1_undamaged_AAGACTCGTCACTTCC-1	-0.359377	FAP
Notch3	hic1_undamaged_AAGACTCGTCACTTCC-1	1.0335	FAP
Rgs5	hic1_undamaged_AAGACTCGTCACTTCC-1	0.790845	FAP
Mcam	hic1_undamaged_AAGACTCGTCACTTCC-1	1.54035	FAP
Cd34	hic1_undamaged_AAGACTCGTCACTTCC-1	-1.47124	FAP
Lum	hic1_undamaged_AAGACTCGTCACTTCC-1	-1.14367	FAP
Pdgfra	hic1_undamaged_AAGACTCGTCACTTCC-1	-1.25331	FAP
tdTomato	hic1_undamaged_AAGACTCGTCACTTCC-1	1.24341	FAP
Hic1	hic1_undamaged_AAGACTCGTCACTTCC-1	-0.395183	FAP
Igfbp3	hic1_undamaged_AAGACTCTCTAGTGTG-1	-0.22664	PER-1
Prss23	hic1_undamaged_AAGACTCTCTAGTGTG-1	-0.815675	PER-1
Ccl11	hic1_undamaged_AAGACTCTCTAGTGTG-1	-0.218881	PER-1
Lmcd1	hic1_undamaged_AAGACTCTCTAGTGTG-1	-0.191055	PER-1
Ccn3	hic1_undamaged_AAGACTCTCTAGTGTG-1	-0.256085	PER-1
Art3	hic1_undamaged_AAGACTCTCTAGTGTG-1	0.379965	PER-1
Vtn	hic1_undamaged_AAGACTCTCTAGTGTG-1	0.678242	PER-1
Colec11	hic1_undamaged_AAGACTCTCTAGTGTG-1	-0.784246	PER-1
Abcc9	hic1_undamaged_AAGACTCTCTAGTGTG-1	-0.753096	PER-1
Kcnj8	hic1_undamaged_AAGACTCTCTAGTGTG-1	-0.752898	PER-1
Myh11	hic1_undamaged_AAGACTCTCTAGTGTG-1	1.34678	PER-1
Rrad	hic1_undamaged_AAGACTCTCTAGTGTG-1	2.5	PER-1
Mustn1	hic1_undamaged_AAGACTCTCTAGTGTG-1	1.70775	PER-1
Tagln	hic1_undamaged_AAGACTCTCTAGTGTG-1	1.43201	PER-1
Acta2	hic1_undamaged_AAGACTCTCTAGTGTG-1	1.46214	PER-1
Dpep1	hic1_undamaged_AAGACTCTCTAGTGTG-1	-0.78038	PER-1
Gsn	hic1_undamaged_AAGACTCTCTAGTGTG-1	-0.778966	PER-1
Apoe	hic1_undamaged_AAGACTCTCTAGTGTG-1	0.120579	PER-1
Dcn	hic1_undamaged_AAGACTCTCTAGTGTG-1	-1.36551	PER-1
Igfbp6	hic1_undamaged_AAGACTCTCTAGTGTG-1	-0.601236	PER-1
Mfap5	hic1_undamaged_AAGACTCTCTAGTGTG-1	-0.86786	PER-1
Ly6a	hic1_undamaged_AAGACTCTCTAGTGTG-1	-0.722418	PER-1
Pi16	hic1_undamaged_AAGACTCTCTAGTGTG-1	-0.748557	PER-1
Ly6c1	hic1_undamaged_AAGACTCTCTAGTGTG-1	-0.356882	PER-1
Cspg4	hic1_undamaged_AAGACTCTCTAGTGTG-1	-0.613167	PER-1
Notch3	hic1_undamaged_AAGACTCTCTAGTGTG-1	0.904624	PER-1
Rgs5	hic1_undamaged_AAGACTCTCTAGTGTG-1	0.365466	PER-1
Mcam	hic1_undamaged_AAGACTCTCTAGTGTG-1	0.907942	PER-1
Cd34	hic1_undamaged_AAGACTCTCTAGTGTG-1	-0.890186	PER-1
Lum	hic1_undamaged_AAGACTCTCTAGTGTG-1	-1.00986	PER-1
Pdgfra	hic1_undamaged_AAGACTCTCTAGTGTG-1	-0.750925	PER-1
tdTomato	hic1_undamaged_AAGACTCTCTAGTGTG-1	0.129667	PER-1
Hic1	hic1_undamaged_AAGACTCTCTAGTGTG-1	-0.375024	PER-1
Igfbp3	hic1_undamaged_AAGCATCGTGTAACGG-1	-0.220049	PER-1
Prss23	hic1_undamaged_AAGCATCGTGTAACGG-1	-0.802561	PER-1
Ccl11	hic1_undamaged_AAGCATCGTGTAACGG-1	-0.213903	PER-1
Lmcd1	hic1_undamaged_AAGCATCGTGTAACGG-1	-0.19257	PER-1
Ccn3	hic1_undamaged_AAGCATCGTGTAACGG-1	-0.248185	PER-1
Art3	hic1_undamaged_AAGCATCGTGTAACGG-1	-0.797282	PER-1
Vtn	hic1_undamaged_AAGCATCGTGTAACGG-1	1.05096	PER-1
Colec11	hic1_undamaged_AAGCATCGTGTAACGG-1	1.48427	PER-1
Abcc9	hic1_undamaged_AAGCATCGTGTAACGG-1	-0.764284	PER-1
Kcnj8	hic1_undamaged_AAGCATCGTGTAACGG-1	1.09248	PER-1
Myh11	hic1_undamaged_AAGCATCGTGTAACGG-1	-0.789117	PER-1
Rrad	hic1_undamaged_AAGCATCGTGTAACGG-1	-0.645255	PER-1
Mustn1	hic1_undamaged_AAGCATCGTGTAACGG-1	-0.923878	PER-1
Tagln	hic1_undamaged_AAGCATCGTGTAACGG-1	-0.958175	PER-1
Acta2	hic1_undamaged_AAGCATCGTGTAACGG-1	-1.02562	PER-1
Dpep1	hic1_undamaged_AAGCATCGTGTAACGG-1	-0.745567	PER-1
Gsn	hic1_undamaged_AAGCATCGTGTAACGG-1	-0.795167	PER-1
Apoe	hic1_undamaged_AAGCATCGTGTAACGG-1	-0.768216	PER-1
Dcn	hic1_undamaged_AAGCATCGTGTAACGG-1	-0.159247	PER-1
Igfbp6	hic1_undamaged_AAGCATCGTGTAACGG-1	-0.573305	PER-1
Mfap5	hic1_undamaged_AAGCATCGTGTAACGG-1	-0.831461	PER-1
Ly6a	hic1_undamaged_AAGCATCGTGTAACGG-1	-0.690388	PER-1
Pi16	hic1_undamaged_AAGCATCGTGTAACGG-1	-0.715475	PER-1
Ly6c1	hic1_undamaged_AAGCATCGTGTAACGG-1	-0.340499	PER-1
Cspg4	hic1_undamaged_AAGCATCGTGTAACGG-1	2.5	PER-1
Notch3	hic1_undamaged_AAGCATCGTGTAACGG-1	1.82181	PER-1
Rgs5	hic1_undamaged_AAGCATCGTGTAACGG-1	0.63606	PER-1
Mcam	hic1_undamaged_AAGCATCGTGTAACGG-1	1.90569	PER-1
Cd34	hic1_undamaged_AAGCATCGTGTAACGG-1	-0.85092	PER-1
Lum	hic1_undamaged_AAGCATCGTGTAACGG-1	-0.97004	PER-1
Pdgfra	hic1_undamaged_AAGCATCGTGTAACGG-1	-0.716974	PER-1
tdTomato	hic1_undamaged_AAGCATCGTGTAACGG-1	0.236692	PER-1
Hic1	hic1_undamaged_AAGCATCGTGTAACGG-1	-0.373661	PER-1
Igfbp3	hic1_undamaged_AAGCCATAGGCACGAT-1	-0.296415	PER-1
Prss23	hic1_undamaged_AAGCCATAGGCACGAT-1	-0.954507	PER-1
Ccl11	hic1_undamaged_AAGCCATAGGCACGAT-1	-0.271578	PER-1
Lmcd1	hic1_undamaged_AAGCCATAGGCACGAT-1	-0.175017	PER-1
Ccn3	hic1_undamaged_AAGCCATAGGCACGAT-1	-0.339721	PER-1
Art3	hic1_undamaged_AAGCCATAGGCACGAT-1	-0.684618	PER-1
Vtn	hic1_undamaged_AAGCCATAGGCACGAT-1	-0.786645	PER-1
Colec11	hic1_undamaged_AAGCCATAGGCACGAT-1	-0.679835	PER-1
Abcc9	hic1_undamaged_AAGCCATAGGCACGAT-1	-0.634646	PER-1
Kcnj8	hic1_undamaged_AAGCCATAGGCACGAT-1	-0.136292	PER-1
Myh11	hic1_undamaged_AAGCCATAGGCACGAT-1	-0.426593	PER-1
Rrad	hic1_undamaged_AAGCCATAGGCACGAT-1	-0.449368	PER-1
Mustn1	hic1_undamaged_AAGCCATAGGCACGAT-1	-0.597592	PER-1
Tagln	hic1_undamaged_AAGCCATAGGCACGAT-1	0.0498162	PER-1
Acta2	hic1_undamaged_AAGCCATAGGCACGAT-1	-0.259815	PER-1
Dpep1	hic1_undamaged_AAGCCATAGGCACGAT-1	1.52213	PER-1
Gsn	hic1_undamaged_AAGCCATAGGCACGAT-1	1.24761	PER-1
Apoe	hic1_undamaged_AAGCCATAGGCACGAT-1	1.08672	PER-1
Dcn	hic1_undamaged_AAGCCATAGGCACGAT-1	0.940593	PER-1
Igfbp6	hic1_undamaged_AAGCCATAGGCACGAT-1	-0.896934	PER-1
Mfap5	hic1_undamaged_AAGCCATAGGCACGAT-1	1.10263	PER-1
Ly6a	hic1_undamaged_AAGCCATAGGCACGAT-1	1.2822	PER-1
Pi16	hic1_undamaged_AAGCCATAGGCACGAT-1	-0.00328646	PER-1
Ly6c1	hic1_undamaged_AAGCCATAGGCACGAT-1	-0.530326	PER-1
Cspg4	hic1_undamaged_AAGCCATAGGCACGAT-1	-0.431596	PER-1
Notch3	hic1_undamaged_AAGCCATAGGCACGAT-1	-0.782832	PER-1
Rgs5	hic1_undamaged_AAGCCATAGGCACGAT-1	-1.33749	PER-1
Mcam	hic1_undamaged_AAGCCATAGGCACGAT-1	-0.54279	PER-1
Cd34	hic1_undamaged_AAGCCATAGGCACGAT-1	-0.00275138	PER-1
Lum	hic1_undamaged_AAGCCATAGGCACGAT-1	0.986556	PER-1
Pdgfra	hic1_undamaged_AAGCCATAGGCACGAT-1	1.8935	PER-1
tdTomato	hic1_undamaged_AAGCCATAGGCACGAT-1	1.14804	PER-1
Hic1	hic1_undamaged_AAGCCATAGGCACGAT-1	-0.389446	PER-1
Igfbp3	hic1_undamaged_AAGCCATCAGACATCT-1	-0.346124	PER-2
Prss23	hic1_undamaged_AAGCCATCAGACATCT-1	1.27084	PER-2
Ccl11	hic1_undamaged_AAGCCATCAGACATCT-1	-0.30912	PER-2
Lmcd1	hic1_undamaged_AAGCCATCAGACATCT-1	-0.16359	PER-2
Ccn3	hic1_undamaged_AAGCCATCAGACATCT-1	-0.399306	PER-2
Art3	hic1_undamaged_AAGCCATCAGACATCT-1	-0.101544	PER-2
Vtn	hic1_undamaged_AAGCCATCAGACATCT-1	-0.6725	PER-2
Colec11	hic1_undamaged_AAGCCATCAGACATCT-1	-0.605449	PER-2
Abcc9	hic1_undamaged_AAGCCATCAGACATCT-1	-0.550258	PER-2
Kcnj8	hic1_undamaged_AAGCCATCAGACATCT-1	-0.58454	PER-2
Myh11	hic1_undamaged_AAGCCATCAGACATCT-1	-0.190611	PER-2
Rrad	hic1_undamaged_AAGCCATCAGACATCT-1	-0.321858	PER-2
Mustn1	hic1_undamaged_AAGCCATCAGACATCT-1	-0.385199	PER-2
Tagln	hic1_undamaged_AAGCCATCAGACATCT-1	-0.0752474	PER-2
Acta2	hic1_undamaged_AAGCCATCAGACATCT-1	0.72594	PER-2
Dpep1	hic1_undamaged_AAGCCATCAGACATCT-1	0.601294	PER-2
Gsn	hic1_undamaged_AAGCCATCAGACATCT-1	0.394645	PER-2
Apoe	hic1_undamaged_AAGCCATCAGACATCT-1	1.15605	PER-2
Dcn	hic1_undamaged_AAGCCATCAGACATCT-1	0.834972	PER-2
Igfbp6	hic1_undamaged_AAGCCATCAGACATCT-1	-0.322598	PER-2
Mfap5	hic1_undamaged_AAGCCATCAGACATCT-1	0.41715	PER-2
Ly6a	hic1_undamaged_AAGCCATCAGACATCT-1	0.306115	PER-2
Pi16	hic1_undamaged_AAGCCATCAGACATCT-1	-0.0518149	PER-2
Ly6c1	hic1_undamaged_AAGCCATCAGACATCT-1	-0.653893	PER-2
Cspg4	hic1_undamaged_AAGCCATCAGACATCT-1	-0.302239	PER-2
Notch3	hic1_undamaged_AAGCCATCAGACATCT-1	0.0834528	PER-2
Rgs5	hic1_undamaged_AAGCCATCAGACATCT-1	-1.01697	PER-2
Mcam	hic1_undamaged_AAGCCATCAGACATCT-1	-0.369166	PER-2
Cd34	hic1_undamaged_AAGCCATCAGACATCT-1	0.657294	PER-2
Lum	hic1_undamaged_AAGCCATCAGACATCT-1	-0.591339	PER-2
Pdgfra	hic1_undamaged_AAGCCATCAGACATCT-1	0.866485	PER-2
tdTomato	hic1_undamaged_AAGCCATCAGACATCT-1	-0.693591	PER-2
Hic1	hic1_undamaged_AAGCCATCAGACATCT-1	-0.399721	PER-2
Igfbp3	hic1_undamaged_AAGCGAGAGTTTGAGA-1	-0.296178	FAP
Prss23	hic1_undamaged_AAGCGAGAGTTTGAGA-1	-0.954036	FAP
Ccl11	hic1_undamaged_AAGCGAGAGTTTGAGA-1	-0.271399	FAP
Lmcd1	hic1_undamaged_AAGCGAGAGTTTGAGA-1	-0.175071	FAP
Ccn3	hic1_undamaged_AAGCGAGAGTTTGAGA-1	-0.339437	FAP
Art3	hic1_undamaged_AAGCGAGAGTTTGAGA-1	1.61699	FAP
Vtn	hic1_undamaged_AAGCGAGAGTTTGAGA-1	2.129	FAP
Colec11	hic1_undamaged_AAGCGAGAGTTTGAGA-1	2.17937	FAP
Abcc9	hic1_undamaged_AAGCGAGAGTTTGAGA-1	1.17062	FAP
Kcnj8	hic1_undamaged_AAGCGAGAGTTTGAGA-1	1.46105	FAP
Myh11	hic1_undamaged_AAGCGAGAGTTTGAGA-1	-0.427717	FAP
Rrad	hic1_undamaged_AAGCGAGAGTTTGAGA-1	-0.449976	FAP
Mustn1	hic1_undamaged_AAGCGAGAGTTTGAGA-1	-0.598604	FAP
Tagln	hic1_undamaged_AAGCGAGAGTTTGAGA-1	0.503432	FAP
Acta2	hic1_undamaged_AAGCGAGAGTTTGAGA-1	-0.680284	FAP
Dpep1	hic1_undamaged_AAGCGAGAGTTTGAGA-1	-1.14768	FAP
Gsn	hic1_undamaged_AAGCGAGAGTTTGAGA-1	-1.11418	FAP
Apoe	hic1_undamaged_AAGCGAGAGTTTGAGA-1	-0.0887961	FAP
Dcn	hic1_undamaged_AAGCGAGAGTTTGAGA-1	-0.509192	FAP
Igfbp6	hic1_undamaged_AAGCGAGAGTTTGAGA-1	-0.895931	FAP
Mfap5	hic1_undamaged_AAGCGAGAGTTTGAGA-1	-1.2519	FAP
Ly6a	hic1_undamaged_AAGCGAGAGTTTGAGA-1	-1.06036	FAP
Pi16	hic1_undamaged_AAGCGAGAGTTTGAGA-1	-1.0976	FAP
Ly6c1	hic1_undamaged_AAGCGAGAGTTTGAGA-1	-0.529737	FAP
Cspg4	hic1_undamaged_AAGCGAGAGTTTGAGA-1	-0.432212	FAP
Notch3	hic1_undamaged_AAGCGAGAGTTTGAGA-1	0.776549	FAP
Rgs5	hic1_undamaged_AAGCGAGAGTTTGAGA-1	1.20913	FAP
Mcam	hic1_undamaged_AAGCGAGAGTTTGAGA-1	1.29851	FAP
Cd34	hic1_undamaged_AAGCGAGAGTTTGAGA-1	-1.30448	FAP
Lum	hic1_undamaged_AAGCGAGAGTTTGAGA-1	-1.42996	FAP
Pdgfra	hic1_undamaged_AAGCGAGAGTTTGAGA-1	1.17196	FAP
tdTomato	hic1_undamaged_AAGCGAGAGTTTGAGA-1	0.76677	FAP
Hic1	hic1_undamaged_AAGCGAGAGTTTGAGA-1	2.5	FAP
Igfbp3	hic1_undamaged_AAGCGAGCACGACGAA-1	2.5	PER-1
Prss23	hic1_undamaged_AAGCGAGCACGACGAA-1	2.24154	PER-1
Ccl11	hic1_undamaged_AAGCGAGCACGACGAA-1	2.5	PER-1
Lmcd1	hic1_undamaged_AAGCGAGCACGACGAA-1	2.5	PER-1
Ccn3	hic1_undamaged_AAGCGAGCACGACGAA-1	2.22482	PER-1
Art3	hic1_undamaged_AAGCGAGCACGACGAA-1	-0.698554	PER-1
Vtn	hic1_undamaged_AAGCGAGCACGACGAA-1	1.0499	PER-1
Colec11	hic1_undamaged_AAGCGAGCACGACGAA-1	1.1553	PER-1
Abcc9	hic1_undamaged_AAGCGAGCACGACGAA-1	-0.650681	PER-1
Kcnj8	hic1_undamaged_AAGCGAGCACGACGAA-1	0.00318113	PER-1
Myh11	hic1_undamaged_AAGCGAGCACGACGAA-1	1.23604	PER-1
Rrad	hic1_undamaged_AAGCGAGCACGACGAA-1	-0.473598	PER-1
Mustn1	hic1_undamaged_AAGCGAGCACGACGAA-1	1.8113	PER-1
Tagln	hic1_undamaged_AAGCGAGCACGACGAA-1	1.88012	PER-1
Acta2	hic1_undamaged_AAGCGAGCACGACGAA-1	1.78541	PER-1
Dpep1	hic1_undamaged_AAGCGAGCACGACGAA-1	-1.09904	PER-1
Gsn	hic1_undamaged_AAGCGAGCACGACGAA-1	0.0327676	PER-1
Apoe	hic1_undamaged_AAGCGAGCACGACGAA-1	1.71317	PER-1
Dcn	hic1_undamaged_AAGCGAGCACGACGAA-1	-0.0393673	PER-1
Igfbp6	hic1_undamaged_AAGCGAGCACGACGAA-1	-0.856903	PER-1
Mfap5	hic1_undamaged_AAGCGAGCACGACGAA-1	0.188159	PER-1
Ly6a	hic1_undamaged_AAGCGAGCACGACGAA-1	-1.01561	PER-1
Pi16	hic1_undamaged_AAGCGAGCACGACGAA-1	-0.138463	PER-1
Ly6c1	hic1_undamaged_AAGCGAGCACGACGAA-1	-0.506845	PER-1
Cspg4	hic1_undamaged_AAGCGAGCACGACGAA-1	-0.456177	PER-1
Notch3	hic1_undamaged_AAGCGAGCACGACGAA-1	1.11872	PER-1
Rgs5	hic1_undamaged_AAGCGAGCACGACGAA-1	0.781629	PER-1
Mcam	hic1_undamaged_AAGCGAGCACGACGAA-1	1.31114	PER-1
Cd34	hic1_undamaged_AAGCGAGCACGACGAA-1	-1.24962	PER-1
Lum	hic1_undamaged_AAGCGAGCACGACGAA-1	-0.571346	PER-1
Pdgfra	hic1_undamaged_AAGCGAGCACGACGAA-1	-1.0617	PER-1
tdTomato	hic1_undamaged_AAGCGAGCACGACGAA-1	-2.5	PER-1
Hic1	hic1_undamaged_AAGCGAGCACGACGAA-1	-0.387494	PER-1
Igfbp3	hic1_undamaged_AAGCGAGCACTATGTG-1	-0.283983	Fibroblast
Prss23	hic1_undamaged_AAGCGAGCACTATGTG-1	0.521788	Fibroblast
Ccl11	hic1_undamaged_AAGCGAGCACTATGTG-1	-0.262189	Fibroblast
Lmcd1	hic1_undamaged_AAGCGAGCACTATGTG-1	-0.177874	Fibroblast
Ccn3	hic1_undamaged_AAGCGAGCACTATGTG-1	-0.32482	Fibroblast
Art3	hic1_undamaged_AAGCGAGCACTATGTG-1	-0.702958	Fibroblast
Vtn	hic1_undamaged_AAGCGAGCACTATGTG-1	-0.81519	Fibroblast
Colec11	hic1_undamaged_AAGCGAGCACTATGTG-1	-0.698437	Fibroblast
Abcc9	hic1_undamaged_AAGCGAGCACTATGTG-1	-0.655749	Fibroblast
Kcnj8	hic1_undamaged_AAGCGAGCACTATGTG-1	0.110094	Fibroblast
Myh11	hic1_undamaged_AAGCGAGCACTATGTG-1	-0.485607	Fibroblast
Rrad	hic1_undamaged_AAGCGAGCACTATGTG-1	-0.481256	Fibroblast
Mustn1	hic1_undamaged_AAGCGAGCACTATGTG-1	-0.650707	Fibroblast
Tagln	hic1_undamaged_AAGCGAGCACTATGTG-1	-0.675477	Fibroblast
Acta2	hic1_undamaged_AAGCGAGCACTATGTG-1	-0.330571	Fibroblast
Dpep1	hic1_undamaged_AAGCGAGCACTATGTG-1	1.47181	Fibroblast
Gsn	hic1_undamaged_AAGCGAGCACTATGTG-1	1.13688	Fibroblast
Apoe	hic1_undamaged_AAGCGAGCACTATGTG-1	1.84118	Fibroblast
Dcn	hic1_undamaged_AAGCGAGCACTATGTG-1	0.787058	Fibroblast
Igfbp6	hic1_undamaged_AAGCGAGCACTATGTG-1	0.160686	Fibroblast
Mfap5	hic1_undamaged_AAGCGAGCACTATGTG-1	1.28433	Fibroblast
Ly6a	hic1_undamaged_AAGCGAGCACTATGTG-1	1.93736	Fibroblast
Pi16	hic1_undamaged_AAGCGAGCACTATGTG-1	1.80935	Fibroblast
Ly6c1	hic1_undamaged_AAGCGAGCACTATGTG-1	-0.499425	Fibroblast
Cspg4	hic1_undamaged_AAGCGAGCACTATGTG-1	-0.463945	Fibroblast
Notch3	hic1_undamaged_AAGCGAGCACTATGTG-1	-0.842748	Fibroblast
Rgs5	hic1_undamaged_AAGCGAGCACTATGTG-1	-1.41765	Fibroblast
Mcam	hic1_undamaged_AAGCGAGCACTATGTG-1	-0.58621	Fibroblast
Cd34	hic1_undamaged_AAGCGAGCACTATGTG-1	1.79071	Fibroblast
Lum	hic1_undamaged_AAGCGAGCACTATGTG-1	0.76444	Fibroblast
Pdgfra	hic1_undamaged_AAGCGAGCACTATGTG-1	1.89147	Fibroblast
tdTomato	hic1_undamaged_AAGCGAGCACTATGTG-1	0.852456	Fibroblast
Hic1	hic1_undamaged_AAGCGAGCACTATGTG-1	-0.386877	Fibroblast
Igfbp3	hic1_undamaged_AAGCGTTGTTCGGTTA-1	-0.325721	FAP
Prss23	hic1_undamaged_AAGCGTTGTTCGGTTA-1	-1.01282	FAP
Ccl11	hic1_undamaged_AAGCGTTGTTCGGTTA-1	-0.293711	FAP
Lmcd1	hic1_undamaged_AAGCGTTGTTCGGTTA-1	2.42847	FAP
Ccn3	hic1_undamaged_AAGCGTTGTTCGGTTA-1	-0.37485	FAP
Art3	hic1_undamaged_AAGCGTTGTTCGGTTA-1	0.010911	FAP
Vtn	hic1_undamaged_AAGCGTTGTTCGGTTA-1	-0.176307	FAP
Colec11	hic1_undamaged_AAGCGTTGTTCGGTTA-1	-0.63598	FAP
Abcc9	hic1_undamaged_AAGCGTTGTTCGGTTA-1	-0.584895	FAP
Kcnj8	hic1_undamaged_AAGCGTTGTTCGGTTA-1	-0.613289	FAP
Myh11	hic1_undamaged_AAGCGTTGTTCGGTTA-1	-0.287469	FAP
Rrad	hic1_undamaged_AAGCGTTGTTCGGTTA-1	0.271811	FAP
Mustn1	hic1_undamaged_AAGCGTTGTTCGGTTA-1	-0.472375	FAP
Tagln	hic1_undamaged_AAGCGTTGTTCGGTTA-1	-0.0744429	FAP
Acta2	hic1_undamaged_AAGCGTTGTTCGGTTA-1	0.0864609	FAP
Dpep1	hic1_undamaged_AAGCGTTGTTCGGTTA-1	-1.30373	FAP
Gsn	hic1_undamaged_AAGCGTTGTTCGGTTA-1	0.0988731	FAP
Apoe	hic1_undamaged_AAGCGTTGTTCGGTTA-1	0.898819	FAP
Dcn	hic1_undamaged_AAGCGTTGTTCGGTTA-1	0.439964	FAP
Igfbp6	hic1_undamaged_AAGCGTTGTTCGGTTA-1	-1.02113	FAP
Mfap5	hic1_undamaged_AAGCGTTGTTCGGTTA-1	0.978891	FAP
Ly6a	hic1_undamaged_AAGCGTTGTTCGGTTA-1	-1.20394	FAP
Pi16	hic1_undamaged_AAGCGTTGTTCGGTTA-1	-0.18217	FAP
Ly6c1	hic1_undamaged_AAGCGTTGTTCGGTTA-1	-0.603175	FAP
Cspg4	hic1_undamaged_AAGCGTTGTTCGGTTA-1	-0.355333	FAP
Notch3	hic1_undamaged_AAGCGTTGTTCGGTTA-1	-0.641579	FAP
Rgs5	hic1_undamaged_AAGCGTTGTTCGGTTA-1	0.80614	FAP
Mcam	hic1_undamaged_AAGCGTTGTTCGGTTA-1	-0.440429	FAP
Cd34	hic1_undamaged_AAGCGTTGTTCGGTTA-1	0.103458	FAP
Lum	hic1_undamaged_AAGCGTTGTTCGGTTA-1	0.626088	FAP
Pdgfra	hic1_undamaged_AAGCGTTGTTCGGTTA-1	-0.0890588	FAP
tdTomato	hic1_undamaged_AAGCGTTGTTCGGTTA-1	0.627431	FAP
Hic1	hic1_undamaged_AAGCGTTGTTCGGTTA-1	-0.395504	FAP
Igfbp3	hic1_undamaged_AAGTACCGTGGATGAC-1	-0.333406	PER-1
Prss23	hic1_undamaged_AAGTACCGTGGATGAC-1	2.20456	PER-1
Ccl11	hic1_undamaged_AAGTACCGTGGATGAC-1	2.5	PER-1
Lmcd1	hic1_undamaged_AAGTACCGTGGATGAC-1	2.5	PER-1
Ccn3	hic1_undamaged_AAGTACCGTGGATGAC-1	2.5	PER-1
Art3	hic1_undamaged_AAGTACCGTGGATGAC-1	-0.630044	PER-1
Vtn	hic1_undamaged_AAGTACCGTGGATGAC-1	1.80585	PER-1
Colec11	hic1_undamaged_AAGTACCGTGGATGAC-1	1.65384	PER-1
Abcc9	hic1_undamaged_AAGTACCGTGGATGAC-1	0.386764	PER-1
Kcnj8	hic1_undamaged_AAGTACCGTGGATGAC-1	0.951392	PER-1
Myh11	hic1_undamaged_AAGTACCGTGGATGAC-1	1.30081	PER-1
Rrad	hic1_undamaged_AAGTACCGTGGATGAC-1	1.19942	PER-1
Mustn1	hic1_undamaged_AAGTACCGTGGATGAC-1	-0.439542	PER-1
Tagln	hic1_undamaged_AAGTACCGTGGATGAC-1	2.27629	PER-1
Acta2	hic1_undamaged_AAGTACCGTGGATGAC-1	2.07329	PER-1
Dpep1	hic1_undamaged_AAGTACCGTGGATGAC-1	-0.389156	PER-1
Gsn	hic1_undamaged_AAGTACCGTGGATGAC-1	-1.3244	PER-1
Apoe	hic1_undamaged_AAGTACCGTGGATGAC-1	0.756137	PER-1
Dcn	hic1_undamaged_AAGTACCGTGGATGAC-1	-0.986014	PER-1
Igfbp6	hic1_undamaged_AAGTACCGTGGATGAC-1	-1.0537	PER-1
Mfap5	hic1_undamaged_AAGTACCGTGGATGAC-1	-1.4575	PER-1
Ly6a	hic1_undamaged_AAGTACCGTGGATGAC-1	-1.24129	PER-1
Pi16	hic1_undamaged_AAGTACCGTGGATGAC-1	-0.725384	PER-1
Ly6c1	hic1_undamaged_AAGTACCGTGGATGAC-1	-0.622277	PER-1
Cspg4	hic1_undamaged_AAGTACCGTGGATGAC-1	0.491419	PER-1
Notch3	hic1_undamaged_AAGTACCGTGGATGAC-1	0.457425	PER-1
Rgs5	hic1_undamaged_AAGTACCGTGGATGAC-1	1.17679	PER-1
Mcam	hic1_undamaged_AAGTACCGTGGATGAC-1	1.6753	PER-1
Cd34	hic1_undamaged_AAGTACCGTGGATGAC-1	-1.52628	PER-1
Lum	hic1_undamaged_AAGTACCGTGGATGAC-1	-1.65487	PER-1
Pdgfra	hic1_undamaged_AAGTACCGTGGATGAC-1	-1.3009	PER-1
tdTomato	hic1_undamaged_AAGTACCGTGGATGAC-1	-2.02408	PER-1
Hic1	hic1_undamaged_AAGTACCGTGGATGAC-1	-0.397092	PER-1
Igfbp3	hic1_undamaged_AAGTGAATCGCTCCTA-1	-0.273936	FAP
Prss23	hic1_undamaged_AAGTGAATCGCTCCTA-1	-0.90978	FAP
Ccl11	hic1_undamaged_AAGTGAATCGCTCCTA-1	-0.254601	FAP
Lmcd1	hic1_undamaged_AAGTGAATCGCTCCTA-1	-0.180184	FAP
Ccn3	hic1_undamaged_AAGTGAATCGCTCCTA-1	-0.312777	FAP
Art3	hic1_undamaged_AAGTGAATCGCTCCTA-1	-0.717781	FAP
Vtn	hic1_undamaged_AAGTGAATCGCTCCTA-1	-0.838261	FAP
Colec11	hic1_undamaged_AAGTGAATCGCTCCTA-1	-0.713472	FAP
Abcc9	hic1_undamaged_AAGTGAATCGCTCCTA-1	-0.672806	FAP
Kcnj8	hic1_undamaged_AAGTGAATCGCTCCTA-1	-0.686257	FAP
Myh11	hic1_undamaged_AAGTGAATCGCTCCTA-1	-0.533306	FAP
Rrad	hic1_undamaged_AAGTGAATCGCTCCTA-1	-0.507029	FAP
Mustn1	hic1_undamaged_AAGTGAATCGCTCCTA-1	-0.693638	FAP
Tagln	hic1_undamaged_AAGTGAATCGCTCCTA-1	-0.719904	FAP
Acta2	hic1_undamaged_AAGTGAATCGCTCCTA-1	0.0334065	FAP
Dpep1	hic1_undamaged_AAGTGAATCGCTCCTA-1	-0.515199	FAP
Gsn	hic1_undamaged_AAGTGAATCGCTCCTA-1	0.864668	FAP
Apoe	hic1_undamaged_AAGTGAATCGCTCCTA-1	-0.626875	FAP
Dcn	hic1_undamaged_AAGTGAATCGCTCCTA-1	1.00319	FAP
Igfbp6	hic1_undamaged_AAGTGAATCGCTCCTA-1	2.46965	FAP
Mfap5	hic1_undamaged_AAGTGAATCGCTCCTA-1	2.35729	FAP
Ly6a	hic1_undamaged_AAGTGAATCGCTCCTA-1	2.32291	FAP
Pi16	hic1_undamaged_AAGTGAATCGCTCCTA-1	1.9726	FAP
Ly6c1	hic1_undamaged_AAGTGAATCGCTCCTA-1	2.5	FAP
Cspg4	hic1_undamaged_AAGTGAATCGCTCCTA-1	-0.490092	FAP
Notch3	hic1_undamaged_AAGTGAATCGCTCCTA-1	-0.891176	FAP
Rgs5	hic1_undamaged_AAGTGAATCGCTCCTA-1	-1.1698	FAP
Mcam	hic1_undamaged_AAGTGAATCGCTCCTA-1	-0.621304	FAP
Cd34	hic1_undamaged_AAGTGAATCGCTCCTA-1	2.16014	FAP
Lum	hic1_undamaged_AAGTGAATCGCTCCTA-1	1.49427	FAP
Pdgfra	hic1_undamaged_AAGTGAATCGCTCCTA-1	1.96007	FAP
tdTomato	hic1_undamaged_AAGTGAATCGCTCCTA-1	-0.469848	FAP
Hic1	hic1_undamaged_AAGTGAATCGCTCCTA-1	0.834176	FAP
Igfbp3	hic1_undamaged_AATAGAGAGACATACA-1	2.5	Fibroblast
Prss23	hic1_undamaged_AATAGAGAGACATACA-1	-0.813014	Fibroblast
Ccl11	hic1_undamaged_AATAGAGAGACATACA-1	2.5	Fibroblast
Lmcd1	hic1_undamaged_AATAGAGAGACATACA-1	2.5	Fibroblast
Ccn3	hic1_undamaged_AATAGAGAGACATACA-1	2.5	Fibroblast
Art3	hic1_undamaged_AATAGAGAGACATACA-1	-0.789531	Fibroblast
Vtn	hic1_undamaged_AATAGAGAGACATACA-1	1.05658	Fibroblast
Colec11	hic1_undamaged_AATAGAGAGACATACA-1	1.43841	Fibroblast
Abcc9	hic1_undamaged_AATAGAGAGACATACA-1	0.299032	Fibroblast
Kcnj8	hic1_undamaged_AATAGAGAGACATACA-1	0.54583	Fibroblast
Myh11	hic1_undamaged_AATAGAGAGACATACA-1	1.64099	Fibroblast
Rrad	hic1_undamaged_AATAGAGAGACATACA-1	-0.631779	Fibroblast
Mustn1	hic1_undamaged_AATAGAGAGACATACA-1	-0.901432	Fibroblast
Tagln	hic1_undamaged_AATAGAGAGACATACA-1	1.54331	Fibroblast
Acta2	hic1_undamaged_AATAGAGAGACATACA-1	1.3888	Fibroblast
Dpep1	hic1_undamaged_AATAGAGAGACATACA-1	-0.773317	Fibroblast
Gsn	hic1_undamaged_AATAGAGAGACATACA-1	-0.266064	Fibroblast
Apoe	hic1_undamaged_AATAGAGAGACATACA-1	0.160117	Fibroblast
Dcn	hic1_undamaged_AATAGAGAGACATACA-1	0.0320447	Fibroblast
Igfbp6	hic1_undamaged_AATAGAGAGACATACA-1	-0.595569	Fibroblast
Mfap5	hic1_undamaged_AATAGAGAGACATACA-1	-0.860475	Fibroblast
Ly6a	hic1_undamaged_AATAGAGAGACATACA-1	-0.71592	Fibroblast
Pi16	hic1_undamaged_AATAGAGAGACATACA-1	0.521614	Fibroblast
Ly6c1	hic1_undamaged_AATAGAGAGACATACA-1	-0.353558	Fibroblast
Cspg4	hic1_undamaged_AATAGAGAGACATACA-1	-0.616647	Fibroblast
Notch3	hic1_undamaged_AATAGAGAGACATACA-1	0.95908	Fibroblast
Rgs5	hic1_undamaged_AATAGAGAGACATACA-1	0.747066	Fibroblast
Mcam	hic1_undamaged_AATAGAGAGACATACA-1	-0.791168	Fibroblast
Cd34	hic1_undamaged_AATAGAGAGACATACA-1	-0.88222	Fibroblast
Lum	hic1_undamaged_AATAGAGAGACATACA-1	-1.00178	Fibroblast
Pdgfra	hic1_undamaged_AATAGAGAGACATACA-1	-0.744037	Fibroblast
tdTomato	hic1_undamaged_AATAGAGAGACATACA-1	-0.457933	Fibroblast
Hic1	hic1_undamaged_AATAGAGAGACATACA-1	-0.374747	Fibroblast
Igfbp3	hic1_undamaged_AATCACGCAACCTATG-1	-0.021566	PER-1
Prss23	hic1_undamaged_AATCACGCAACCTATG-1	-0.407638	PER-1
Ccl11	hic1_undamaged_AATCACGCAACCTATG-1	-0.0640017	PER-1
Lmcd1	hic1_undamaged_AATCACGCAACCTATG-1	-0.238194	PER-1
Ccn3	hic1_undamaged_AATCACGCAACCTATG-1	-0.0102715	PER-1
Art3	hic1_undamaged_AATCACGCAACCTATG-1	0.169016	PER-1
Vtn	hic1_undamaged_AATCACGCAACCTATG-1	-1.41776	PER-1
Colec11	hic1_undamaged_AATCACGCAACCTATG-1	0.805858	PER-1
Abcc9	hic1_undamaged_AATCACGCAACCTATG-1	0.892637	PER-1
Kcnj8	hic1_undamaged_AATCACGCAACCTATG-1	1.29207	PER-1
Myh11	hic1_undamaged_AATCACGCAACCTATG-1	-1.73135	PER-1
Rrad	hic1_undamaged_AATCACGCAACCTATG-1	-1.15438	PER-1
Mustn1	hic1_undamaged_AATCACGCAACCTATG-1	-0.616682	PER-1
Tagln	hic1_undamaged_AATCACGCAACCTATG-1	-1.83581	PER-1
Acta2	hic1_undamaged_AATCACGCAACCTATG-1	-1.14444	PER-1
Dpep1	hic1_undamaged_AATCACGCAACCTATG-1	0.302813	PER-1
Gsn	hic1_undamaged_AATCACGCAACCTATG-1	-0.887884	PER-1
Apoe	hic1_undamaged_AATCACGCAACCTATG-1	1.04543	PER-1
Dcn	hic1_undamaged_AATCACGCAACCTATG-1	1.00722	PER-1
Igfbp6	hic1_undamaged_AATCACGCAACCTATG-1	0.267844	PER-1
Mfap5	hic1_undamaged_AATCACGCAACCTATG-1	0.264706	PER-1
Ly6a	hic1_undamaged_AATCACGCAACCTATG-1	0.274212	PER-1
Pi16	hic1_undamaged_AATCACGCAACCTATG-1	0.280802	PER-1
Ly6c1	hic1_undamaged_AATCACGCAACCTATG-1	0.152883	PER-1
Cspg4	hic1_undamaged_AATCACGCAACCTATG-1	-1.14682	PER-1
Notch3	hic1_undamaged_AATCACGCAACCTATG-1	-2.10755	PER-1
Rgs5	hic1_undamaged_AATCACGCAACCTATG-1	-0.235877	PER-1
Mcam	hic1_undamaged_AATCACGCAACCTATG-1	-1.50277	PER-1
Cd34	hic1_undamaged_AATCACGCAACCTATG-1	0.33161	PER-1
Lum	hic1_undamaged_AATCACGCAACCTATG-1	0.22906	PER-1
Pdgfra	hic1_undamaged_AATCACGCAACCTATG-1	0.305463	PER-1
tdTomato	hic1_undamaged_AATCACGCAACCTATG-1	0.426432	PER-1
Hic1	hic1_undamaged_AATCACGCAACCTATG-1	2.5	PER-1
Igfbp3	hic1_undamaged_AATCACGGTATTGCCA-1	0.0788854	Fibroblast
Prss23	hic1_undamaged_AATCACGGTATTGCCA-1	2.5	Fibroblast
Ccl11	hic1_undamaged_AATCACGGTATTGCCA-1	0.0118629	Fibroblast
Lmcd1	hic1_undamaged_AATCACGGTATTGCCA-1	-0.261284	Fibroblast
Ccn3	hic1_undamaged_AATCACGGTATTGCCA-1	0.110135	Fibroblast
Art3	hic1_undamaged_AATCACGGTATTGCCA-1	-1.23831	Fibroblast
Vtn	hic1_undamaged_AATCACGGTATTGCCA-1	1.05267	Fibroblast
Colec11	hic1_undamaged_AATCACGGTATTGCCA-1	1.37318	Fibroblast
Abcc9	hic1_undamaged_AATCACGGTATTGCCA-1	-1.27176	Fibroblast
Kcnj8	hic1_undamaged_AATCACGGTATTGCCA-1	0.543753	Fibroblast
Myh11	hic1_undamaged_AATCACGGTATTGCCA-1	-2.20822	Fibroblast
Rrad	hic1_undamaged_AATCACGGTATTGCCA-1	-1.41205	Fibroblast
Mustn1	hic1_undamaged_AATCACGGTATTGCCA-1	-2.20113	Fibroblast
Tagln	hic1_undamaged_AATCACGGTATTGCCA-1	-1.04571	Fibroblast
Acta2	hic1_undamaged_AATCACGGTATTGCCA-1	-1.49874	Fibroblast
Dpep1	hic1_undamaged_AATCACGGTATTGCCA-1	0.833395	Fibroblast
Gsn	hic1_undamaged_AATCACGGTATTGCCA-1	1.6572	Fibroblast
Apoe	hic1_undamaged_AATCACGGTATTGCCA-1	0.475156	Fibroblast
Dcn	hic1_undamaged_AATCACGGTATTGCCA-1	1.43123	Fibroblast
Igfbp6	hic1_undamaged_AATCACGGTATTGCCA-1	0.693546	Fibroblast
Mfap5	hic1_undamaged_AATCACGGTATTGCCA-1	0.819472	Fibroblast
Ly6a	hic1_undamaged_AATCACGGTATTGCCA-1	0.762392	Fibroblast
Pi16	hic1_undamaged_AATCACGGTATTGCCA-1	0.785014	Fibroblast
Ly6c1	hic1_undamaged_AATCACGGTATTGCCA-1	0.402581	Fibroblast
Cspg4	hic1_undamaged_AATCACGGTATTGCCA-1	-1.40822	Fibroblast
Notch3	hic1_undamaged_AATCACGGTATTGCCA-1	-0.842898	Fibroblast
Rgs5	hic1_undamaged_AATCACGGTATTGCCA-1	-0.933565	Fibroblast
Mcam	hic1_undamaged_AATCACGGTATTGCCA-1	1.41426	Fibroblast
Cd34	hic1_undamaged_AATCACGGTATTGCCA-1	0.930084	Fibroblast
Lum	hic1_undamaged_AATCACGGTATTGCCA-1	0.83592	Fibroblast
Pdgfra	hic1_undamaged_AATCACGGTATTGCCA-1	0.822915	Fibroblast
tdTomato	hic1_undamaged_AATCACGGTATTGCCA-1	0.113657	Fibroblast
Hic1	hic1_undamaged_AATCACGGTATTGCCA-1	-0.311872	Fibroblast
Igfbp3	hic1_undamaged_AATCGACAGAGGTCGT-1	-0.272358	VSMC
Prss23	hic1_undamaged_AATCGACAGAGGTCGT-1	-0.906641	VSMC
Ccl11	hic1_undamaged_AATCGACAGAGGTCGT-1	-0.253409	VSMC
Lmcd1	hic1_undamaged_AATCGACAGAGGTCGT-1	-0.180546	VSMC
Ccn3	hic1_undamaged_AATCGACAGAGGTCGT-1	-0.310885	VSMC
Art3	hic1_undamaged_AATCGACAGAGGTCGT-1	1.8376	VSMC
Vtn	hic1_undamaged_AATCGACAGAGGTCGT-1	-0.841884	VSMC
Colec11	hic1_undamaged_AATCGACAGAGGTCGT-1	0.943847	VSMC
Abcc9	hic1_undamaged_AATCGACAGAGGTCGT-1	0.618611	VSMC
Kcnj8	hic1_undamaged_AATCGACAGAGGTCGT-1	1.53017	VSMC
Myh11	hic1_undamaged_AATCGACAGAGGTCGT-1	-0.540795	VSMC
Rrad	hic1_undamaged_AATCGACAGAGGTCGT-1	1.47285	VSMC
Mustn1	hic1_undamaged_AATCGACAGAGGTCGT-1	-0.700379	VSMC
Tagln	hic1_undamaged_AATCGACAGAGGTCGT-1	-0.726881	VSMC
Acta2	hic1_undamaged_AATCGACAGAGGTCGT-1	-0.788335	VSMC
Dpep1	hic1_undamaged_AATCGACAGAGGTCGT-1	-1.02186	VSMC
Gsn	hic1_undamaged_AATCGACAGAGGTCGT-1	-0.798025	VSMC
Apoe	hic1_undamaged_AATCGACAGAGGTCGT-1	-0.985788	VSMC
Dcn	hic1_undamaged_AATCGACAGAGGTCGT-1	-1.65147	VSMC
Igfbp6	hic1_undamaged_AATCGACAGAGGTCGT-1	-0.794985	VSMC
Mfap5	hic1_undamaged_AATCGACAGAGGTCGT-1	-1.12035	VSMC
Ly6a	hic1_undamaged_AATCGACAGAGGTCGT-1	-0.944603	VSMC
Pi16	hic1_undamaged_AATCGACAGAGGTCGT-1	-0.978039	VSMC
Ly6c1	hic1_undamaged_AATCGACAGAGGTCGT-1	-0.470527	VSMC
Cspg4	hic1_undamaged_AATCGACAGAGGTCGT-1	2.5	VSMC
Notch3	hic1_undamaged_AATCGACAGAGGTCGT-1	1.5641	VSMC
Rgs5	hic1_undamaged_AATCGACAGAGGTCGT-1	0.885692	VSMC
Mcam	hic1_undamaged_AATCGACAGAGGTCGT-1	1.52994	VSMC
Cd34	hic1_undamaged_AATCGACAGAGGTCGT-1	-1.16257	VSMC
Lum	hic1_undamaged_AATCGACAGAGGTCGT-1	-1.28606	VSMC
Pdgfra	hic1_undamaged_AATCGACAGAGGTCGT-1	-0.986432	VSMC
tdTomato	hic1_undamaged_AATCGACAGAGGTCGT-1	-2.5	VSMC
Hic1	hic1_undamaged_AATCGACAGAGGTCGT-1	-0.384474	VSMC
Igfbp3	hic1_undamaged_AATGAAGCACAAATAG-1	-0.151702	FAP
Prss23	hic1_undamaged_AATGAAGCACAAATAG-1	2.08327	FAP
Ccl11	hic1_undamaged_AATGAAGCACAAATAG-1	-0.162285	FAP
Lmcd1	hic1_undamaged_AATGAAGCACAAATAG-1	-0.208281	FAP
Ccn3	hic1_undamaged_AATGAAGCACAAATAG-1	-0.16626	FAP
Art3	hic1_undamaged_AATGAAGCACAAATAG-1	1.35222	FAP
Vtn	hic1_undamaged_AATGAAGCACAAATAG-1	0.0642896	FAP
Colec11	hic1_undamaged_AATGAAGCACAAATAG-1	1.1603	FAP
Abcc9	hic1_undamaged_AATGAAGCACAAATAG-1	1.28142	FAP
Kcnj8	hic1_undamaged_AATGAAGCACAAATAG-1	0.623303	FAP
Myh11	hic1_undamaged_AATGAAGCACAAATAG-1	-1.11357	FAP
Rrad	hic1_undamaged_AATGAAGCACAAATAG-1	-0.820572	FAP
Mustn1	hic1_undamaged_AATGAAGCACAAATAG-1	-1.2159	FAP
Tagln	hic1_undamaged_AATGAAGCACAAATAG-1	-1.26038	FAP
Acta2	hic1_undamaged_AATGAAGCACAAATAG-1	-1.33565	FAP
Dpep1	hic1_undamaged_AATGAAGCACAAATAG-1	-0.384561	FAP
Gsn	hic1_undamaged_AATGAAGCACAAATAG-1	-0.122149	FAP
Apoe	hic1_undamaged_AATGAAGCACAAATAG-1	-0.483938	FAP
Dcn	hic1_undamaged_AATGAAGCACAAATAG-1	-0.0117392	FAP
Igfbp6	hic1_undamaged_AATGAAGCACAAATAG-1	-0.283658	FAP
Mfap5	hic1_undamaged_AATGAAGCACAAATAG-1	-0.454	FAP
Ly6a	hic1_undamaged_AATGAAGCACAAATAG-1	-0.358231	FAP
Pi16	hic1_undamaged_AATGAAGCACAAATAG-1	1.11064	FAP
Ly6c1	hic1_undamaged_AATGAAGCACAAATAG-1	-0.170604	FAP
Cspg4	hic1_undamaged_AATGAAGCACAAATAG-1	-0.808173	FAP
Notch3	hic1_undamaged_AATGAAGCACAAATAG-1	0.267052	FAP
Rgs5	hic1_undamaged_AATGAAGCACAAATAG-1	0.42879	FAP
Mcam	hic1_undamaged_AATGAAGCACAAATAG-1	1.01446	FAP
Cd34	hic1_undamaged_AATGAAGCACAAATAG-1	-0.44372	FAP
Lum	hic1_undamaged_AATGAAGCACAAATAG-1	-0.557134	FAP
Pdgfra	hic1_undamaged_AATGAAGCACAAATAG-1	-0.364901	FAP
tdTomato	hic1_undamaged_AATGAAGCACAAATAG-1	-0.00808012	FAP
Hic1	hic1_undamaged_AATGAAGCACAAATAG-1	-0.359534	FAP
Igfbp3	hic1_undamaged_AATGAAGTCTCTCGAC-1	-0.212335	Fibroblast
Prss23	hic1_undamaged_AATGAAGTCTCTCGAC-1	-0.787214	Fibroblast
Ccl11	hic1_undamaged_AATGAAGTCTCTCGAC-1	-0.208078	Fibroblast
Lmcd1	hic1_undamaged_AATGAAGTCTCTCGAC-1	-0.194343	Fibroblast
Ccn3	hic1_undamaged_AATGAAGTCTCTCGAC-1	-0.238939	Fibroblast
Art3	hic1_undamaged_AATGAAGTCTCTCGAC-1	0.637989	Fibroblast
Vtn	hic1_undamaged_AATGAAGTCTCTCGAC-1	-0.979709	Fibroblast
Colec11	hic1_undamaged_AATGAAGTCTCTCGAC-1	1.08282	Fibroblast
Abcc9	hic1_undamaged_AATGAAGTCTCTCGAC-1	0.482384	Fibroblast
Kcnj8	hic1_undamaged_AATGAAGTCTCTCGAC-1	0.336597	Fibroblast
Myh11	hic1_undamaged_AATGAAGTCTCTCGAC-1	-0.825735	Fibroblast
Rrad	hic1_undamaged_AATGAAGTCTCTCGAC-1	-0.665041	Fibroblast
Mustn1	hic1_undamaged_AATGAAGTCTCTCGAC-1	0.841333	Fibroblast
Tagln	hic1_undamaged_AATGAAGTCTCTCGAC-1	-0.992282	Fibroblast
Acta2	hic1_undamaged_AATGAAGTCTCTCGAC-1	-1.06061	Fibroblast
Dpep1	hic1_undamaged_AATGAAGTCTCTCGAC-1	0.894874	Fibroblast
Gsn	hic1_undamaged_AATGAAGTCTCTCGAC-1	1.17409	Fibroblast
Apoe	hic1_undamaged_AATGAAGTCTCTCGAC-1	-0.736133	Fibroblast
Dcn	hic1_undamaged_AATGAAGTCTCTCGAC-1	1.22568	Fibroblast
Igfbp6	hic1_undamaged_AATGAAGTCTCTCGAC-1	2.5	Fibroblast
Mfap5	hic1_undamaged_AATGAAGTCTCTCGAC-1	1.64665	Fibroblast
Ly6a	hic1_undamaged_AATGAAGTCTCTCGAC-1	2.24885	Fibroblast
Pi16	hic1_undamaged_AATGAAGTCTCTCGAC-1	2.29292	Fibroblast
Ly6c1	hic1_undamaged_AATGAAGTCTCTCGAC-1	2.5	Fibroblast
Cspg4	hic1_undamaged_AATGAAGTCTCTCGAC-1	-0.65039	Fibroblast
Notch3	hic1_undamaged_AATGAAGTCTCTCGAC-1	0.590501	Fibroblast
Rgs5	hic1_undamaged_AATGAAGTCTCTCGAC-1	0.192011	Fibroblast
Mcam	hic1_undamaged_AATGAAGTCTCTCGAC-1	1.26308	Fibroblast
Cd34	hic1_undamaged_AATGAAGTCTCTCGAC-1	2.02434	Fibroblast
Lum	hic1_undamaged_AATGAAGTCTCTCGAC-1	1.16862	Fibroblast
Pdgfra	hic1_undamaged_AATGAAGTCTCTCGAC-1	2.5	Fibroblast
tdTomato	hic1_undamaged_AATGAAGTCTCTCGAC-1	0.704001	Fibroblast
Hic1	hic1_undamaged_AATGAAGTCTCTCGAC-1	-0.372067	Fibroblast
Igfbp3	hic1_undamaged_AATGGAAAGTCGCGAA-1	-0.347449	PER-1
Prss23	hic1_undamaged_AATGGAAAGTCGCGAA-1	-1.05605	PER-1
Ccl11	hic1_undamaged_AATGGAAAGTCGCGAA-1	-0.310121	PER-1
Lmcd1	hic1_undamaged_AATGGAAAGTCGCGAA-1	-0.163286	PER-1
Ccn3	hic1_undamaged_AATGGAAAGTCGCGAA-1	-0.400894	PER-1
Art3	hic1_undamaged_AATGGAAAGTCGCGAA-1	-0.609325	PER-1
Vtn	hic1_undamaged_AATGGAAAGTCGCGAA-1	-0.669458	PER-1
Colec11	hic1_undamaged_AATGGAAAGTCGCGAA-1	-0.603466	PER-1
Abcc9	hic1_undamaged_AATGGAAAGTCGCGAA-1	-0.548009	PER-1
Kcnj8	hic1_undamaged_AATGGAAAGTCGCGAA-1	-0.582673	PER-1
Myh11	hic1_undamaged_AATGGAAAGTCGCGAA-1	-0.184321	PER-1
Rrad	hic1_undamaged_AATGGAAAGTCGCGAA-1	-0.318459	PER-1
Mustn1	hic1_undamaged_AATGGAAAGTCGCGAA-1	-0.379538	PER-1
Tagln	hic1_undamaged_AATGGAAAGTCGCGAA-1	-0.394849	PER-1
Acta2	hic1_undamaged_AATGGAAAGTCGCGAA-1	-0.447709	PER-1
Dpep1	hic1_undamaged_AATGGAAAGTCGCGAA-1	-1.41849	PER-1
Gsn	hic1_undamaged_AATGGAAAGTCGCGAA-1	0.883324	PER-1
Apoe	hic1_undamaged_AATGGAAAGTCGCGAA-1	0.508115	PER-1
Dcn	hic1_undamaged_AATGGAAAGTCGCGAA-1	0.242522	PER-1
Igfbp6	hic1_undamaged_AATGGAAAGTCGCGAA-1	-1.11321	PER-1
Mfap5	hic1_undamaged_AATGGAAAGTCGCGAA-1	0.924272	PER-1
Ly6a	hic1_undamaged_AATGGAAAGTCGCGAA-1	-1.30954	PER-1
Pi16	hic1_undamaged_AATGGAAAGTCGCGAA-1	1.04679	PER-1
Ly6c1	hic1_undamaged_AATGGAAAGTCGCGAA-1	-0.657186	PER-1
Cspg4	hic1_undamaged_AATGGAAAGTCGCGAA-1	-0.298791	PER-1
Notch3	hic1_undamaged_AATGGAAAGTCGCGAA-1	-0.536854	PER-1
Rgs5	hic1_undamaged_AATGGAAAGTCGCGAA-1	-1.00842	PER-1
Mcam	hic1_undamaged_AATGGAAAGTCGCGAA-1	-0.364538	PER-1
Cd34	hic1_undamaged_AATGGAAAGTCGCGAA-1	2.5	PER-1
Lum	hic1_undamaged_AATGGAAAGTCGCGAA-1	0.372814	PER-1
Pdgfra	hic1_undamaged_AATGGAAAGTCGCGAA-1	2.5	PER-1
tdTomato	hic1_undamaged_AATGGAAAGTCGCGAA-1	-2.5	PER-1
Hic1	hic1_undamaged_AATGGAAAGTCGCGAA-1	-0.399995	PER-1
Igfbp3	hic1_undamaged_AATTTCCGTAGTGATA-1	-0.211824	PER-1
Prss23	hic1_undamaged_AATTTCCGTAGTGATA-1	1.454	PER-1
Ccl11	hic1_undamaged_AATTTCCGTAGTGATA-1	-0.207692	PER-1
Lmcd1	hic1_undamaged_AATTTCCGTAGTGATA-1	-0.194461	PER-1
Ccn3	hic1_undamaged_AATTTCCGTAGTGATA-1	-0.238326	PER-1
Art3	hic1_undamaged_AATTTCCGTAGTGATA-1	1.46685	PER-1
Vtn	hic1_undamaged_AATTTCCGTAGTGATA-1	1.23211	PER-1
Colec11	hic1_undamaged_AATTTCCGTAGTGATA-1	1.47641	PER-1
Abcc9	hic1_undamaged_AATTTCCGTAGTGATA-1	1.20395	PER-1
Kcnj8	hic1_undamaged_AATTTCCGTAGTGATA-1	1.70839	PER-1
Myh11	hic1_undamaged_AATTTCCGTAGTGATA-1	-0.828161	PER-1
Rrad	hic1_undamaged_AATTTCCGTAGTGATA-1	-0.666352	PER-1
Mustn1	hic1_undamaged_AATTTCCGTAGTGATA-1	-0.95902	PER-1
Tagln	hic1_undamaged_AATTTCCGTAGTGATA-1	-0.994542	PER-1
Acta2	hic1_undamaged_AATTTCCGTAGTGATA-1	-1.06293	PER-1
Dpep1	hic1_undamaged_AATTTCCGTAGTGATA-1	-0.702125	PER-1
Gsn	hic1_undamaged_AATTTCCGTAGTGATA-1	-2.03395	PER-1
Apoe	hic1_undamaged_AATTTCCGTAGTGATA-1	-0.734007	PER-1
Dcn	hic1_undamaged_AATTTCCGTAGTGATA-1	-1.27285	PER-1
Igfbp6	hic1_undamaged_AATTTCCGTAGTGATA-1	-0.538449	PER-1
Mfap5	hic1_undamaged_AATTTCCGTAGTGATA-1	-0.786038	PER-1
Ly6a	hic1_undamaged_AATTTCCGTAGTGATA-1	-0.650417	PER-1
Pi16	hic1_undamaged_AATTTCCGTAGTGATA-1	-0.674192	PER-1
Ly6c1	hic1_undamaged_AATTTCCGTAGTGATA-1	-0.320054	PER-1
Cspg4	hic1_undamaged_AATTTCCGTAGTGATA-1	-0.651721	PER-1
Notch3	hic1_undamaged_AATTTCCGTAGTGATA-1	-1.19054	PER-1
Rgs5	hic1_undamaged_AATTTCCGTAGTGATA-1	0.646911	PER-1
Mcam	hic1_undamaged_AATTTCCGTAGTGATA-1	0.765327	PER-1
Cd34	hic1_undamaged_AATTTCCGTAGTGATA-1	-0.801918	PER-1
Lum	hic1_undamaged_AATTTCCGTAGTGATA-1	-0.920352	PER-1
Pdgfra	hic1_undamaged_AATTTCCGTAGTGATA-1	-0.674606	PER-1
tdTomato	hic1_undamaged_AATTTCCGTAGTGATA-1	-1.17036	PER-1
Hic1	hic1_undamaged_AATTTCCGTAGTGATA-1	-0.371961	PER-1
Igfbp3	hic1_undamaged_ACAAAGACAGAACGCA-1	-0.156753	FAP
Prss23	hic1_undamaged_ACAAAGACAGAACGCA-1	-0.676622	FAP
Ccl11	hic1_undamaged_ACAAAGACAGAACGCA-1	-0.1661	FAP
Lmcd1	hic1_undamaged_ACAAAGACAGAACGCA-1	-0.20712	FAP
Ccn3	hic1_undamaged_ACAAAGACAGAACGCA-1	-0.172315	FAP
Art3	hic1_undamaged_ACAAAGACAGAACGCA-1	-0.890663	FAP
Vtn	hic1_undamaged_ACAAAGACAGAACGCA-1	1.3762	FAP
Colec11	hic1_undamaged_ACAAAGACAGAACGCA-1	1.68965	FAP
Abcc9	hic1_undamaged_ACAAAGACAGAACGCA-1	-0.871735	FAP
Kcnj8	hic1_undamaged_ACAAAGACAGAACGCA-1	1.17896	FAP
Myh11	hic1_undamaged_ACAAAGACAGAACGCA-1	0.596521	FAP
Rrad	hic1_undamaged_ACAAAGACAGAACGCA-1	-0.807614	FAP
Mustn1	hic1_undamaged_ACAAAGACAGAACGCA-1	-1.19432	FAP
Tagln	hic1_undamaged_ACAAAGACAGAACGCA-1	-1.23805	FAP
Acta2	hic1_undamaged_ACAAAGACAGAACGCA-1	-1.31273	FAP
Dpep1	hic1_undamaged_ACAAAGACAGAACGCA-1	-0.411243	FAP
Gsn	hic1_undamaged_ACAAAGACAGAACGCA-1	-0.264152	FAP
Apoe	hic1_undamaged_ACAAAGACAGAACGCA-1	0.722302	FAP
Dcn	hic1_undamaged_ACAAAGACAGAACGCA-1	-0.9284	FAP
Igfbp6	hic1_undamaged_ACAAAGACAGAACGCA-1	-0.305065	FAP
Mfap5	hic1_undamaged_ACAAAGACAGAACGCA-1	1.1891	FAP
Ly6a	hic1_undamaged_ACAAAGACAGAACGCA-1	-0.382781	FAP
Pi16	hic1_undamaged_ACAAAGACAGAACGCA-1	-0.397766	FAP
Ly6c1	hic1_undamaged_ACAAAGACAGAACGCA-1	-0.183161	FAP
Cspg4	hic1_undamaged_ACAAAGACAGAACGCA-1	-0.795028	FAP
Notch3	hic1_undamaged_ACAAAGACAGAACGCA-1	1.7983	FAP
Rgs5	hic1_undamaged_ACAAAGACAGAACGCA-1	-0.00681198	FAP
Mcam	hic1_undamaged_ACAAAGACAGAACGCA-1	1.23909	FAP
Cd34	hic1_undamaged_ACAAAGACAGAACGCA-1	-0.473815	FAP
Lum	hic1_undamaged_ACAAAGACAGAACGCA-1	-0.587651	FAP
Pdgfra	hic1_undamaged_ACAAAGACAGAACGCA-1	-0.390922	FAP
tdTomato	hic1_undamaged_ACAAAGACAGAACGCA-1	-0.281582	FAP
Hic1	hic1_undamaged_ACAAAGACAGAACGCA-1	-0.360578	FAP
Igfbp3	hic1_undamaged_ACAACCACAGGATGAC-1	2.5	PER-1
Prss23	hic1_undamaged_ACAACCACAGGATGAC-1	2.4615	PER-1
Ccl11	hic1_undamaged_ACAACCACAGGATGAC-1	-0.267797	PER-1
Lmcd1	hic1_undamaged_ACAACCACAGGATGAC-1	-0.176167	PER-1
Ccn3	hic1_undamaged_ACAACCACAGGATGAC-1	2.43474	PER-1
Art3	hic1_undamaged_ACAACCACAGGATGAC-1	-0.692002	PER-1
Vtn	hic1_undamaged_ACAACCACAGGATGAC-1	-0.798138	PER-1
Colec11	hic1_undamaged_ACAACCACAGGATGAC-1	-0.687325	PER-1
Abcc9	hic1_undamaged_ACAACCACAGGATGAC-1	-0.643143	PER-1
Kcnj8	hic1_undamaged_ACAACCACAGGATGAC-1	-0.661636	PER-1
Myh11	hic1_undamaged_ACAACCACAGGATGAC-1	1.04766	PER-1
Rrad	hic1_undamaged_ACAACCACAGGATGAC-1	0.130682	PER-1
Mustn1	hic1_undamaged_ACAACCACAGGATGAC-1	0.251397	PER-1
Tagln	hic1_undamaged_ACAACCACAGGATGAC-1	1.92119	PER-1
Acta2	hic1_undamaged_ACAACCACAGGATGAC-1	1.54188	PER-1
Dpep1	hic1_undamaged_ACAACCACAGGATGAC-1	-1.12249	PER-1
Gsn	hic1_undamaged_ACAACCACAGGATGAC-1	0.0598341	PER-1
Apoe	hic1_undamaged_ACAACCACAGGATGAC-1	2.5	PER-1
Dcn	hic1_undamaged_ACAACCACAGGATGAC-1	0.298211	PER-1
Igfbp6	hic1_undamaged_ACAACCACAGGATGAC-1	-0.875722	PER-1
Mfap5	hic1_undamaged_ACAACCACAGGATGAC-1	-1.22556	PER-1
Ly6a	hic1_undamaged_ACAACCACAGGATGAC-1	-1.03719	PER-1
Pi16	hic1_undamaged_ACAACCACAGGATGAC-1	-1.07367	PER-1
Ly6c1	hic1_undamaged_ACAACCACAGGATGAC-1	-0.517884	PER-1
Cspg4	hic1_undamaged_ACAACCACAGGATGAC-1	-0.444621	PER-1
Notch3	hic1_undamaged_ACAACCACAGGATGAC-1	-0.0709362	PER-1
Rgs5	hic1_undamaged_ACAACCACAGGATGAC-1	-1.36976	PER-1
Mcam	hic1_undamaged_ACAACCACAGGATGAC-1	0.308569	PER-1
Cd34	hic1_undamaged_ACAACCACAGGATGAC-1	-1.27607	PER-1
Lum	hic1_undamaged_ACAACCACAGGATGAC-1	-0.851692	PER-1
Pdgfra	hic1_undamaged_ACAACCACAGGATGAC-1	-0.00869299	PER-1
tdTomato	hic1_undamaged_ACAACCACAGGATGAC-1	-0.141723	PER-1
Hic1	hic1_undamaged_ACAACCACAGGATGAC-1	-0.388411	PER-1
Igfbp3	hic1_undamaged_ACACTGACACTACTTT-1	-0.294634	FAP
Prss23	hic1_undamaged_ACACTGACACTACTTT-1	0.75766	FAP
Ccl11	hic1_undamaged_ACACTGACACTACTTT-1	-0.270233	FAP
Lmcd1	hic1_undamaged_ACACTGACACTACTTT-1	-0.175426	FAP
Ccn3	hic1_undamaged_ACACTGACACTACTTT-1	-0.337587	FAP
Art3	hic1_undamaged_ACACTGACACTACTTT-1	-0.687244	FAP
Vtn	hic1_undamaged_ACACTGACACTACTTT-1	-0.790733	FAP
Colec11	hic1_undamaged_ACACTGACACTACTTT-1	-0.682499	FAP
Abcc9	hic1_undamaged_ACACTGACACTACTTT-1	-0.637668	FAP
Kcnj8	hic1_undamaged_ACACTGACACTACTTT-1	-0.657091	FAP
Myh11	hic1_undamaged_ACACTGACACTACTTT-1	-0.435045	FAP
Rrad	hic1_undamaged_ACACTGACACTACTTT-1	-0.453935	FAP
Mustn1	hic1_undamaged_ACACTGACACTACTTT-1	-0.605199	FAP
Tagln	hic1_undamaged_ACACTGACACTACTTT-1	-0.121395	FAP
Acta2	hic1_undamaged_ACACTGACACTACTTT-1	-0.687286	FAP
Dpep1	hic1_undamaged_ACACTGACACTACTTT-1	1.87793	FAP
Gsn	hic1_undamaged_ACACTGACACTACTTT-1	1.19757	FAP
Apoe	hic1_undamaged_ACACTGACACTACTTT-1	1.63856	FAP
Dcn	hic1_undamaged_ACACTGACACTACTTT-1	1.02257	FAP
Igfbp6	hic1_undamaged_ACACTGACACTACTTT-1	0.333444	FAP
Mfap5	hic1_undamaged_ACACTGACACTACTTT-1	1.12648	FAP
Ly6a	hic1_undamaged_ACACTGACACTACTTT-1	2.27385	FAP
Pi16	hic1_undamaged_ACACTGACACTACTTT-1	-1.08985	FAP
Ly6c1	hic1_undamaged_ACACTGACACTACTTT-1	-0.5259	FAP
Cspg4	hic1_undamaged_ACACTGACACTACTTT-1	-0.436228	FAP
Notch3	hic1_undamaged_ACACTGACACTACTTT-1	-0.791412	FAP
Rgs5	hic1_undamaged_ACACTGACACTACTTT-1	-1.34897	FAP
Mcam	hic1_undamaged_ACACTGACACTACTTT-1	-0.549009	FAP
Cd34	hic1_undamaged_ACACTGACACTACTTT-1	1.7761	FAP
Lum	hic1_undamaged_ACACTGACACTACTTT-1	0.779471	FAP
Pdgfra	hic1_undamaged_ACACTGACACTACTTT-1	-1.10118	FAP
tdTomato	hic1_undamaged_ACACTGACACTACTTT-1	-1.02958	FAP
Hic1	hic1_undamaged_ACACTGACACTACTTT-1	-0.389078	FAP
Igfbp3	hic1_undamaged_ACATGCAAGCTACTAC-1	-0.341296	PER-2
Prss23	hic1_undamaged_ACATGCAAGCTACTAC-1	0.854866	PER-2
Ccl11	hic1_undamaged_ACATGCAAGCTACTAC-1	-0.305473	PER-2
Lmcd1	hic1_undamaged_ACATGCAAGCTACTAC-1	-0.1647	PER-2
Ccn3	hic1_undamaged_ACATGCAAGCTACTAC-1	1.2534	PER-2
Art3	hic1_undamaged_ACATGCAAGCTACTAC-1	-0.618404	PER-2
Vtn	hic1_undamaged_ACATGCAAGCTACTAC-1	-0.683588	PER-2
Colec11	hic1_undamaged_ACATGCAAGCTACTAC-1	-0.612674	PER-2
Abcc9	hic1_undamaged_ACATGCAAGCTACTAC-1	-0.558456	PER-2
Kcnj8	hic1_undamaged_ACATGCAAGCTACTAC-1	-0.591344	PER-2
Myh11	hic1_undamaged_ACATGCAAGCTACTAC-1	-0.213534	PER-2
Rrad	hic1_undamaged_ACATGCAAGCTACTAC-1	-0.334244	PER-2
Mustn1	hic1_undamaged_ACATGCAAGCTACTAC-1	0.817978	PER-2
Tagln	hic1_undamaged_ACATGCAAGCTACTAC-1	-0.422059	PER-2
Acta2	hic1_undamaged_ACATGCAAGCTACTAC-1	0.529908	PER-2
Dpep1	hic1_undamaged_ACATGCAAGCTACTAC-1	-1.38599	PER-2
Gsn	hic1_undamaged_ACATGCAAGCTACTAC-1	0.595798	PER-2
Apoe	hic1_undamaged_ACATGCAAGCTACTAC-1	-0.374078	PER-2
Dcn	hic1_undamaged_ACATGCAAGCTACTAC-1	0.607477	PER-2
Igfbp6	hic1_undamaged_ACATGCAAGCTACTAC-1	2.5	PER-2
Mfap5	hic1_undamaged_ACATGCAAGCTACTAC-1	1.70441	PER-2
Ly6a	hic1_undamaged_ACATGCAAGCTACTAC-1	1.85153	PER-2
Pi16	hic1_undamaged_ACATGCAAGCTACTAC-1	1.20992	PER-2
Ly6c1	hic1_undamaged_ACATGCAAGCTACTAC-1	1.60029	PER-2
Cspg4	hic1_undamaged_ACATGCAAGCTACTAC-1	-0.314804	PER-2
Notch3	hic1_undamaged_ACATGCAAGCTACTAC-1	0.127297	PER-2
Rgs5	hic1_undamaged_ACATGCAAGCTACTAC-1	-1.0481	PER-2
Mcam	hic1_undamaged_ACATGCAAGCTACTAC-1	-0.386032	PER-2
Cd34	hic1_undamaged_ACATGCAAGCTACTAC-1	1.24679	PER-2
Lum	hic1_undamaged_ACATGCAAGCTACTAC-1	0.980163	PER-2
Pdgfra	hic1_undamaged_ACATGCAAGCTACTAC-1	0.715982	PER-2
tdTomato	hic1_undamaged_ACATGCAAGCTACTAC-1	0.663223	PER-2
Hic1	hic1_undamaged_ACATGCAAGCTACTAC-1	-0.398723	PER-2
Igfbp3	hic1_undamaged_ACATTTCAGACGAGCT-1	-0.124742	VSMC
Prss23	hic1_undamaged_ACATTTCAGACGAGCT-1	-0.612928	VSMC
Ccl11	hic1_undamaged_ACATTTCAGACGAGCT-1	-0.141924	VSMC
Lmcd1	hic1_undamaged_ACATTTCAGACGAGCT-1	-0.214478	VSMC
Ccn3	hic1_undamaged_ACATTTCAGACGAGCT-1	-0.133944	VSMC
Art3	hic1_undamaged_ACATTTCAGACGAGCT-1	0.811336	VSMC
Vtn	hic1_undamaged_ACATTTCAGACGAGCT-1	1.10403	VSMC
Colec11	hic1_undamaged_ACATTTCAGACGAGCT-1	1.10846	VSMC
Abcc9	hic1_undamaged_ACATTTCAGACGAGCT-1	1.64569	VSMC
Kcnj8	hic1_undamaged_ACATTTCAGACGAGCT-1	1.55375	VSMC
Myh11	hic1_undamaged_ACATTTCAGACGAGCT-1	-1.24156	VSMC
Rrad	hic1_undamaged_ACATTTCAGACGAGCT-1	-0.889727	VSMC
Mustn1	hic1_undamaged_ACATTTCAGACGAGCT-1	-0.176848	VSMC
Tagln	hic1_undamaged_ACATTTCAGACGAGCT-1	-0.576354	VSMC
Acta2	hic1_undamaged_ACATTTCAGACGAGCT-1	-1.45794	VSMC
Dpep1	hic1_undamaged_ACATTTCAGACGAGCT-1	-0.242159	VSMC
Gsn	hic1_undamaged_ACATTTCAGACGAGCT-1	0.0664186	VSMC
Apoe	hic1_undamaged_ACATTTCAGACGAGCT-1	-0.371802	VSMC
Dcn	hic1_undamaged_ACATTTCAGACGAGCT-1	0.0552341	VSMC
Igfbp6	hic1_undamaged_ACATTTCAGACGAGCT-1	-0.169405	VSMC
Mfap5	hic1_undamaged_ACATTTCAGACGAGCT-1	-0.305107	VSMC
Ly6a	hic1_undamaged_ACATTTCAGACGAGCT-1	-0.227209	VSMC
Pi16	hic1_undamaged_ACATTTCAGACGAGCT-1	-0.237086	VSMC
Ly6c1	hic1_undamaged_ACATTTCAGACGAGCT-1	-0.103588	VSMC
Cspg4	hic1_undamaged_ACATTTCAGACGAGCT-1	-0.878329	VSMC
Notch3	hic1_undamaged_ACATTTCAGACGAGCT-1	-0.06358	VSMC
Rgs5	hic1_undamaged_ACATTTCAGACGAGCT-1	0.0697042	VSMC
Mcam	hic1_undamaged_ACATTTCAGACGAGCT-1	-1.1424	VSMC
Cd34	hic1_undamaged_ACATTTCAGACGAGCT-1	-0.283096	VSMC
Lum	hic1_undamaged_ACATTTCAGACGAGCT-1	-0.39426	VSMC
Pdgfra	hic1_undamaged_ACATTTCAGACGAGCT-1	-0.226023	VSMC
tdTomato	hic1_undamaged_ACATTTCAGACGAGCT-1	0.370719	VSMC
Hic1	hic1_undamaged_ACATTTCAGACGAGCT-1	-0.353961	VSMC
Igfbp3	hic1_undamaged_ACCAAACAGCTTTCTT-1	-0.193304	FAP
Prss23	hic1_undamaged_ACCAAACAGCTTTCTT-1	-0.749348	FAP
Ccl11	hic1_undamaged_ACCAAACAGCTTTCTT-1	-0.193705	FAP
Lmcd1	hic1_undamaged_ACCAAACAGCTTTCTT-1	-0.198718	FAP
Ccn3	hic1_undamaged_ACCAAACAGCTTTCTT-1	-0.216127	FAP
Art3	hic1_undamaged_ACCAAACAGCTTTCTT-1	-0.836738	FAP
Vtn	hic1_undamaged_ACCAAACAGCTTTCTT-1	-1.02341	FAP
Colec11	hic1_undamaged_ACCAAACAGCTTTCTT-1	-0.834129	FAP
Abcc9	hic1_undamaged_ACCAAACAGCTTTCTT-1	-0.809686	FAP
Kcnj8	hic1_undamaged_ACCAAACAGCTTTCTT-1	-0.799869	FAP
Myh11	hic1_undamaged_ACCAAACAGCTTTCTT-1	-0.916078	FAP
Rrad	hic1_undamaged_ACCAAACAGCTTTCTT-1	-0.713857	FAP
Mustn1	hic1_undamaged_ACCAAACAGCTTTCTT-1	-1.03815	FAP
Tagln	hic1_undamaged_ACCAAACAGCTTTCTT-1	-1.07643	FAP
Acta2	hic1_undamaged_ACCAAACAGCTTTCTT-1	-1.14693	FAP
Dpep1	hic1_undamaged_ACCAAACAGCTTTCTT-1	0.831179	FAP
Gsn	hic1_undamaged_ACCAAACAGCTTTCTT-1	1.54113	FAP
Apoe	hic1_undamaged_ACCAAACAGCTTTCTT-1	0.751235	FAP
Dcn	hic1_undamaged_ACCAAACAGCTTTCTT-1	1.11969	FAP
Igfbp6	hic1_undamaged_ACCAAACAGCTTTCTT-1	-0.459964	FAP
Mfap5	hic1_undamaged_ACCAAACAGCTTTCTT-1	1.56811	FAP
Ly6a	hic1_undamaged_ACCAAACAGCTTTCTT-1	0.448303	FAP
Pi16	hic1_undamaged_ACCAAACAGCTTTCTT-1	1.06906	FAP
Ly6c1	hic1_undamaged_ACCAAACAGCTTTCTT-1	1.89531	FAP
Cspg4	hic1_undamaged_ACCAAACAGCTTTCTT-1	-0.699913	FAP
Notch3	hic1_undamaged_ACCAAACAGCTTTCTT-1	-1.2798	FAP
Rgs5	hic1_undamaged_ACCAAACAGCTTTCTT-1	-1.41614	FAP
Mcam	hic1_undamaged_ACCAAACAGCTTTCTT-1	-0.902929	FAP
Cd34	hic1_undamaged_ACCAAACAGCTTTCTT-1	-0.69158	FAP
Lum	hic1_undamaged_ACCAAACAGCTTTCTT-1	0.382992	FAP
Pdgfra	hic1_undamaged_ACCAAACAGCTTTCTT-1	2.5	FAP
tdTomato	hic1_undamaged_ACCAAACAGCTTTCTT-1	-0.268417	FAP
Hic1	hic1_undamaged_ACCAAACAGCTTTCTT-1	-0.368133	FAP
Igfbp3	hic1_undamaged_ACCATTTAGAGGGCGA-1	-0.275444	VSMC
Prss23	hic1_undamaged_ACCATTTAGAGGGCGA-1	-0.912782	VSMC
Ccl11	hic1_undamaged_ACCATTTAGAGGGCGA-1	-0.25574	VSMC
Lmcd1	hic1_undamaged_ACCATTTAGAGGGCGA-1	-0.179837	VSMC
Ccn3	hic1_undamaged_ACCATTTAGAGGGCGA-1	1.32267	VSMC
Art3	hic1_undamaged_ACCATTTAGAGGGCGA-1	-0.715556	VSMC
Vtn	hic1_undamaged_ACCATTTAGAGGGCGA-1	-0.834798	VSMC
Colec11	hic1_undamaged_ACCATTTAGAGGGCGA-1	-0.711215	VSMC
Abcc9	hic1_undamaged_ACCATTTAGAGGGCGA-1	-0.670245	VSMC
Kcnj8	hic1_undamaged_ACCATTTAGAGGGCGA-1	-0.684131	VSMC
Myh11	hic1_undamaged_ACCATTTAGAGGGCGA-1	-0.526144	VSMC
Rrad	hic1_undamaged_ACCATTTAGAGGGCGA-1	-0.50316	VSMC
Mustn1	hic1_undamaged_ACCATTTAGAGGGCGA-1	-0.687192	VSMC
Tagln	hic1_undamaged_ACCATTTAGAGGGCGA-1	-0.713234	VSMC
Acta2	hic1_undamaged_ACCATTTAGAGGGCGA-1	-0.426119	VSMC
Dpep1	hic1_undamaged_ACCATTTAGAGGGCGA-1	-0.417792	VSMC
Gsn	hic1_undamaged_ACCATTTAGAGGGCGA-1	-0.988689	VSMC
Apoe	hic1_undamaged_ACCATTTAGAGGGCGA-1	-0.998625	VSMC
Dcn	hic1_undamaged_ACCATTTAGAGGGCGA-1	-0.162562	VSMC
Igfbp6	hic1_undamaged_ACCATTTAGAGGGCGA-1	2.0078	VSMC
Mfap5	hic1_undamaged_ACCATTTAGAGGGCGA-1	0.282012	VSMC
Ly6a	hic1_undamaged_ACCATTTAGAGGGCGA-1	1.89167	VSMC
Pi16	hic1_undamaged_ACCATTTAGAGGGCGA-1	1.30882	VSMC
Ly6c1	hic1_undamaged_ACCATTTAGAGGGCGA-1	0.915505	VSMC
Cspg4	hic1_undamaged_ACCATTTAGAGGGCGA-1	-0.486166	VSMC
Notch3	hic1_undamaged_ACCATTTAGAGGGCGA-1	-0.883906	VSMC
Rgs5	hic1_undamaged_ACCATTTAGAGGGCGA-1	-1.0961	VSMC
Mcam	hic1_undamaged_ACCATTTAGAGGGCGA-1	-0.616035	VSMC
Cd34	hic1_undamaged_ACCATTTAGAGGGCGA-1	1.30149	VSMC
Lum	hic1_undamaged_ACCATTTAGAGGGCGA-1	-0.0854564	VSMC
Pdgfra	hic1_undamaged_ACCATTTAGAGGGCGA-1	0.00590144	VSMC
tdTomato	hic1_undamaged_ACCATTTAGAGGGCGA-1	0.566533	VSMC
Hic1	hic1_undamaged_ACCATTTAGAGGGCGA-1	-0.385111	VSMC
Igfbp3	hic1_undamaged_ACCCTCAAGCTAAGTA-1	-0.342108	PER-2
Prss23	hic1_undamaged_ACCCTCAAGCTAAGTA-1	1.40756	PER-2
Ccl11	hic1_undamaged_ACCCTCAAGCTAAGTA-1	-0.306087	PER-2
Lmcd1	hic1_undamaged_ACCCTCAAGCTAAGTA-1	-0.164513	PER-2
Ccn3	hic1_undamaged_ACCCTCAAGCTAAGTA-1	-0.394492	PER-2
Art3	hic1_undamaged_ACCCTCAAGCTAAGTA-1	-0.617205	PER-2
Vtn	hic1_undamaged_ACCCTCAAGCTAAGTA-1	-0.681722	PER-2
Colec11	hic1_undamaged_ACCCTCAAGCTAAGTA-1	-0.611458	PER-2
Abcc9	hic1_undamaged_ACCCTCAAGCTAAGTA-1	-0.557076	PER-2
Kcnj8	hic1_undamaged_ACCCTCAAGCTAAGTA-1	-0.590199	PER-2
Myh11	hic1_undamaged_ACCCTCAAGCTAAGTA-1	-0.209676	PER-2
Rrad	hic1_undamaged_ACCCTCAAGCTAAGTA-1	-0.332159	PER-2
Mustn1	hic1_undamaged_ACCCTCAAGCTAAGTA-1	-0.402358	PER-2
Tagln	hic1_undamaged_ACCCTCAAGCTAAGTA-1	-0.0619187	PER-2
Acta2	hic1_undamaged_ACCCTCAAGCTAAGTA-1	-0.471937	PER-2
Dpep1	hic1_undamaged_ACCCTCAAGCTAAGTA-1	1.04402	PER-2
Gsn	hic1_undamaged_ACCCTCAAGCTAAGTA-1	1.01137	PER-2
Apoe	hic1_undamaged_ACCCTCAAGCTAAGTA-1	0.401846	PER-2
Dcn	hic1_undamaged_ACCCTCAAGCTAAGTA-1	0.45988	PER-2
Igfbp6	hic1_undamaged_ACCCTCAAGCTAAGTA-1	2.29962	PER-2
Mfap5	hic1_undamaged_ACCCTCAAGCTAAGTA-1	1.68714	PER-2
Ly6a	hic1_undamaged_ACCCTCAAGCTAAGTA-1	1.66099	PER-2
Pi16	hic1_undamaged_ACCCTCAAGCTAAGTA-1	2.11003	PER-2
Ly6c1	hic1_undamaged_ACCCTCAAGCTAAGTA-1	2.17778	PER-2
Cspg4	hic1_undamaged_ACCCTCAAGCTAAGTA-1	-0.31269	PER-2
Notch3	hic1_undamaged_ACCCTCAAGCTAAGTA-1	-0.562597	PER-2
Rgs5	hic1_undamaged_ACCCTCAAGCTAAGTA-1	-1.04286	PER-2
Mcam	hic1_undamaged_ACCCTCAAGCTAAGTA-1	-0.383193	PER-2
Cd34	hic1_undamaged_ACCCTCAAGCTAAGTA-1	1.63551	PER-2
Lum	hic1_undamaged_ACCCTCAAGCTAAGTA-1	0.465762	PER-2
Pdgfra	hic1_undamaged_ACCCTCAAGCTAAGTA-1	-0.342168	PER-2
tdTomato	hic1_undamaged_ACCCTCAAGCTAAGTA-1	0.089631	PER-2
Hic1	hic1_undamaged_ACCCTCAAGCTAAGTA-1	-0.398891	PER-2
Igfbp3	hic1_undamaged_ACCCTTGGTACCGGAA-1	-0.340759	VSMC
Prss23	hic1_undamaged_ACCCTTGGTACCGGAA-1	2.1445	VSMC
Ccl11	hic1_undamaged_ACCCTTGGTACCGGAA-1	-0.305068	VSMC
Lmcd1	hic1_undamaged_ACCCTTGGTACCGGAA-1	-0.164823	VSMC
Ccn3	hic1_undamaged_ACCCTTGGTACCGGAA-1	2.5	VSMC
Art3	hic1_undamaged_ACCCTTGGTACCGGAA-1	-0.619195	VSMC
Vtn	hic1_undamaged_ACCCTTGGTACCGGAA-1	1.77591	VSMC
Colec11	hic1_undamaged_ACCCTTGGTACCGGAA-1	-0.613477	VSMC
Abcc9	hic1_undamaged_ACCCTTGGTACCGGAA-1	-0.559366	VSMC
Kcnj8	hic1_undamaged_ACCCTTGGTACCGGAA-1	0.589361	VSMC
Myh11	hic1_undamaged_ACCCTTGGTACCGGAA-1	0.944164	VSMC
Rrad	hic1_undamaged_ACCCTTGGTACCGGAA-1	1.70707	VSMC
Mustn1	hic1_undamaged_ACCCTTGGTACCGGAA-1	0.579235	VSMC
Tagln	hic1_undamaged_ACCCTTGGTACCGGAA-1	-0.424431	VSMC
Acta2	hic1_undamaged_ACCCTTGGTACCGGAA-1	0.664234	VSMC
Dpep1	hic1_undamaged_ACCCTTGGTACCGGAA-1	-1.38316	VSMC
Gsn	hic1_undamaged_ACCCTTGGTACCGGAA-1	-1.74995	VSMC
Apoe	hic1_undamaged_ACCCTTGGTACCGGAA-1	0.348297	VSMC
Dcn	hic1_undamaged_ACCCTTGGTACCGGAA-1	-0.122295	VSMC
Igfbp6	hic1_undamaged_ACCCTTGGTACCGGAA-1	-1.08486	VSMC
Mfap5	hic1_undamaged_ACCCTTGGTACCGGAA-1	0.468308	VSMC
Ly6a	hic1_undamaged_ACCCTTGGTACCGGAA-1	-0.0339307	VSMC
Pi16	hic1_undamaged_ACCCTTGGTACCGGAA-1	-1.32138	VSMC
Ly6c1	hic1_undamaged_ACCCTTGGTACCGGAA-1	-0.640556	VSMC
Cspg4	hic1_undamaged_ACCCTTGGTACCGGAA-1	-0.316201	VSMC
Notch3	hic1_undamaged_ACCCTTGGTACCGGAA-1	0.753954	VSMC
Rgs5	hic1_undamaged_ACCCTTGGTACCGGAA-1	0.333011	VSMC
Mcam	hic1_undamaged_ACCCTTGGTACCGGAA-1	-0.387906	VSMC
Cd34	hic1_undamaged_ACCCTTGGTACCGGAA-1	-1.57009	VSMC
Lum	hic1_undamaged_ACCCTTGGTACCGGAA-1	0.193768	VSMC
Pdgfra	hic1_undamaged_ACCCTTGGTACCGGAA-1	0.595187	VSMC
tdTomato	hic1_undamaged_ACCCTTGGTACCGGAA-1	-2.06916	VSMC
Hic1	hic1_undamaged_ACCCTTGGTACCGGAA-1	-0.398612	VSMC
Igfbp3	hic1_undamaged_ACCCTTGGTCTTTCTA-1	-0.292708	Fibroblast
Prss23	hic1_undamaged_ACCCTTGGTCTTTCTA-1	1.7998	Fibroblast
Ccl11	hic1_undamaged_ACCCTTGGTCTTTCTA-1	-0.268779	Fibroblast
Lmcd1	hic1_undamaged_ACCCTTGGTCTTTCTA-1	-0.175869	Fibroblast
Ccn3	hic1_undamaged_ACCCTTGGTCTTTCTA-1	-0.335279	Fibroblast
Art3	hic1_undamaged_ACCCTTGGTCTTTCTA-1	1.79018	Fibroblast
Vtn	hic1_undamaged_ACCCTTGGTCTTTCTA-1	1.74686	Fibroblast
Colec11	hic1_undamaged_ACCCTTGGTCTTTCTA-1	1.24725	Fibroblast
Abcc9	hic1_undamaged_ACCCTTGGTCTTTCTA-1	1.51891	Fibroblast
Kcnj8	hic1_undamaged_ACCCTTGGTCTTTCTA-1	2.13118	Fibroblast
Myh11	hic1_undamaged_ACCCTTGGTCTTTCTA-1	-0.444187	Fibroblast
Rrad	hic1_undamaged_ACCCTTGGTCTTTCTA-1	-0.458875	Fibroblast
Mustn1	hic1_undamaged_ACCCTTGGTCTTTCTA-1	-0.613428	Fibroblast
Tagln	hic1_undamaged_ACCCTTGGTCTTTCTA-1	-0.636897	Fibroblast
Acta2	hic1_undamaged_ACCCTTGGTCTTTCTA-1	-0.696022	Fibroblast
Dpep1	hic1_undamaged_ACCCTTGGTCTTTCTA-1	-1.12935	Fibroblast
Gsn	hic1_undamaged_ACCCTTGGTCTTTCTA-1	-1.0375	Fibroblast
Apoe	hic1_undamaged_ACCCTTGGTCTTTCTA-1	-1.07043	Fibroblast
Dcn	hic1_undamaged_ACCCTTGGTCTTTCTA-1	-1.06316	Fibroblast
Igfbp6	hic1_undamaged_ACCCTTGGTCTTTCTA-1	-0.881228	Fibroblast
Mfap5	hic1_undamaged_ACCCTTGGTCTTTCTA-1	-0.00491041	Fibroblast
Ly6a	hic1_undamaged_ACCCTTGGTCTTTCTA-1	0.283899	Fibroblast
Pi16	hic1_undamaged_ACCCTTGGTCTTTCTA-1	-1.08019	Fibroblast
Ly6c1	hic1_undamaged_ACCCTTGGTCTTTCTA-1	-0.521113	Fibroblast
Cspg4	hic1_undamaged_ACCCTTGGTCTTTCTA-1	-0.44124	Fibroblast
Notch3	hic1_undamaged_ACCCTTGGTCTTTCTA-1	1.19704	Fibroblast
Rgs5	hic1_undamaged_ACCCTTGGTCTTTCTA-1	1.2274	Fibroblast
Mcam	hic1_undamaged_ACCCTTGGTCTTTCTA-1	1.112	Fibroblast
Cd34	hic1_undamaged_ACCCTTGGTCTTTCTA-1	-1.28381	Fibroblast
Lum	hic1_undamaged_ACCCTTGGTCTTTCTA-1	-0.354316	Fibroblast
Pdgfra	hic1_undamaged_ACCCTTGGTCTTTCTA-1	-1.09126	Fibroblast
tdTomato	hic1_undamaged_ACCCTTGGTCTTTCTA-1	-1.12678	Fibroblast
Hic1	hic1_undamaged_ACCCTTGGTCTTTCTA-1	-0.38868	Fibroblast
Igfbp3	hic1_undamaged_ACCTACCTCGTGCATA-1	-0.348294	PER-2
Prss23	hic1_undamaged_ACCTACCTCGTGCATA-1	0.97416	PER-2
Ccl11	hic1_undamaged_ACCTACCTCGTGCATA-1	-0.310759	PER-2
Lmcd1	hic1_undamaged_ACCTACCTCGTGCATA-1	2.5	PER-2
Ccn3	hic1_undamaged_ACCTACCTCGTGCATA-1	-0.401907	PER-2
Art3	hic1_undamaged_ACCTACCTCGTGCATA-1	-0.608079	PER-2
Vtn	hic1_undamaged_ACCTACCTCGTGCATA-1	-0.667519	PER-2
Colec11	hic1_undamaged_ACCTACCTCGTGCATA-1	-0.602202	PER-2
Abcc9	hic1_undamaged_ACCTACCTCGTGCATA-1	0.114428	PER-2
Kcnj8	hic1_undamaged_ACCTACCTCGTGCATA-1	-0.581483	PER-2
Myh11	hic1_undamaged_ACCTACCTCGTGCATA-1	-0.180312	PER-2
Rrad	hic1_undamaged_ACCTACCTCGTGCATA-1	-0.316292	PER-2
Mustn1	hic1_undamaged_ACCTACCTCGTGCATA-1	-0.375929	PER-2
Tagln	hic1_undamaged_ACCTACCTCGTGCATA-1	-0.391115	PER-2
Acta2	hic1_undamaged_ACCTACCTCGTGCATA-1	0.569909	PER-2
Dpep1	hic1_undamaged_ACCTACCTCGTGCATA-1	-1.42295	PER-2
Gsn	hic1_undamaged_ACCTACCTCGTGCATA-1	0.871253	PER-2
Apoe	hic1_undamaged_ACCTACCTCGTGCATA-1	-1.30163	PER-2
Dcn	hic1_undamaged_ACCTACCTCGTGCATA-1	0.687876	PER-2
Igfbp6	hic1_undamaged_ACCTACCTCGTGCATA-1	0.0521774	PER-2
Mfap5	hic1_undamaged_ACCTACCTCGTGCATA-1	-0.0145182	PER-2
Ly6a	hic1_undamaged_ACCTACCTCGTGCATA-1	1.4806	PER-2
Pi16	hic1_undamaged_ACCTACCTCGTGCATA-1	0.345142	PER-2
Ly6c1	hic1_undamaged_ACCTACCTCGTGCATA-1	1.22641	PER-2
Cspg4	hic1_undamaged_ACCTACCTCGTGCATA-1	-0.296593	PER-2
Notch3	hic1_undamaged_ACCTACCTCGTGCATA-1	-0.532783	PER-2
Rgs5	hic1_undamaged_ACCTACCTCGTGCATA-1	-1.00298	PER-2
Mcam	hic1_undamaged_ACCTACCTCGTGCATA-1	-0.361589	PER-2
Cd34	hic1_undamaged_ACCTACCTCGTGCATA-1	0.79135	PER-2
Lum	hic1_undamaged_ACCTACCTCGTGCATA-1	-0.683412	PER-2
Pdgfra	hic1_undamaged_ACCTACCTCGTGCATA-1	0.700688	PER-2
tdTomato	hic1_undamaged_ACCTACCTCGTGCATA-1	-0.430736	PER-2
Hic1	hic1_undamaged_ACCTACCTCGTGCATA-1	1.58658	PER-2
Igfbp3	hic1_undamaged_ACCTGTCGTGCCTACG-1	-0.340624	PER-1
Prss23	hic1_undamaged_ACCTGTCGTGCCTACG-1	1.04842	PER-1
Ccl11	hic1_undamaged_ACCTGTCGTGCCTACG-1	-0.304966	PER-1
Lmcd1	hic1_undamaged_ACCTGTCGTGCCTACG-1	-0.164855	PER-1
Ccn3	hic1_undamaged_ACCTGTCGTGCCTACG-1	1.5019	PER-1
Art3	hic1_undamaged_ACCTGTCGTGCCTACG-1	-0.619394	PER-1
Vtn	hic1_undamaged_ACCTGTCGTGCCTACG-1	-0.68513	PER-1
Colec11	hic1_undamaged_ACCTGTCGTGCCTACG-1	-0.613679	PER-1
Abcc9	hic1_undamaged_ACCTGTCGTGCCTACG-1	-0.559596	PER-1
Kcnj8	hic1_undamaged_ACCTGTCGTGCCTACG-1	-0.59229	PER-1
Myh11	hic1_undamaged_ACCTGTCGTGCCTACG-1	-0.216722	PER-1
Rrad	hic1_undamaged_ACCTGTCGTGCCTACG-1	-0.335966	PER-1
Mustn1	hic1_undamaged_ACCTGTCGTGCCTACG-1	0.939003	PER-1
Tagln	hic1_undamaged_ACCTGTCGTGCCTACG-1	-0.0105193	PER-1
Acta2	hic1_undamaged_ACCTGTCGTGCCTACG-1	-0.0757178	PER-1
Dpep1	hic1_undamaged_ACCTGTCGTGCCTACG-1	0.0236836	PER-1
Gsn	hic1_undamaged_ACCTGTCGTGCCTACG-1	0.459259	PER-1
Apoe	hic1_undamaged_ACCTGTCGTGCCTACG-1	-0.760272	PER-1
Dcn	hic1_undamaged_ACCTGTCGTGCCTACG-1	0.567761	PER-1
Igfbp6	hic1_undamaged_ACCTGTCGTGCCTACG-1	2.5	PER-1
Mfap5	hic1_undamaged_ACCTGTCGTGCCTACG-1	2.26615	PER-1
Ly6a	hic1_undamaged_ACCTGTCGTGCCTACG-1	2.18992	PER-1
Pi16	hic1_undamaged_ACCTGTCGTGCCTACG-1	2.10084	PER-1
Ly6c1	hic1_undamaged_ACCTGTCGTGCCTACG-1	-0.64022	PER-1
Cspg4	hic1_undamaged_ACCTGTCGTGCCTACG-1	-0.316552	PER-1
Notch3	hic1_undamaged_ACCTGTCGTGCCTACG-1	-0.56975	PER-1
Rgs5	hic1_undamaged_ACCTGTCGTGCCTACG-1	-0.616632	PER-1
Mcam	hic1_undamaged_ACCTGTCGTGCCTACG-1	-0.388377	PER-1
Cd34	hic1_undamaged_ACCTGTCGTGCCTACG-1	1.64236	PER-1
Lum	hic1_undamaged_ACCTGTCGTGCCTACG-1	0.475996	PER-1
Pdgfra	hic1_undamaged_ACCTGTCGTGCCTACG-1	-1.33809	PER-1
tdTomato	hic1_undamaged_ACCTGTCGTGCCTACG-1	0.53602	PER-1
Hic1	hic1_undamaged_ACCTGTCGTGCCTACG-1	-0.398584	PER-1
Igfbp3	hic1_undamaged_ACGATCAAGGCGTCCT-1	-0.218898	Fibroblast
Prss23	hic1_undamaged_ACGATCAAGGCGTCCT-1	-0.800272	Fibroblast
Ccl11	hic1_undamaged_ACGATCAAGGCGTCCT-1	-0.213034	Fibroblast
Lmcd1	hic1_undamaged_ACGATCAAGGCGTCCT-1	-0.192835	Fibroblast
Ccn3	hic1_undamaged_ACGATCAAGGCGTCCT-1	-0.246806	Fibroblast
Art3	hic1_undamaged_ACGATCAAGGCGTCCT-1	1.72304	Fibroblast
Vtn	hic1_undamaged_ACGATCAAGGCGTCCT-1	1.28745	Fibroblast
Colec11	hic1_undamaged_ACGATCAAGGCGTCCT-1	1.67688	Fibroblast
Abcc9	hic1_undamaged_ACGATCAAGGCGTCCT-1	0.50102	Fibroblast
Kcnj8	hic1_undamaged_ACGATCAAGGCGTCCT-1	0.746774	Fibroblast
Myh11	hic1_undamaged_ACGATCAAGGCGTCCT-1	-0.794578	Fibroblast
Rrad	hic1_undamaged_ACGATCAAGGCGTCCT-1	-0.648206	Fibroblast
Mustn1	hic1_undamaged_ACGATCAAGGCGTCCT-1	0.878082	Fibroblast
Tagln	hic1_undamaged_ACGATCAAGGCGTCCT-1	-0.963262	Fibroblast
Acta2	hic1_undamaged_ACGATCAAGGCGTCCT-1	-1.03084	Fibroblast
Dpep1	hic1_undamaged_ACGATCAAGGCGTCCT-1	-0.739491	Fibroblast
Gsn	hic1_undamaged_ACGATCAAGGCGTCCT-1	-0.500147	Fibroblast
Apoe	hic1_undamaged_ACGATCAAGGCGTCCT-1	-0.763431	Fibroblast
Dcn	hic1_undamaged_ACGATCAAGGCGTCCT-1	-0.410862	Fibroblast
Igfbp6	hic1_undamaged_ACGATCAAGGCGTCCT-1	-0.568429	Fibroblast
Mfap5	hic1_undamaged_ACGATCAAGGCGTCCT-1	-0.825107	Fibroblast
Ly6a	hic1_undamaged_ACGATCAAGGCGTCCT-1	-0.684797	Fibroblast
Pi16	hic1_undamaged_ACGATCAAGGCGTCCT-1	-0.709701	Fibroblast
Ly6c1	hic1_undamaged_ACGATCAAGGCGTCCT-1	-0.337639	Fibroblast
Cspg4	hic1_undamaged_ACGATCAAGGCGTCCT-1	-0.633312	Fibroblast
Notch3	hic1_undamaged_ACGATCAAGGCGTCCT-1	1.26476	Fibroblast
Rgs5	hic1_undamaged_ACGATCAAGGCGTCCT-1	1.0494	Fibroblast
Mcam	hic1_undamaged_ACGATCAAGGCGTCCT-1	-0.813536	Fibroblast
Cd34	hic1_undamaged_ACGATCAAGGCGTCCT-1	-0.844065	Fibroblast
Lum	hic1_undamaged_ACGATCAAGGCGTCCT-1	-0.96309	Fibroblast
Pdgfra	hic1_undamaged_ACGATCAAGGCGTCCT-1	-0.711048	Fibroblast
tdTomato	hic1_undamaged_ACGATCAAGGCGTCCT-1	-0.512687	Fibroblast
Hic1	hic1_undamaged_ACGATCAAGGCGTCCT-1	-0.373423	Fibroblast
Igfbp3	hic1_undamaged_ACGTAACCACTTTATC-1	-0.321418	PER-1
Prss23	hic1_undamaged_ACGTAACCACTTTATC-1	1.16213	PER-1
Ccl11	hic1_undamaged_ACGTAACCACTTTATC-1	-0.290461	PER-1
Lmcd1	hic1_undamaged_ACGTAACCACTTTATC-1	2.5	PER-1
Ccn3	hic1_undamaged_ACGTAACCACTTTATC-1	-0.369692	PER-1
Art3	hic1_undamaged_ACGTAACCACTTTATC-1	-0.64773	PER-1
Vtn	hic1_undamaged_ACGTAACCACTTTATC-1	-0.729231	PER-1
Colec11	hic1_undamaged_ACGTAACCACTTTATC-1	-0.642419	PER-1
Abcc9	hic1_undamaged_ACGTAACCACTTTATC-1	-0.5922	PER-1
Kcnj8	hic1_undamaged_ACGTAACCACTTTATC-1	-0.619352	PER-1
Myh11	hic1_undamaged_ACGTAACCACTTTATC-1	-0.307897	PER-1
Rrad	hic1_undamaged_ACGTAACCACTTTATC-1	-0.385232	PER-1
Mustn1	hic1_undamaged_ACGTAACCACTTTATC-1	-0.490761	PER-1
Tagln	hic1_undamaged_ACGTAACCACTTTATC-1	-0.509952	PER-1
Acta2	hic1_undamaged_ACGTAACCACTTTATC-1	-0.565791	PER-1
Dpep1	hic1_undamaged_ACGTAACCACTTTATC-1	1.25664	PER-1
Gsn	hic1_undamaged_ACGTAACCACTTTATC-1	1.2701	PER-1
Apoe	hic1_undamaged_ACGTAACCACTTTATC-1	2.17261	PER-1
Dcn	hic1_undamaged_ACGTAACCACTTTATC-1	1.20342	PER-1
Igfbp6	hic1_undamaged_ACGTAACCACTTTATC-1	0.0502827	PER-1
Mfap5	hic1_undamaged_ACGTAACCACTTTATC-1	0.408384	PER-1
Ly6a	hic1_undamaged_ACGTAACCACTTTATC-1	2.16568	PER-1
Pi16	hic1_undamaged_ACGTAACCACTTTATC-1	-0.510688	PER-1
Ly6c1	hic1_undamaged_ACGTAACCACTTTATC-1	-0.592479	PER-1
Cspg4	hic1_undamaged_ACGTAACCACTTTATC-1	-0.366531	PER-1
Notch3	hic1_undamaged_ACGTAACCACTTTATC-1	-0.66232	PER-1
Rgs5	hic1_undamaged_ACGTAACCACTTTATC-1	-1.17627	PER-1
Mcam	hic1_undamaged_ACGTAACCACTTTATC-1	-0.455459	PER-1
Cd34	hic1_undamaged_ACGTAACCACTTTATC-1	0.635799	PER-1
Lum	hic1_undamaged_ACGTAACCACTTTATC-1	1.00887	PER-1
Pdgfra	hic1_undamaged_ACGTAACCACTTTATC-1	1.7878	PER-1
tdTomato	hic1_undamaged_ACGTAACCACTTTATC-1	-1.64861	PER-1
Hic1	hic1_undamaged_ACGTAACCACTTTATC-1	1.39534	PER-1
Igfbp3	hic1_undamaged_ACGTAACCAGAGGTAC-1	-0.257945	VSMC
Prss23	hic1_undamaged_ACGTAACCAGAGGTAC-1	1.11921	VSMC
Ccl11	hic1_undamaged_ACGTAACCAGAGGTAC-1	-0.242524	VSMC
Lmcd1	hic1_undamaged_ACGTAACCAGAGGTAC-1	2.5	VSMC
Ccn3	hic1_undamaged_ACGTAACCAGAGGTAC-1	1.87032	VSMC
Art3	hic1_undamaged_ACGTAACCAGAGGTAC-1	-0.741372	VSMC
Vtn	hic1_undamaged_ACGTAACCAGAGGTAC-1	-0.874979	VSMC
Colec11	hic1_undamaged_ACGTAACCAGAGGTAC-1	-0.123082	VSMC
Abcc9	hic1_undamaged_ACGTAACCAGAGGTAC-1	-0.699951	VSMC
Kcnj8	hic1_undamaged_ACGTAACCAGAGGTAC-1	-0.708788	VSMC
Myh11	hic1_undamaged_ACGTAACCAGAGGTAC-1	1.30234	VSMC
Rrad	hic1_undamaged_ACGTAACCAGAGGTAC-1	-0.548046	VSMC
Mustn1	hic1_undamaged_ACGTAACCAGAGGTAC-1	0.864754	VSMC
Tagln	hic1_undamaged_ACGTAACCAGAGGTAC-1	1.66758	VSMC
Acta2	hic1_undamaged_ACGTAACCAGAGGTAC-1	1.91227	VSMC
Dpep1	hic1_undamaged_ACGTAACCAGAGGTAC-1	-0.945735	VSMC
Gsn	hic1_undamaged_ACGTAACCAGAGGTAC-1	-0.0746982	VSMC
Apoe	hic1_undamaged_ACGTAACCAGAGGTAC-1	2.12656	VSMC
Dcn	hic1_undamaged_ACGTAACCAGAGGTAC-1	-0.687601	VSMC
Igfbp6	hic1_undamaged_ACGTAACCAGAGGTAC-1	-0.733905	VSMC
Mfap5	hic1_undamaged_ACGTAACCAGAGGTAC-1	-1.04075	VSMC
Ly6a	hic1_undamaged_ACGTAACCAGAGGTAC-1	-0.874559	VSMC
Pi16	hic1_undamaged_ACGTAACCAGAGGTAC-1	-0.905695	VSMC
Ly6c1	hic1_undamaged_ACGTAACCAGAGGTAC-1	-0.4347	VSMC
Cspg4	hic1_undamaged_ACGTAACCAGAGGTAC-1	-0.531702	VSMC
Notch3	hic1_undamaged_ACGTAACCAGAGGTAC-1	0.426194	VSMC
Rgs5	hic1_undamaged_ACGTAACCAGAGGTAC-1	-1.08779	VSMC
Mcam	hic1_undamaged_ACGTAACCAGAGGTAC-1	0.968925	VSMC
Cd34	hic1_undamaged_ACGTAACCAGAGGTAC-1	-1.0767	VSMC
Lum	hic1_undamaged_ACGTAACCAGAGGTAC-1	-1.19898	VSMC
Pdgfra	hic1_undamaged_ACGTAACCAGAGGTAC-1	-0.912188	VSMC
tdTomato	hic1_undamaged_ACGTAACCAGAGGTAC-1	0.594258	VSMC
Hic1	hic1_undamaged_ACGTAACCAGAGGTAC-1	-0.381494	VSMC
Igfbp3	hic1_undamaged_ACGTAACTCTATGTGG-1	-0.268687	Fibroblast
Prss23	hic1_undamaged_ACGTAACTCTATGTGG-1	0.887846	Fibroblast
Ccl11	hic1_undamaged_ACGTAACTCTATGTGG-1	-0.250636	Fibroblast
Lmcd1	hic1_undamaged_ACGTAACTCTATGTGG-1	-0.18139	Fibroblast
Ccn3	hic1_undamaged_ACGTAACTCTATGTGG-1	-0.306485	Fibroblast
Art3	hic1_undamaged_ACGTAACTCTATGTGG-1	-0.725525	Fibroblast
Vtn	hic1_undamaged_ACGTAACTCTATGTGG-1	-0.850314	Fibroblast
Colec11	hic1_undamaged_ACGTAACTCTATGTGG-1	-0.721327	Fibroblast
Abcc9	hic1_undamaged_ACGTAACTCTATGTGG-1	-0.681717	Fibroblast
Kcnj8	hic1_undamaged_ACGTAACTCTATGTGG-1	-0.693653	Fibroblast
Myh11	hic1_undamaged_ACGTAACTCTATGTGG-1	-0.558224	Fibroblast
Rrad	hic1_undamaged_ACGTAACTCTATGTGG-1	-0.520494	Fibroblast
Mustn1	hic1_undamaged_ACGTAACTCTATGTGG-1	0.0532768	Fibroblast
Tagln	hic1_undamaged_ACGTAACTCTATGTGG-1	-0.20773	Fibroblast
Acta2	hic1_undamaged_ACGTAACTCTATGTGG-1	-0.284532	Fibroblast
Dpep1	hic1_undamaged_ACGTAACTCTATGTGG-1	1.72383	Fibroblast
Gsn	hic1_undamaged_ACGTAACTCTATGTGG-1	1.14997	Fibroblast
Apoe	hic1_undamaged_ACGTAACTCTATGTGG-1	1.02522	Fibroblast
Dcn	hic1_undamaged_ACGTAACTCTATGTGG-1	1.13078	Fibroblast
Igfbp6	hic1_undamaged_ACGTAACTCTATGTGG-1	1.1541	Fibroblast
Mfap5	hic1_undamaged_ACGTAACTCTATGTGG-1	1.69342	Fibroblast
Ly6a	hic1_undamaged_ACGTAACTCTATGTGG-1	1.09057	Fibroblast
Pi16	hic1_undamaged_ACGTAACTCTATGTGG-1	1.52394	Fibroblast
Ly6c1	hic1_undamaged_ACGTAACTCTATGTGG-1	2.5	Fibroblast
Cspg4	hic1_undamaged_ACGTAACTCTATGTGG-1	-0.503751	Fibroblast
Notch3	hic1_undamaged_ACGTAACTCTATGTGG-1	-0.916475	Fibroblast
Rgs5	hic1_undamaged_ACGTAACTCTATGTGG-1	-0.673461	Fibroblast
Mcam	hic1_undamaged_ACGTAACTCTATGTGG-1	-0.639637	Fibroblast
Cd34	hic1_undamaged_ACGTAACTCTATGTGG-1	0.417726	Fibroblast
Lum	hic1_undamaged_ACGTAACTCTATGTGG-1	1.86318	Fibroblast
Pdgfra	hic1_undamaged_ACGTAACTCTATGTGG-1	2.17099	Fibroblast
tdTomato	hic1_undamaged_ACGTAACTCTATGTGG-1	0.290976	Fibroblast
Hic1	hic1_undamaged_ACGTAACTCTATGTGG-1	-0.383715	Fibroblast
Igfbp3	hic1_undamaged_ACGTACACAACGGGTA-1	-0.165412	PER-2
Prss23	hic1_undamaged_ACGTACACAACGGGTA-1	1.13843	PER-2
Ccl11	hic1_undamaged_ACGTACACAACGGGTA-1	-0.172639	PER-2
Lmcd1	hic1_undamaged_ACGTACACAACGGGTA-1	-0.205129	PER-2
Ccn3	hic1_undamaged_ACGTACACAACGGGTA-1	-0.182694	PER-2
Art3	hic1_undamaged_ACGTACACAACGGGTA-1	1.77569	PER-2
Vtn	hic1_undamaged_ACGTACACAACGGGTA-1	1.60262	PER-2
Colec11	hic1_undamaged_ACGTACACAACGGGTA-1	1.90896	PER-2
Abcc9	hic1_undamaged_ACGTACACAACGGGTA-1	1.8234	PER-2
Kcnj8	hic1_undamaged_ACGTACACAACGGGTA-1	1.63936	PER-2
Myh11	hic1_undamaged_ACGTACACAACGGGTA-1	0.339317	PER-2
Rrad	hic1_undamaged_ACGTACACAACGGGTA-1	-0.785404	PER-2
Mustn1	hic1_undamaged_ACGTACACAACGGGTA-1	-1.15732	PER-2
Tagln	hic1_undamaged_ACGTACACAACGGGTA-1	-0.377899	PER-2
Acta2	hic1_undamaged_ACGTACACAACGGGTA-1	0.0266662	PER-2
Dpep1	hic1_undamaged_ACGTACACAACGGGTA-1	-0.456976	PER-2
Gsn	hic1_undamaged_ACGTACACAACGGGTA-1	-0.867972	PER-2
Apoe	hic1_undamaged_ACGTACACAACGGGTA-1	-0.540962	PER-2
Dcn	hic1_undamaged_ACGTACACAACGGGTA-1	-0.982556	PER-2
Igfbp6	hic1_undamaged_ACGTACACAACGGGTA-1	-0.341759	PER-2
Mfap5	hic1_undamaged_ACGTACACAACGGGTA-1	-0.529716	PER-2
Ly6a	hic1_undamaged_ACGTACACAACGGGTA-1	1.06204	PER-2
Pi16	hic1_undamaged_ACGTACACAACGGGTA-1	-0.441227	PER-2
Ly6c1	hic1_undamaged_ACGTACACAACGGGTA-1	-0.204684	PER-2
Cspg4	hic1_undamaged_ACGTACACAACGGGTA-1	-0.772496	PER-2
Notch3	hic1_undamaged_ACGTACACAACGGGTA-1	-1.41424	PER-2
Rgs5	hic1_undamaged_ACGTACACAACGGGTA-1	0.42715	PER-2
Mcam	hic1_undamaged_ACGTACACAACGGGTA-1	-1.00035	PER-2
Cd34	hic1_undamaged_ACGTACACAACGGGTA-1	-0.525401	PER-2
Lum	hic1_undamaged_ACGTACACAACGGGTA-1	-0.63996	PER-2
Pdgfra	hic1_undamaged_ACGTACACAACGGGTA-1	-0.435524	PER-2
tdTomato	hic1_undamaged_ACGTACACAACGGGTA-1	0.107214	PER-2
Hic1	hic1_undamaged_ACGTACACAACGGGTA-1	-0.362368	PER-2
Igfbp3	hic1_undamaged_ACGTAGTTCGCACGAC-1	-0.0826054	Fibroblast
Prss23	hic1_undamaged_ACGTAGTTCGCACGAC-1	-0.529089	Fibroblast
Ccl11	hic1_undamaged_ACGTAGTTCGCACGAC-1	-0.110101	Fibroblast
Lmcd1	hic1_undamaged_ACGTAGTTCGCACGAC-1	-0.224164	Fibroblast
Ccn3	hic1_undamaged_ACGTAGTTCGCACGAC-1	-0.083437	Fibroblast
Art3	hic1_undamaged_ACGTAGTTCGCACGAC-1	-1.00005	Fibroblast
Vtn	hic1_undamaged_ACGTAGTTCGCACGAC-1	0.248752	Fibroblast
Colec11	hic1_undamaged_ACGTAGTTCGCACGAC-1	-0.252692	Fibroblast
Abcc9	hic1_undamaged_ACGTAGTTCGCACGAC-1	-0.997609	Fibroblast
Kcnj8	hic1_undamaged_ACGTAGTTCGCACGAC-1	-0.955847	Fibroblast
Myh11	hic1_undamaged_ACGTAGTTCGCACGAC-1	1.12244	Fibroblast
Rrad	hic1_undamaged_ACGTAGTTCGCACGAC-1	-0.997811	Fibroblast
Mustn1	hic1_undamaged_ACGTAGTTCGCACGAC-1	0.572314	Fibroblast
Tagln	hic1_undamaged_ACGTAGTTCGCACGAC-1	0.823499	Fibroblast
Acta2	hic1_undamaged_ACGTAGTTCGCACGAC-1	0.789166	Fibroblast
Dpep1	hic1_undamaged_ACGTAGTTCGCACGAC-1	-0.0195954	Fibroblast
Gsn	hic1_undamaged_ACGTAGTTCGCACGAC-1	0.308147	Fibroblast
Apoe	hic1_undamaged_ACGTAGTTCGCACGAC-1	-0.196541	Fibroblast
Dcn	hic1_undamaged_ACGTAGTTCGCACGAC-1	0.365373	Fibroblast
Igfbp6	hic1_undamaged_ACGTAGTTCGCACGAC-1	0.00916547	Fibroblast
Mfap5	hic1_undamaged_ACGTAGTTCGCACGAC-1	-0.0723984	Fibroblast
Ly6a	hic1_undamaged_ACGTAGTTCGCACGAC-1	-0.0224315	Fibroblast
Pi16	hic1_undamaged_ACGTAGTTCGCACGAC-1	-0.0255834	Fibroblast
Ly6c1	hic1_undamaged_ACGTAGTTCGCACGAC-1	0.00115327	Fibroblast
Cspg4	hic1_undamaged_ACGTAGTTCGCACGAC-1	-0.987979	Fibroblast
Notch3	hic1_undamaged_ACGTAGTTCGCACGAC-1	-0.704713	Fibroblast
Rgs5	hic1_undamaged_ACGTAGTTCGCACGAC-1	-0.0254859	Fibroblast
Mcam	hic1_undamaged_ACGTAGTTCGCACGAC-1	-1.28957	Fibroblast
Cd34	hic1_undamaged_ACGTAGTTCGCACGAC-1	-0.0320534	Fibroblast
Lum	hic1_undamaged_ACGTAGTTCGCACGAC-1	-0.139699	Fibroblast
Pdgfra	hic1_undamaged_ACGTAGTTCGCACGAC-1	-0.00896693	Fibroblast
tdTomato	hic1_undamaged_ACGTAGTTCGCACGAC-1	-0.143196	Fibroblast
Hic1	hic1_undamaged_ACGTAGTTCGCACGAC-1	-0.345252	Fibroblast
Igfbp3	hic1_undamaged_ACTATCTAGATGACCG-1	-0.26346	PER-1
Prss23	hic1_undamaged_ACTATCTAGATGACCG-1	1.0726	PER-1
Ccl11	hic1_undamaged_ACTATCTAGATGACCG-1	-0.246689	PER-1
Lmcd1	hic1_undamaged_ACTATCTAGATGACCG-1	-0.182592	PER-1
Ccn3	hic1_undamaged_ACTATCTAGATGACCG-1	-0.30022	PER-1
Art3	hic1_undamaged_ACTATCTAGATGACCG-1	-0.733236	PER-1
Vtn	hic1_undamaged_ACTATCTAGATGACCG-1	-0.862315	PER-1
Colec11	hic1_undamaged_ACTATCTAGATGACCG-1	-0.729148	PER-1
Abcc9	hic1_undamaged_ACTATCTAGATGACCG-1	-0.690589	PER-1
Kcnj8	hic1_undamaged_ACTATCTAGATGACCG-1	-0.701017	PER-1
Myh11	hic1_undamaged_ACTATCTAGATGACCG-1	-0.583034	PER-1
Rrad	hic1_undamaged_ACTATCTAGATGACCG-1	0.182714	PER-1
Mustn1	hic1_undamaged_ACTATCTAGATGACCG-1	-0.738396	PER-1
Tagln	hic1_undamaged_ACTATCTAGATGACCG-1	-0.766223	PER-1
Acta2	hic1_undamaged_ACTATCTAGATGACCG-1	-0.828696	PER-1
Dpep1	hic1_undamaged_ACTATCTAGATGACCG-1	1.2398	PER-1
Gsn	hic1_undamaged_ACTATCTAGATGACCG-1	0.880346	PER-1
Apoe	hic1_undamaged_ACTATCTAGATGACCG-1	0.77807	PER-1
Dcn	hic1_undamaged_ACTATCTAGATGACCG-1	1.04913	PER-1
Igfbp6	hic1_undamaged_ACTATCTAGATGACCG-1	1.67802	PER-1
Mfap5	hic1_undamaged_ACTATCTAGATGACCG-1	1.83166	PER-1
Ly6a	hic1_undamaged_ACTATCTAGATGACCG-1	2.3924	PER-1
Pi16	hic1_undamaged_ACTATCTAGATGACCG-1	2.5	PER-1
Ly6c1	hic1_undamaged_ACTATCTAGATGACCG-1	2.5	PER-1
Cspg4	hic1_undamaged_ACTATCTAGATGACCG-1	-0.517351	PER-1
Notch3	hic1_undamaged_ACTATCTAGATGACCG-1	-0.941666	PER-1
Rgs5	hic1_undamaged_ACTATCTAGATGACCG-1	-1.54998	PER-1
Mcam	hic1_undamaged_ACTATCTAGATGACCG-1	-0.657892	PER-1
Cd34	hic1_undamaged_ACTATCTAGATGACCG-1	1.9895	PER-1
Lum	hic1_undamaged_ACTATCTAGATGACCG-1	0.934916	PER-1
Pdgfra	hic1_undamaged_ACTATCTAGATGACCG-1	1.05681	PER-1
tdTomato	hic1_undamaged_ACTATCTAGATGACCG-1	-0.00864049	PER-1
Hic1	hic1_undamaged_ACTATCTAGATGACCG-1	1.51126	PER-1
Igfbp3	hic1_undamaged_ACTATCTAGCAACTCT-1	2.48002	PER-2
Prss23	hic1_undamaged_ACTATCTAGCAACTCT-1	1.28187	PER-2
Ccl11	hic1_undamaged_ACTATCTAGCAACTCT-1	1.61595	PER-2
Lmcd1	hic1_undamaged_ACTATCTAGCAACTCT-1	2.5	PER-2
Ccn3	hic1_undamaged_ACTATCTAGCAACTCT-1	2.5	PER-2
Art3	hic1_undamaged_ACTATCTAGCAACTCT-1	-0.66407	PER-2
Vtn	hic1_undamaged_ACTATCTAGCAACTCT-1	0.569498	PER-2
Colec11	hic1_undamaged_ACTATCTAGCAACTCT-1	1.00849	PER-2
Abcc9	hic1_undamaged_ACTATCTAGCAACTCT-1	-0.611002	PER-2
Kcnj8	hic1_undamaged_ACTATCTAGCAACTCT-1	-0.634959	PER-2
Myh11	hic1_undamaged_ACTATCTAGCAACTCT-1	1.13466	PER-2
Rrad	hic1_undamaged_ACTATCTAGCAACTCT-1	1.77567	PER-2
Mustn1	hic1_undamaged_ACTATCTAGCAACTCT-1	1.8177	PER-2
Tagln	hic1_undamaged_ACTATCTAGCAACTCT-1	2.05607	PER-2
Acta2	hic1_undamaged_ACTATCTAGCAACTCT-1	1.83915	PER-2
Dpep1	hic1_undamaged_ACTATCTAGCAACTCT-1	-0.41546	PER-2
Gsn	hic1_undamaged_ACTATCTAGCAACTCT-1	-0.656589	PER-2
Apoe	hic1_undamaged_ACTATCTAGCAACTCT-1	-0.0555299	PER-2
Dcn	hic1_undamaged_ACTATCTAGCAACTCT-1	-1.43456	PER-2
Igfbp6	hic1_undamaged_ACTATCTAGCAACTCT-1	-0.955957	PER-2
Mfap5	hic1_undamaged_ACTATCTAGCAACTCT-1	-1.33013	PER-2
Ly6a	hic1_undamaged_ACTATCTAGCAACTCT-1	-1.1292	PER-2
Pi16	hic1_undamaged_ACTATCTAGCAACTCT-1	-1.1687	PER-2
Ly6c1	hic1_undamaged_ACTATCTAGCAACTCT-1	-0.564946	PER-2
Cspg4	hic1_undamaged_ACTATCTAGCAACTCT-1	-0.395353	PER-2
Notch3	hic1_undamaged_ACTATCTAGCAACTCT-1	0.989235	PER-2
Rgs5	hic1_undamaged_ACTATCTAGCAACTCT-1	0.751666	PER-2
Mcam	hic1_undamaged_ACTATCTAGCAACTCT-1	1.13042	PER-2
Cd34	hic1_undamaged_ACTATCTAGCAACTCT-1	-1.38887	PER-2
Lum	hic1_undamaged_ACTATCTAGCAACTCT-1	-1.51553	PER-2
Pdgfra	hic1_undamaged_ACTATCTAGCAACTCT-1	-1.1821	PER-2
tdTomato	hic1_undamaged_ACTATCTAGCAACTCT-1	1.35135	PER-2
Hic1	hic1_undamaged_ACTATCTAGCAACTCT-1	-0.392325	PER-2
Igfbp3	hic1_undamaged_ACTATGGCACCTTCGT-1	-0.172566	Fibroblast
Prss23	hic1_undamaged_ACTATGGCACCTTCGT-1	2.34281	Fibroblast
Ccl11	hic1_undamaged_ACTATGGCACCTTCGT-1	2.5	Fibroblast
Lmcd1	hic1_undamaged_ACTATGGCACCTTCGT-1	-0.203485	Fibroblast
Ccn3	hic1_undamaged_ACTATGGCACCTTCGT-1	2.5	Fibroblast
Art3	hic1_undamaged_ACTATGGCACCTTCGT-1	-0.867335	Fibroblast
Vtn	hic1_undamaged_ACTATGGCACCTTCGT-1	1.05574	Fibroblast
Colec11	hic1_undamaged_ACTATGGCACCTTCGT-1	1.76185	Fibroblast
Abcc9	hic1_undamaged_ACTATGGCACCTTCGT-1	0.561053	Fibroblast
Kcnj8	hic1_undamaged_ACTATGGCACCTTCGT-1	-0.140015	Fibroblast
Myh11	hic1_undamaged_ACTATGGCACCTTCGT-1	-1.01453	Fibroblast
Rrad	hic1_undamaged_ACTATGGCACCTTCGT-1	-0.767054	Fibroblast
Mustn1	hic1_undamaged_ACTATGGCACCTTCGT-1	0.839724	Fibroblast
Tagln	hic1_undamaged_ACTATGGCACCTTCGT-1	1.11637	Fibroblast
Acta2	hic1_undamaged_ACTATGGCACCTTCGT-1	0.0893099	Fibroblast
Dpep1	hic1_undamaged_ACTATGGCACCTTCGT-1	-0.494762	Fibroblast
Gsn	hic1_undamaged_ACTATGGCACCTTCGT-1	0.0155224	Fibroblast
Apoe	hic1_undamaged_ACTATGGCACCTTCGT-1	-0.570717	Fibroblast
Dcn	hic1_undamaged_ACTATGGCACCTTCGT-1	-1.0273	Fibroblast
Igfbp6	hic1_undamaged_ACTATGGCACCTTCGT-1	-0.372076	Fibroblast
Mfap5	hic1_undamaged_ACTATGGCACCTTCGT-1	-0.569223	Fibroblast
Ly6a	hic1_undamaged_ACTATGGCACCTTCGT-1	-0.459625	Fibroblast
Pi16	hic1_undamaged_ACTATGGCACCTTCGT-1	-0.477135	Fibroblast
Ly6c1	hic1_undamaged_ACTATGGCACCTTCGT-1	-0.222466	Fibroblast
Cspg4	hic1_undamaged_ACTATGGCACCTTCGT-1	-0.753881	Fibroblast
Notch3	hic1_undamaged_ACTATGGCACCTTCGT-1	-0.275291	Fibroblast
Rgs5	hic1_undamaged_ACTATGGCACCTTCGT-1	0.854774	Fibroblast
Mcam	hic1_undamaged_ACTATGGCACCTTCGT-1	0.328416	Fibroblast
Cd34	hic1_undamaged_ACTATGGCACCTTCGT-1	-0.568021	Fibroblast
Lum	hic1_undamaged_ACTATGGCACCTTCGT-1	0.14134	Fibroblast
Pdgfra	hic1_undamaged_ACTATGGCACCTTCGT-1	-0.472375	Fibroblast
tdTomato	hic1_undamaged_ACTATGGCACCTTCGT-1	0.953536	Fibroblast
Hic1	hic1_undamaged_ACTATGGCACCTTCGT-1	-0.363846	Fibroblast
Igfbp3	hic1_undamaged_ACTCTCGAGAGTAACT-1	-0.0969042	FAP
Prss23	hic1_undamaged_ACTCTCGAGAGTAACT-1	-0.557539	FAP
Ccl11	hic1_undamaged_ACTCTCGAGAGTAACT-1	-0.1209	FAP
Lmcd1	hic1_undamaged_ACTCTCGAGAGTAACT-1	-0.220877	FAP
Ccn3	hic1_undamaged_ACTCTCGAGAGTAACT-1	-0.100576	FAP
Art3	hic1_undamaged_ACTCTCGAGAGTAACT-1	0.902948	FAP
Vtn	hic1_undamaged_ACTCTCGAGAGTAACT-1	1.33594	FAP
Colec11	hic1_undamaged_ACTCTCGAGAGTAACT-1	1.50815	FAP
Abcc9	hic1_undamaged_ACTCTCGAGAGTAACT-1	1.43182	FAP
Kcnj8	hic1_undamaged_ACTCTCGAGAGTAACT-1	0.750687	FAP
Myh11	hic1_undamaged_ACTCTCGAGAGTAACT-1	-1.37371	FAP
Rrad	hic1_undamaged_ACTCTCGAGAGTAACT-1	0.401893	FAP
Mustn1	hic1_undamaged_ACTCTCGAGAGTAACT-1	-1.45004	FAP
Tagln	hic1_undamaged_ACTCTCGAGAGTAACT-1	-0.623935	FAP
Acta2	hic1_undamaged_ACTCTCGAGAGTAACT-1	-0.729972	FAP
Dpep1	hic1_undamaged_ACTCTCGAGAGTAACT-1	-0.0951208	FAP
Gsn	hic1_undamaged_ACTCTCGAGAGTAACT-1	0.172271	FAP
Apoe	hic1_undamaged_ACTCTCGAGAGTAACT-1	-0.256014	FAP
Dcn	hic1_undamaged_ACTCTCGAGAGTAACT-1	-0.554064	FAP
Igfbp6	hic1_undamaged_ACTCTCGAGAGTAACT-1	-0.051431	FAP
Mfap5	hic1_undamaged_ACTCTCGAGAGTAACT-1	-0.151366	FAP
Ly6a	hic1_undamaged_ACTCTCGAGAGTAACT-1	-0.0919214	FAP
Pi16	hic1_undamaged_ACTCTCGAGAGTAACT-1	-0.0973554	FAP
Ly6c1	hic1_undamaged_ACTCTCGAGAGTAACT-1	-0.03439	FAP
Cspg4	hic1_undamaged_ACTCTCGAGAGTAACT-1	-0.95077	FAP
Notch3	hic1_undamaged_ACTCTCGAGAGTAACT-1	-0.052355	FAP
Rgs5	hic1_undamaged_ACTCTCGAGAGTAACT-1	0.362967	FAP
Mcam	hic1_undamaged_ACTCTCGAGAGTAACT-1	-1.23963	FAP
Cd34	hic1_undamaged_ACTCTCGAGAGTAACT-1	-0.117243	FAP
Lum	hic1_undamaged_ACTCTCGAGAGTAACT-1	-0.226083	FAP
Pdgfra	hic1_undamaged_ACTCTCGAGAGTAACT-1	-0.0826235	FAP
tdTomato	hic1_undamaged_ACTCTCGAGAGTAACT-1	0.320081	FAP
Hic1	hic1_undamaged_ACTCTCGAGAGTAACT-1	-0.348207	FAP
Igfbp3	hic1_undamaged_ACTGTGAAGTGGACTG-1	-0.320411	PER-2
Prss23	hic1_undamaged_ACTGTGAAGTGGACTG-1	1.36916	PER-2
Ccl11	hic1_undamaged_ACTGTGAAGTGGACTG-1	-0.289701	PER-2
Lmcd1	hic1_undamaged_ACTGTGAAGTGGACTG-1	-0.169501	PER-2
Ccn3	hic1_undamaged_ACTGTGAAGTGGACTG-1	-0.368485	PER-2
Art3	hic1_undamaged_ACTGTGAAGTGGACTG-1	-0.649215	PER-2
Vtn	hic1_undamaged_ACTGTGAAGTGGACTG-1	-0.731544	PER-2
Colec11	hic1_undamaged_ACTGTGAAGTGGACTG-1	-0.643926	PER-2
Abcc9	hic1_undamaged_ACTGTGAAGTGGACTG-1	-0.593909	PER-2
Kcnj8	hic1_undamaged_ACTGTGAAGTGGACTG-1	-0.620771	PER-2
Myh11	hic1_undamaged_ACTGTGAAGTGGACTG-1	-0.312678	PER-2
Rrad	hic1_undamaged_ACTGTGAAGTGGACTG-1	-0.387815	PER-2
Mustn1	hic1_undamaged_ACTGTGAAGTGGACTG-1	-0.495064	PER-2
Tagln	hic1_undamaged_ACTGTGAAGTGGACTG-1	-0.514405	PER-2
Acta2	hic1_undamaged_ACTGTGAAGTGGACTG-1	-0.570359	PER-2
Dpep1	hic1_undamaged_ACTGTGAAGTGGACTG-1	2.05498	PER-2
Gsn	hic1_undamaged_ACTGTGAAGTGGACTG-1	1.23358	PER-2
Apoe	hic1_undamaged_ACTGTGAAGTGGACTG-1	1.42051	PER-2
Dcn	hic1_undamaged_ACTGTGAAGTGGACTG-1	0.831039	PER-2
Igfbp6	hic1_undamaged_ACTGTGAAGTGGACTG-1	-0.998628	PER-2
Mfap5	hic1_undamaged_ACTGTGAAGTGGACTG-1	0.665424	PER-2
Ly6a	hic1_undamaged_ACTGTGAAGTGGACTG-1	0.559429	PER-2
Pi16	hic1_undamaged_ACTGTGAAGTGGACTG-1	1.35773	PER-2
Ly6c1	hic1_undamaged_ACTGTGAAGTGGACTG-1	1.07994	PER-2
Cspg4	hic1_undamaged_ACTGTGAAGTGGACTG-1	-0.369151	PER-2
Notch3	hic1_undamaged_ACTGTGAAGTGGACTG-1	-0.667174	PER-2
Rgs5	hic1_undamaged_ACTGTGAAGTGGACTG-1	-0.481045	PER-2
Mcam	hic1_undamaged_ACTGTGAAGTGGACTG-1	-0.458977	PER-2
Cd34	hic1_undamaged_ACTGTGAAGTGGACTG-1	1.17697	PER-2
Lum	hic1_undamaged_ACTGTGAAGTGGACTG-1	0.185547	PER-2
Pdgfra	hic1_undamaged_ACTGTGAAGTGGACTG-1	1.11118	PER-2
tdTomato	hic1_undamaged_ACTGTGAAGTGGACTG-1	-0.320983	PER-2
Hic1	hic1_undamaged_ACTGTGAAGTGGACTG-1	-0.394406	PER-2
Igfbp3	hic1_undamaged_ACTGTGACAGTTCACA-1	-0.325862	PER-1
Prss23	hic1_undamaged_ACTGTGACAGTTCACA-1	-0.13685	PER-1
Ccl11	hic1_undamaged_ACTGTGACAGTTCACA-1	-0.293818	PER-1
Lmcd1	hic1_undamaged_ACTGTGACAGTTCACA-1	-0.168248	PER-1
Ccn3	hic1_undamaged_ACTGTGACAGTTCACA-1	-0.375019	PER-1
Art3	hic1_undamaged_ACTGTGACAGTTCACA-1	-0.641173	PER-1
Vtn	hic1_undamaged_ACTGTGACAGTTCACA-1	-0.719026	PER-1
Colec11	hic1_undamaged_ACTGTGACAGTTCACA-1	-0.635769	PER-1
Abcc9	hic1_undamaged_ACTGTGACAGTTCACA-1	-0.584655	PER-1
Kcnj8	hic1_undamaged_ACTGTGACAGTTCACA-1	-0.61309	PER-1
Myh11	hic1_undamaged_ACTGTGACAGTTCACA-1	-0.286799	PER-1
Rrad	hic1_undamaged_ACTGTGACAGTTCACA-1	-0.373832	PER-1
Mustn1	hic1_undamaged_ACTGTGACAGTTCACA-1	-0.471772	PER-1
Tagln	hic1_undamaged_ACTGTGACAGTTCACA-1	-0.4903	PER-1
Acta2	hic1_undamaged_ACTGTGACAGTTCACA-1	-0.163549	PER-1
Dpep1	hic1_undamaged_ACTGTGACAGTTCACA-1	1.94446	PER-1
Gsn	hic1_undamaged_ACTGTGACAGTTCACA-1	0.434856	PER-1
Apoe	hic1_undamaged_ACTGTGACAGTTCACA-1	-1.20833	PER-1
Dcn	hic1_undamaged_ACTGTGACAGTTCACA-1	0.812577	PER-1
Igfbp6	hic1_undamaged_ACTGTGACAGTTCACA-1	1.60937	PER-1
Mfap5	hic1_undamaged_ACTGTGACAGTTCACA-1	2.06519	PER-1
Ly6a	hic1_undamaged_ACTGTGACAGTTCACA-1	1.95801	PER-1
Pi16	hic1_undamaged_ACTGTGACAGTTCACA-1	2.5	PER-1
Ly6c1	hic1_undamaged_ACTGTGACAGTTCACA-1	1.80895	PER-1
Cspg4	hic1_undamaged_ACTGTGACAGTTCACA-1	-0.354966	PER-1
Notch3	hic1_undamaged_ACTGTGACAGTTCACA-1	-0.640899	PER-1
Rgs5	hic1_undamaged_ACTGTGACAGTTCACA-1	-0.734385	PER-1
Mcam	hic1_undamaged_ACTGTGACAGTTCACA-1	-0.439937	PER-1
Cd34	hic1_undamaged_ACTGTGACAGTTCACA-1	1.30485	PER-1
Lum	hic1_undamaged_ACTGTGACAGTTCACA-1	0.792734	PER-1
Pdgfra	hic1_undamaged_ACTGTGACAGTTCACA-1	-0.155764	PER-1
tdTomato	hic1_undamaged_ACTGTGACAGTTCACA-1	-0.000651713	PER-1
Hic1	hic1_undamaged_ACTGTGACAGTTCACA-1	-0.395533	PER-1
Igfbp3	hic1_undamaged_ACTGTGAGTGTTAACC-1	-0.215397	PER-1
Prss23	hic1_undamaged_ACTGTGAGTGTTAACC-1	-0.793305	PER-1
Ccl11	hic1_undamaged_ACTGTGAGTGTTAACC-1	-0.21039	PER-1
Lmcd1	hic1_undamaged_ACTGTGAGTGTTAACC-1	-0.19364	PER-1
Ccn3	hic1_undamaged_ACTGTGAGTGTTAACC-1	-0.242608	PER-1
Art3	hic1_undamaged_ACTGTGAGTGTTAACC-1	-0.804145	PER-1
Vtn	hic1_undamaged_ACTGTGAGTGTTAACC-1	0.740244	PER-1
Colec11	hic1_undamaged_ACTGTGAGTGTTAACC-1	-0.80107	PER-1
Abcc9	hic1_undamaged_ACTGTGAGTGTTAACC-1	0.161491	PER-1
Kcnj8	hic1_undamaged_ACTGTGAGTGTTAACC-1	-0.76874	PER-1
Myh11	hic1_undamaged_ACTGTGAGTGTTAACC-1	-0.811202	PER-1
Rrad	hic1_undamaged_ACTGTGAGTGTTAACC-1	0.863663	PER-1
Mustn1	hic1_undamaged_ACTGTGAGTGTTAACC-1	0.46521	PER-1
Tagln	hic1_undamaged_ACTGTGAGTGTTAACC-1	0.858778	PER-1
Acta2	hic1_undamaged_ACTGTGAGTGTTAACC-1	1.33061	PER-1
Dpep1	hic1_undamaged_ACTGTGAGTGTTAACC-1	-0.720994	PER-1
Gsn	hic1_undamaged_ACTGTGAGTGTTAACC-1	-0.997977	PER-1
Apoe	hic1_undamaged_ACTGTGAGTGTTAACC-1	-0.748866	PER-1
Dcn	hic1_undamaged_ACTGTGAGTGTTAACC-1	-0.338894	PER-1
Igfbp6	hic1_undamaged_ACTGTGAGTGTTAACC-1	-0.553589	PER-1
Mfap5	hic1_undamaged_ACTGTGAGTGTTAACC-1	-0.805768	PER-1
Ly6a	hic1_undamaged_ACTGTGAGTGTTAACC-1	-0.667779	PER-1
Pi16	hic1_undamaged_ACTGTGAGTGTTAACC-1	-0.692124	PER-1
Ly6c1	hic1_undamaged_ACTGTGAGTGTTAACC-1	-0.328934	PER-1
Cspg4	hic1_undamaged_ACTGTGAGTGTTAACC-1	-0.642424	PER-1
Notch3	hic1_undamaged_ACTGTGAGTGTTAACC-1	-1.17332	PER-1
Rgs5	hic1_undamaged_ACTGTGAGTGTTAACC-1	0.55804	PER-1
Mcam	hic1_undamaged_ACTGTGAGTGTTAACC-1	0.730307	PER-1
Cd34	hic1_undamaged_ACTGTGAGTGTTAACC-1	-0.823202	PER-1
Lum	hic1_undamaged_ACTGTGAGTGTTAACC-1	-0.941934	PER-1
Pdgfra	hic1_undamaged_ACTGTGAGTGTTAACC-1	-0.693009	PER-1
tdTomato	hic1_undamaged_ACTGTGAGTGTTAACC-1	0.385447	PER-1
Hic1	hic1_undamaged_ACTGTGAGTGTTAACC-1	-0.3727	PER-1
Igfbp3	hic1_undamaged_ACTTAGGGTCTCCCTA-1	-0.282805	PER-2
Prss23	hic1_undamaged_ACTTAGGGTCTCCCTA-1	0.247414	PER-2
Ccl11	hic1_undamaged_ACTTAGGGTCTCCCTA-1	-0.261299	PER-2
Lmcd1	hic1_undamaged_ACTTAGGGTCTCCCTA-1	-0.178145	PER-2
Ccn3	hic1_undamaged_ACTTAGGGTCTCCCTA-1	-0.323408	PER-2
Art3	hic1_undamaged_ACTTAGGGTCTCCCTA-1	-0.704697	PER-2
Vtn	hic1_undamaged_ACTTAGGGTCTCCCTA-1	-0.130784	PER-2
Colec11	hic1_undamaged_ACTTAGGGTCTCCCTA-1	-0.7002	PER-2
Abcc9	hic1_undamaged_ACTTAGGGTCTCCCTA-1	0.421406	PER-2
Kcnj8	hic1_undamaged_ACTTAGGGTCTCCCTA-1	-0.67376	PER-2
Myh11	hic1_undamaged_ACTTAGGGTCTCCCTA-1	-0.491202	PER-2
Rrad	hic1_undamaged_ACTTAGGGTCTCCCTA-1	-0.484279	PER-2
Mustn1	hic1_undamaged_ACTTAGGGTCTCCCTA-1	-0.655743	PER-2
Tagln	hic1_undamaged_ACTTAGGGTCTCCCTA-1	-0.680688	PER-2
Acta2	hic1_undamaged_ACTTAGGGTCTCCCTA-1	-0.740947	PER-2
Dpep1	hic1_undamaged_ACTTAGGGTCTCCCTA-1	0.601286	PER-2
Gsn	hic1_undamaged_ACTTAGGGTCTCCCTA-1	0.842833	PER-2
Apoe	hic1_undamaged_ACTTAGGGTCTCCCTA-1	1.60631	PER-2
Dcn	hic1_undamaged_ACTTAGGGTCTCCCTA-1	1.20835	PER-2
Igfbp6	hic1_undamaged_ACTTAGGGTCTCCCTA-1	-0.839257	PER-2
Mfap5	hic1_undamaged_ACTTAGGGTCTCCCTA-1	1.34377	PER-2
Ly6a	hic1_undamaged_ACTTAGGGTCTCCCTA-1	-0.995373	PER-2
Pi16	hic1_undamaged_ACTTAGGGTCTCCCTA-1	-1.03048	PER-2
Ly6c1	hic1_undamaged_ACTTAGGGTCTCCCTA-1	-0.496495	PER-2
Cspg4	hic1_undamaged_ACTTAGGGTCTCCCTA-1	-0.467012	PER-2
Notch3	hic1_undamaged_ACTTAGGGTCTCCCTA-1	-0.848429	PER-2
Rgs5	hic1_undamaged_ACTTAGGGTCTCCCTA-1	-1.42525	PER-2
Mcam	hic1_undamaged_ACTTAGGGTCTCCCTA-1	-0.590326	PER-2
Cd34	hic1_undamaged_ACTTAGGGTCTCCCTA-1	0.659111	PER-2
Lum	hic1_undamaged_ACTTAGGGTCTCCCTA-1	-0.211765	PER-2
Pdgfra	hic1_undamaged_ACTTAGGGTCTCCCTA-1	1.18686	PER-2
tdTomato	hic1_undamaged_ACTTAGGGTCTCCCTA-1	0.107592	PER-2
Hic1	hic1_undamaged_ACTTAGGGTCTCCCTA-1	1.7736	PER-2
Igfbp3	hic1_undamaged_ACTTAGGGTTCAAGGG-1	-0.275487	PER-1
Prss23	hic1_undamaged_ACTTAGGGTTCAAGGG-1	-0.912867	PER-1
Ccl11	hic1_undamaged_ACTTAGGGTTCAAGGG-1	-0.255772	PER-1
Lmcd1	hic1_undamaged_ACTTAGGGTTCAAGGG-1	-0.179827	PER-1
Ccn3	hic1_undamaged_ACTTAGGGTTCAAGGG-1	-0.314636	PER-1
Art3	hic1_undamaged_ACTTAGGGTTCAAGGG-1	-0.715493	PER-1
Vtn	hic1_undamaged_ACTTAGGGTTCAAGGG-1	-0.834699	PER-1
Colec11	hic1_undamaged_ACTTAGGGTTCAAGGG-1	-0.711151	PER-1
Abcc9	hic1_undamaged_ACTTAGGGTTCAAGGG-1	-0.670172	PER-1
Kcnj8	hic1_undamaged_ACTTAGGGTTCAAGGG-1	-0.684071	PER-1
Myh11	hic1_undamaged_ACTTAGGGTTCAAGGG-1	-0.525941	PER-1
Rrad	hic1_undamaged_ACTTAGGGTTCAAGGG-1	-0.50305	PER-1
Mustn1	hic1_undamaged_ACTTAGGGTTCAAGGG-1	-0.687009	PER-1
Tagln	hic1_undamaged_ACTTAGGGTTCAAGGG-1	-0.713044	PER-1
Acta2	hic1_undamaged_ACTTAGGGTTCAAGGG-1	-0.774141	PER-1
Dpep1	hic1_undamaged_ACTTAGGGTTCAAGGG-1	0.708888	PER-1
Gsn	hic1_undamaged_ACTTAGGGTTCAAGGG-1	1.19455	PER-1
Apoe	hic1_undamaged_ACTTAGGGTTCAAGGG-1	-0.998803	PER-1
Dcn	hic1_undamaged_ACTTAGGGTTCAAGGG-1	1.41766	PER-1
Igfbp6	hic1_undamaged_ACTTAGGGTTCAAGGG-1	2.27402	PER-1
Mfap5	hic1_undamaged_ACTTAGGGTTCAAGGG-1	1.38391	PER-1
Ly6a	hic1_undamaged_ACTTAGGGTTCAAGGG-1	0.630632	PER-1
Pi16	hic1_undamaged_ACTTAGGGTTCAAGGG-1	1.98013	PER-1
Ly6c1	hic1_undamaged_ACTTAGGGTTCAAGGG-1	1.31718	PER-1
Cspg4	hic1_undamaged_ACTTAGGGTTCAAGGG-1	-0.486054	PER-1
Notch3	hic1_undamaged_ACTTAGGGTTCAAGGG-1	-0.883699	PER-1
Rgs5	hic1_undamaged_ACTTAGGGTTCAAGGG-1	-0.987255	PER-1
Mcam	hic1_undamaged_ACTTAGGGTTCAAGGG-1	-0.615885	PER-1
Cd34	hic1_undamaged_ACTTAGGGTTCAAGGG-1	1.54851	PER-1
Lum	hic1_undamaged_ACTTAGGGTTCAAGGG-1	2.14766	PER-1
Pdgfra	hic1_undamaged_ACTTAGGGTTCAAGGG-1	0.992943	PER-1
tdTomato	hic1_undamaged_ACTTAGGGTTCAAGGG-1	0.533023	PER-1
Hic1	hic1_undamaged_ACTTAGGGTTCAAGGG-1	-0.38512	PER-1
Igfbp3	hic1_undamaged_ACTTATCGTTAACCTG-1	-0.351553	VSMC
Prss23	hic1_undamaged_ACTTATCGTTAACCTG-1	1.21653	VSMC
Ccl11	hic1_undamaged_ACTTATCGTTAACCTG-1	-0.31322	VSMC
Lmcd1	hic1_undamaged_ACTTATCGTTAACCTG-1	-0.162342	VSMC
Ccn3	hic1_undamaged_ACTTATCGTTAACCTG-1	2.5	VSMC
Art3	hic1_undamaged_ACTTATCGTTAACCTG-1	-0.60327	VSMC
Vtn	hic1_undamaged_ACTTATCGTTAACCTG-1	-0.660034	VSMC
Colec11	hic1_undamaged_ACTTATCGTTAACCTG-1	-0.597325	VSMC
Abcc9	hic1_undamaged_ACTTATCGTTAACCTG-1	-0.541042	VSMC
Kcnj8	hic1_undamaged_ACTTATCGTTAACCTG-1	-0.576891	VSMC
Myh11	hic1_undamaged_ACTTATCGTTAACCTG-1	-0.164839	VSMC
Rrad	hic1_undamaged_ACTTATCGTTAACCTG-1	-0.307932	VSMC
Mustn1	hic1_undamaged_ACTTATCGTTAACCTG-1	0.674312	VSMC
Tagln	hic1_undamaged_ACTTATCGTTAACCTG-1	-0.376703	VSMC
Acta2	hic1_undamaged_ACTTATCGTTAACCTG-1	0.122689	VSMC
Dpep1	hic1_undamaged_ACTTATCGTTAACCTG-1	0.457114	VSMC
Gsn	hic1_undamaged_ACTTATCGTTAACCTG-1	0.30809	VSMC
Apoe	hic1_undamaged_ACTTATCGTTAACCTG-1	-1.31519	VSMC
Dcn	hic1_undamaged_ACTTATCGTTAACCTG-1	0.499643	VSMC
Igfbp6	hic1_undamaged_ACTTATCGTTAACCTG-1	2.5	VSMC
Mfap5	hic1_undamaged_ACTTATCGTTAACCTG-1	2.25007	VSMC
Ly6a	hic1_undamaged_ACTTATCGTTAACCTG-1	2.02345	VSMC
Pi16	hic1_undamaged_ACTTATCGTTAACCTG-1	2.5	VSMC
Ly6c1	hic1_undamaged_ACTTATCGTTAACCTG-1	2.5	VSMC
Cspg4	hic1_undamaged_ACTTATCGTTAACCTG-1	-0.288112	VSMC
Notch3	hic1_undamaged_ACTTATCGTTAACCTG-1	-0.517074	VSMC
Rgs5	hic1_undamaged_ACTTATCGTTAACCTG-1	-0.981963	VSMC
Mcam	hic1_undamaged_ACTTATCGTTAACCTG-1	-0.350204	VSMC
Cd34	hic1_undamaged_ACTTATCGTTAACCTG-1	1.86347	VSMC
Lum	hic1_undamaged_ACTTATCGTTAACCTG-1	0.353581	VSMC
Pdgfra	hic1_undamaged_ACTTATCGTTAACCTG-1	-1.39439	VSMC
tdTomato	hic1_undamaged_ACTTATCGTTAACCTG-1	-0.837705	VSMC
Hic1	hic1_undamaged_ACTTATCGTTAACCTG-1	-0.400843	VSMC
Igfbp3	hic1_undamaged_ACTTATCTCGCCTATC-1	-0.210091	VSMC
Prss23	hic1_undamaged_ACTTATCTCGCCTATC-1	1.51602	VSMC
Ccl11	hic1_undamaged_ACTTATCTCGCCTATC-1	-0.206383	VSMC
Lmcd1	hic1_undamaged_ACTTATCTCGCCTATC-1	-0.194859	VSMC
Ccn3	hic1_undamaged_ACTTATCTCGCCTATC-1	-0.236248	VSMC
Art3	hic1_undamaged_ACTTATCTCGCCTATC-1	-0.811973	VSMC
Vtn	hic1_undamaged_ACTTATCTCGCCTATC-1	-0.236719	VSMC
Colec11	hic1_undamaged_ACTTATCTCGCCTATC-1	-0.80901	VSMC
Abcc9	hic1_undamaged_ACTTATCTCGCCTATC-1	-0.781189	VSMC
Kcnj8	hic1_undamaged_ACTTATCTCGCCTATC-1	-0.0869049	VSMC
Myh11	hic1_undamaged_ACTTATCTCGCCTATC-1	2.00263	VSMC
Rrad	hic1_undamaged_ACTTATCTCGCCTATC-1	0.219194	VSMC
Mustn1	hic1_undamaged_ACTTATCTCGCCTATC-1	1.97913	VSMC
Tagln	hic1_undamaged_ACTTATCTCGCCTATC-1	1.88708	VSMC
Acta2	hic1_undamaged_ACTTATCTCGCCTATC-1	1.69489	VSMC
Dpep1	hic1_undamaged_ACTTATCTCGCCTATC-1	0.300757	VSMC
Gsn	hic1_undamaged_ACTTATCTCGCCTATC-1	-0.911432	VSMC
Apoe	hic1_undamaged_ACTTATCTCGCCTATC-1	-0.726798	VSMC
Dcn	hic1_undamaged_ACTTATCTCGCCTATC-1	-0.702388	VSMC
Igfbp6	hic1_undamaged_ACTTATCTCGCCTATC-1	-0.531104	VSMC
Mfap5	hic1_undamaged_ACTTATCTCGCCTATC-1	-0.776466	VSMC
Ly6a	hic1_undamaged_ACTTATCTCGCCTATC-1	0.396081	VSMC
Pi16	hic1_undamaged_ACTTATCTCGCCTATC-1	-0.665492	VSMC
Ly6c1	hic1_undamaged_ACTTATCTCGCCTATC-1	-0.315745	VSMC
Cspg4	hic1_undamaged_ACTTATCTCGCCTATC-1	-0.656231	VSMC
Notch3	hic1_undamaged_ACTTATCTCGCCTATC-1	0.435165	VSMC
Rgs5	hic1_undamaged_ACTTATCTCGCCTATC-1	0.147933	VSMC
Mcam	hic1_undamaged_ACTTATCTCGCCTATC-1	1.08464	VSMC
Cd34	hic1_undamaged_ACTTATCTCGCCTATC-1	-0.791591	VSMC
Lum	hic1_undamaged_ACTTATCTCGCCTATC-1	-0.90988	VSMC
Pdgfra	hic1_undamaged_ACTTATCTCGCCTATC-1	-0.665678	VSMC
tdTomato	hic1_undamaged_ACTTATCTCGCCTATC-1	0.327488	VSMC
Hic1	hic1_undamaged_ACTTATCTCGCCTATC-1	-0.371603	VSMC
Igfbp3	hic1_undamaged_ACTTTGTCATGACAGG-1	-0.373169	PER-1
Prss23	hic1_undamaged_ACTTTGTCATGACAGG-1	2.14058	PER-1
Ccl11	hic1_undamaged_ACTTTGTCATGACAGG-1	2.5	PER-1
Lmcd1	hic1_undamaged_ACTTTGTCATGACAGG-1	-0.157374	PER-1
Ccn3	hic1_undamaged_ACTTTGTCATGACAGG-1	-0.431724	PER-1
Art3	hic1_undamaged_ACTTTGTCATGACAGG-1	-0.57138	PER-1
Vtn	hic1_undamaged_ACTTTGTCATGACAGG-1	-0.610399	PER-1
Colec11	hic1_undamaged_ACTTTGTCATGACAGG-1	-0.564978	PER-1
Abcc9	hic1_undamaged_ACTTTGTCATGACAGG-1	-0.00855091	PER-1
Kcnj8	hic1_undamaged_ACTTTGTCATGACAGG-1	-0.546433	PER-1
Myh11	hic1_undamaged_ACTTTGTCATGACAGG-1	0.551623	PER-1
Rrad	hic1_undamaged_ACTTTGTCATGACAGG-1	-0.252484	PER-1
Mustn1	hic1_undamaged_ACTTTGTCATGACAGG-1	1.10416	PER-1
Tagln	hic1_undamaged_ACTTTGTCATGACAGG-1	-0.281123	PER-1
Acta2	hic1_undamaged_ACTTTGTCATGACAGG-1	0.0223474	PER-1
Dpep1	hic1_undamaged_ACTTTGTCATGACAGG-1	2.13266	PER-1
Gsn	hic1_undamaged_ACTTTGTCATGACAGG-1	0.290233	PER-1
Apoe	hic1_undamaged_ACTTTGTCATGACAGG-1	-0.230075	PER-1
Dcn	hic1_undamaged_ACTTTGTCATGACAGG-1	0.230624	PER-1
[truncated: 14,831 more rows]

## Sheet: Fig 1e
Cell_barcodes	Cell_annotation	Acta2	Myh11	Myl9	Tagln	Col1a1	Col3a1	Adamts2	Dpt
hic1_undamaged_AAACCCAAGAAACTCA-1	PER-1	2.21545	0	3.33997	2.21545	0	1.31422	0	1.31422
hic1_undamaged_AAACCCAAGAACCCGA-1	PER-1	0	0	0	0	1.24023	0	0	0
hic1_undamaged_AAACCCAAGACGCTCC-1	Fibroblast	2.28434	1.37111	2.06171	2.28434	2.06171	2.68912	0.683052	2.17921
hic1_undamaged_AAACCCAAGCAGGCTA-1	VSMC	4.3295	2.33827	3.74238	4.30452	0	0	0	0
hic1_undamaged_AAACCCAAGGCTCTCG-1	VSMC	4.23546	2.37282	3.68664	3.23156	0	0	0	0
hic1_undamaged_AAACCCAAGGGTTTCT-1	PER-1	0	0	2.08873	0	0	1.51234	0	0
hic1_undamaged_AAACCCACACCCAACG-1	VSMC	4.01214	2.01648	3.21393	4.52359	0	0	0	0
hic1_undamaged_AAACCCACACTTTATC-1	VSMC	4.20093	1.98262	2.60443	4.5531	0	0	1.41849	0
hic1_undamaged_AAACCCACAGAATTCC-1	VSMC	3.66711	2.15499	2.15499	2.9992	1.5715	0	0	0
hic1_undamaged_AAACCCACATCCGTGG-1	PER-1	2.06824	0	1.49412	1.49412	0	2.69609	0	0
hic1_undamaged_AAACCCACATCTATCT-1	Fibroblast	0	0	0	0	2.7419	3.46096	1.8631	2.47547
hic1_undamaged_AAACCCAGTAGGGTAC-1	Fibroblast	0	0	0	0	3.4779	3.08776	0	3.36397
hic1_undamaged_AAACCCAGTCCATACA-1	Fibroblast	0	0	0	0.654385	2.32626	3.25605	0	2.96935
hic1_undamaged_AAACCCAGTCCGCAGT-1	VSMC	5.29893	2.7482	3.98857	4.80049	0	0	0	0
hic1_undamaged_AAACCCAGTCTAGGCC-1	VSMC	4.33423	2.17318	3.08021	3.68715	0	0	0	0
hic1_undamaged_AAACCCAGTCTGTAAC-1	Fibroblast	1.63421	0	0	0	2.22471	1.63421	1.63421	0
hic1_undamaged_AAACCCAGTTCTGACA-1	Fibroblast	0.721126	0	1.13575	0	2.61601	3.48745	0	2.61601
hic1_undamaged_AAACCCATCAATCTCT-1	PER-1	0	0	2.60733	0	2.60733	0	0	0
hic1_undamaged_AAACCCATCACTGAAC-1	PER-1	2.03053	0	1.46072	0	1.46072	1.46072	0	0
hic1_undamaged_AAACCCATCCTGTAAG-1	Fibroblast	0	0	0	0.769094	2.7758	3.80659	1.19864	2.07278
hic1_undamaged_AAACCCATCTGAGCAT-1	Fibroblast	0	0	0.862041	0	2.35858	3.91696	0.862041	3.18866
hic1_undamaged_AAACGAAAGTACGTCT-1	VSMC	5.28771	2.65579	4.27868	5.05322	0	0	0.976269	0
hic1_undamaged_AAACGAACAAAGCTAA-1	VSMC	4.10151	0	3.68285	3.61566	0	0	0	0
hic1_undamaged_AAACGAACAAGACCGA-1	Fibroblast	0.70227	0	1.80692	0	2.50157	2.85032	0.70227	1.11076
hic1_undamaged_AAACGAACACGGCACT-1	Fibroblast	1.14662	0	0	0	2.70531	2.83946	0.729367	2.14199
hic1_undamaged_AAACGAACATCGAACT-1	VSMC	5.05087	3.51403	4.01288	4.52768	0	0	0	0
hic1_undamaged_AAACGAATCATCTACT-1	PER-1	0	0	1.84001	0	0	0	0	0
hic1_undamaged_AAACGCTAGAGCGACT-1	VSMC	4.97874	2.60617	3.53976	4.43849	0	1.12855	0	0
hic1_undamaged_AAACGCTAGAGCTGAC-1	VSMC	3.87152	2.58512	2.58512	4.19589	0	0	0	0
hic1_undamaged_AAACGCTAGATAACAC-1	Fibroblast	0	0	0.65989	0.65989	3.36858	3.40026	1.55568	2.02049
hic1_undamaged_AAACGCTAGCCATTCA-1	VSMC	4.81276	3.09316	3.96869	4.7419	0	0.876766	0.876766	0
hic1_undamaged_AAACGCTAGTCGGCCT-1	PER-1	0	0	1.42757	1.42757	0	1.42757	0	0
hic1_undamaged_AAACGCTCAGTCTGGC-1	Fibroblast	1.0327	0	0	0	2.94898	2.94898	1.52981	2.10834
hic1_undamaged_AAACGCTCAGTGAGCA-1	PER-1	0	0	2.21739	0	1.31581	1.31581	0	0
hic1_undamaged_AAACGCTCATACTTTC-1	PER-1	5.02392	0	3.93838	3.93838	0	2.87799	0	0
hic1_undamaged_AAACGCTTCAGACTGT-1	VSMC	4.29935	1.27946	2.95298	3.07997	0	0	0	0
hic1_undamaged_AAACGCTTCCGGGACT-1	VSMC	4.67813	2.27574	4.18419	4.93458	0	0	0	0
hic1_undamaged_AAACGCTTCCTTGAAG-1	VSMC	5.18784	0	3.73995	5.10827	0	0	0	0
hic1_undamaged_AAACGCTTCTACCCAC-1	Fibroblast	0	0	0	0	1.82267	3.17089	0.711806	2.7426
hic1_undamaged_AAAGAACAGATCCTAC-1	Fibroblast	0	0	0.799303	0	2.3788	2.89789	1.54158	2.12154
hic1_undamaged_AAAGAACAGCGTTCCG-1	PER-1	2.2616	1.14728	3.01291	2.2616	0	0	0	0
hic1_undamaged_AAAGAACAGTATGATG-1	Fibroblast	0	0	1.17238	1.46891	1.17238	2.29441	1.17238	1.88314
hic1_undamaged_AAAGAACAGTTAACGA-1	PER-1	0	0	2.38676	0	0	2.38676	0	0
hic1_undamaged_AAAGAACCAGAGCCCT-1	VSMC	4.81058	2.21049	3.94645	4.3322	0	1.10858	0	0
hic1_undamaged_AAAGAACCAGCTGTTA-1	PER-1	0	0	2.04592	0	0	2.40734	0	1.47434
hic1_undamaged_AAAGAACGTATAGCTC-1	VSMC	4.45729	3.1253	3.9816	4.68231	0	0	0	1.53208
hic1_undamaged_AAAGAACGTATTGGCT-1	PER-1	0	0	0	2.66881	0	0	0	0
hic1_undamaged_AAAGAACGTCAGACGA-1	PER-1	2.3558	1.75324	1.75324	0	0	0	0	0
hic1_undamaged_AAAGAACTCTGCGATA-1	Fibroblast	0.752754	0	0	0	2.74707	3.05452	1.47442	2.04602
hic1_undamaged_AAAGGATAGCCTCATA-1	FAP	0	0	0	0	2.38429	3.67844	1.7793	2.30563
hic1_undamaged_AAAGGATAGCGGATCA-1	Fibroblast	0.933333	0	0	0	3.82311	3.97895	1.40755	1.97017
hic1_undamaged_AAAGGATAGCTTACGT-1	VSMC	3.10191	1.99771	2.45275	3.61385	0	1.13913	0	0
hic1_undamaged_AAAGGATAGGTCCCTG-1	VSMC	4.17833	2.83699	4.17833	4.65793	0	1.61265	0	0
hic1_undamaged_AAAGGATAGTCATCGT-1	VSMC	4.89279	1.745	3.82638	4.76033	0	0	0	0
hic1_undamaged_AAAGGATAGTGCCCGT-1	VSMC	4.67917	1.26413	3.36523	4.31295	1.26413	1.80501	0	0
hic1_undamaged_AAAGGATAGTGGGAAA-1	VSMC	4.6841	2.37459	3.48665	4.27197	0	1.2345	0	0
hic1_undamaged_AAAGGATAGTTTAGGA-1	PER-1	3.06475	0	3.73428	0	0	2.41721	0	0
hic1_undamaged_AAAGGATCACCTGCGA-1	PER-1	0	0	0	0	0	1.35183	0	0
hic1_undamaged_AAAGGATCAGCAGGAT-1	Fibroblast	0	0	0.712282	0	2.23099	2.23099	0.712282	2.59999
hic1_undamaged_AAAGGATCAGGCCCTA-1	PER-1	0	0	0	1.38682	0	2.30322	1.38682	1.38682
hic1_undamaged_AAAGGATGTAGCACAG-1	FAP	1.20819	0	0	0	2.7886	2.54452	0	2.8583
hic1_undamaged_AAAGGATGTAGGCTGA-1	Fibroblast	1.5625	0	0.813998	0.813998	2.85301	3.2634	1.5625	2.6078
hic1_undamaged_AAAGGATGTCGTGCCA-1	PER-1	0	0	0	0	0	0	0	0
hic1_undamaged_AAAGGATGTGAATAAC-1	Fibroblast	0	0	0	0	3.67988	3.86653	1.1098	2.21212
hic1_undamaged_AAAGGATGTTAAGCAA-1	VSMC	5.03383	2.80172	3.76116	4.60985	0	0	0	0
hic1_undamaged_AAAGGATGTTCCATTT-1	PER-1	2.28782	0	0	0	0	0	0	0
hic1_undamaged_AAAGGATGTTGCTAGT-1	VSMC	4.31604	2.29823	2.93986	4.37412	0	0	0	0
hic1_undamaged_AAAGGATTCAATGCAC-1	VSMC	4.26961	1.95193	3.22562	4.04995	0	0	0	0
hic1_undamaged_AAAGGATTCCAATGCA-1	PER-1	2.32484	0	3.63496	2.32484	0	2.69717	1.725	0
hic1_undamaged_AAAGGGCAGCTTAAGA-1	VSMC	4.28441	1.96483	3.73508	4.55441	1.11336	0	0	0
hic1_undamaged_AAAGGGCAGGCAATGC-1	VSMC	4.96572	2.43223	3.78465	4.21591	0	0.909653	0	0
hic1_undamaged_AAAGGGCAGTCACTGT-1	VSMC	4.2362	1.62301	3.41758	3.82323	1.8059	2.5806	0.701654	2.6548
hic1_undamaged_AAAGGGCCAATGGCAG-1	Fibroblast	0	0	0	0	2.8034	3.58726	1.81919	2.33218
hic1_undamaged_AAAGGGCCAGTATTCG-1	Fibroblast	1.01532	0	0.631339	0	2.7135	2.96952	0.631339	2.28251
hic1_undamaged_AAAGGGCGTCGAGTTT-1	Fibroblast	0	0	0	0	3.3639	4.17706	1.33241	2.70477
hic1_undamaged_AAAGGGCGTTGAGGAC-1	VSMC	5.13632	2.09735	4.24941	4.98547	0	1.21833	0	0
hic1_undamaged_AAAGGGCTCACAGAGG-1	PER-1	0	0	0	0	0	2.09526	0	0
hic1_undamaged_AAAGGGCTCCAATGCA-1	VSMC	4.99944	2.58607	4.13336	4.6278	0	1.40349	1.40349	0
hic1_undamaged_AAAGGGCTCCTCACTG-1	VSMC	4.68293	3.06832	3.34431	4.59484	0	0	0	0
hic1_undamaged_AAAGGGCTCCTCTGCA-1	Fibroblast	0	0	0	0	3.00618	3.17018	1.52646	1.52646
hic1_undamaged_AAAGGTAAGCACTCTA-1	PER-1	0	0	1.67036	0	0	1.67036	0	0
hic1_undamaged_AAAGGTAAGGTAGTCG-1	PER-1	3.84378	2.01874	3.3773	3.97464	0	1.15571	0	0
hic1_undamaged_AAAGGTAAGTAACCGG-1	VSMC	4.15973	0	2.38437	3.95569	0	0	0	0
hic1_undamaged_AAAGGTAAGTATGAAC-1	PER-1	0	0	1.76038	1.76038	1.76038	1.76038	0	0
hic1_undamaged_AAAGGTAAGTTCACTG-1	FAP	0	0	0	0	2.23875	2.45681	1.71771	2.68889
hic1_undamaged_AAAGGTACAGGCATGA-1	VSMC	5.07149	1.86601	4.01863	4.54183	0	0	0	0
hic1_undamaged_AAAGGTACAGTCACGC-1	VSMC	4.757	2.95598	4.09795	4.50628	0	0.923613	0	0
hic1_undamaged_AAAGGTACAGTGAGCA-1	PER-1	3.10829	0	3.85713	1.51815	1.51815	2.72492	0	0
hic1_undamaged_AAAGGTAGTAGGGAGG-1	Fibroblast	0	0	0	0	4.00269	3.79926	1.47226	0
hic1_undamaged_AAAGGTAGTGAGTAGC-1	VSMC	4.80196	0	3.91771	4.64918	0	0	0	0
hic1_undamaged_AAAGGTAGTGCAATGG-1	Fibroblast	0	0	1.07428	0	2.16465	3.22282	1.58017	2.36457
hic1_undamaged_AAAGGTAGTGCACAAG-1	VSMC	4.22196	1.59959	3.42206	4.16225	0	0	0	0
hic1_undamaged_AAAGGTAGTTAGAAAC-1	Fibroblast	2.45802	0	1.76735	0.678573	2.68067	3.26758	0.678573	2.17117
hic1_undamaged_AAAGTCCAGACCAAAT-1	VSMC	4.4605	2.09526	3.53404	4.28049	0	0	0	0
hic1_undamaged_AAAGTCCAGTGCCGAA-1	Fibroblast	1.05573	0	0	0.661157	2.57881	2.93405	0.661157	1.73786
hic1_undamaged_AAAGTCCCACTCATAG-1	VSMC	4.39897	0	3.45367	4.06741	1.57423	1.57423	0	0
hic1_undamaged_AAAGTCCGTATGAGAT-1	VSMC	5.15713	2.74343	4.19616	4.83952	0	0	0	0
hic1_undamaged_AAAGTCCGTCTACACA-1	VSMC	4.59164	2.64054	3.02195	4.87679	0	2.01629	0	0
hic1_undamaged_AAAGTCCGTTACCCAA-1	Fibroblast	0.862911	0	0.862911	0	0.862911	3.1901	0.862911	3.24497
hic1_undamaged_AAAGTCCGTTCTAAGC-1	Fibroblast	0	0	0	0	1.55731	3.37057	0	1.05536
hic1_undamaged_AAAGTCCGTTGCATTG-1	Fibroblast	0.766247	0	0	0.766247	2.20406	2.61509	0	1.91078
hic1_undamaged_AAAGTCCGTTGTGGCC-1	VSMC	4.58981	0	3.8284	4.51061	0	0	0	0
hic1_undamaged_AAAGTCCTCACGTCCT-1	VSMC	4.83247	3.00356	3.58688	4.46828	0	0	0	0
hic1_undamaged_AAAGTCCTCCAGGACC-1	Fibroblast	0	0	0	0	1.44665	3.2955	0	2.37459
hic1_undamaged_AAAGTCCTCCGTTTCG-1	VSMC	4.59263	2.23211	3.2565	4.1494	0	0	0	0
hic1_undamaged_AAAGTGAAGCTTGTGT-1	VSMC	4.66592	3.00265	4.2193	4.35099	0	0	0	0
hic1_undamaged_AAAGTGAAGTACAGCG-1	VSMC	4.92889	2.39608	4.06706	4.10891	0	0	0	0
hic1_undamaged_AAAGTGACAGGATCTT-1	Fibroblast	0	0	0.650285	1.04104	2.69065	2.91266	0.650285	2.22406
hic1_undamaged_AAAGTGAGTACAGTCT-1	Fibroblast	0	0	1.09483	0	2.82786	3.36181	1.38203	1.38203
hic1_undamaged_AAAGTGAGTACCTAGT-1	PER-1	3.28492	0	1.43826	1.43826	1.43826	0	0	0
hic1_undamaged_AAAGTGAGTAGAGTTA-1	PER-1	0	0	0	0	2.17203	0	0	0
hic1_undamaged_AAAGTGAGTCGCACAC-1	Fibroblast	0.836994	0	0.836994	0	2.31904	2.7346	0.836994	2.64576
hic1_undamaged_AAAGTGAGTCGTATTG-1	PER-1	0	0	0	0	0	0	0	0
hic1_undamaged_AAAGTGAGTGAGTTGG-1	Fibroblast	4.25084	1.45711	3.10942	4.08531	2.70789	3.18033	0.973339	1.45711
hic1_undamaged_AAAGTGAGTGTGTGGA-1	VSMC	5.43971	3.53504	3.89375	5.12087	0	0	0	1.54748
hic1_undamaged_AAAGTGATCAACCCGG-1	VSMC	4.54395	2.85224	3.23828	4.80251	0	0.967992	0	0
hic1_undamaged_AAAGTGATCACTTGGA-1	PER-1	1.55923	0	0	0	0	1.55923	0	0
hic1_undamaged_AAAGTGATCGAACACT-1	Fibroblast	0	0	0	0	3.45396	3.83151	0.960064	0.960064
hic1_undamaged_AAAGTGATCTGAATGC-1	VSMC	4.83729	2.93786	3.37039	4.44582	0	0	0	0
hic1_undamaged_AAAGTGATCTTAATCC-1	PER-1	1.77285	0	1.77285	0	0	1.77285	0	0
hic1_undamaged_AAATGGAAGAAACTCA-1	PER-1	0	0	2.94624	0	3.61277	3.8305	2.3043	2.94624
hic1_undamaged_AAATGGAAGATGTTCC-1	VSMC	3.73583	1.55186	2.13304	3.54044	0	0	0	0
hic1_undamaged_AAATGGAAGCCACAAG-1	VSMC	4.72818	2.19794	4.08956	4.45901	0	0	0	0
hic1_undamaged_AAATGGACAACAGAGC-1	PER-1	0	0	2.30227	0	0	2.30227	0	0
hic1_undamaged_AAATGGACACAACGCC-1	VSMC	4.68948	2.60524	3.51422	4.33345	0	0	0	1.25473
hic1_undamaged_AAATGGACACTTTATC-1	PER-1	0	0	0	1.70299	0	1.70299	0	0
hic1_undamaged_AAATGGACAGACGGAT-1	PER-1	3.23906	2.72768	3.15561	3.23906	0	1.96395	0	0
hic1_undamaged_AAATGGACAGCTGTTA-1	Fibroblast	0	0	0.733787	0	2.78262	3.16725	1.44665	2.0146
hic1_undamaged_AAATGGACATCTATCT-1	Fibroblast	0	0	1.41837	0.942033	3.87028	4.31166	1.98248	2.81252
hic1_undamaged_AAATGGAGTACAAGTA-1	VSMC	4.82683	3.57859	4.49972	4.72922	0	0	0	0
hic1_undamaged_AAATGGAGTCCTACAA-1	VSMC	5.27988	1.35396	3.84938	4.53182	0	0	0	0
hic1_undamaged_AAATGGATCATAGGCT-1	VSMC	4.69657	3.1084	3.17931	4.83645	0	0	0	0
hic1_undamaged_AAATGGATCGGCTGTG-1	PER-2	4.86916	1.72538	4.54559	5.25774	2.32526	3.05892	1.04587	0
hic1_undamaged_AACAAAGAGATGAAGG-1	VSMC	4.85606	1.17469	3.15151	4.64351	0	0	0	0
hic1_undamaged_AACAAAGAGATTGACA-1	PER-1	1.56909	0	2.15229	0	2.51825	2.15229	0	0
hic1_undamaged_AACAAAGAGCCGATTT-1	Fibroblast	0.650942	0	1.04193	0.650942	2.8629	4.0895	2.12092	2.69193
hic1_undamaged_AACAAAGAGCTCTTCC-1	PER-1	0	0	0	0	2.29248	2.55458	0	1.37788
hic1_undamaged_AACAAAGCAATGGCCC-1	PER-1	1.20507	0	1.73589	1.20507	1.20507	1.73589	0	0
hic1_undamaged_AACAAAGCAGACAAAT-1	Fibroblast	0	0	0.728035	0	2.46045	3.70444	0.728035	2.36453
hic1_undamaged_AACAAAGGTAGCGAGT-1	Fibroblast	1.72425	0	0	0	3.5043	3.35515	0	1.72425
hic1_undamaged_AACAAAGGTGTGACCC-1	PER-1	0	1.53108	2.74037	1.53108	0	1.53108	0	0
hic1_undamaged_AACAAAGGTTGTCAGT-1	VSMC	3.30104	1.86346	3.30104	3.26008	1.15638	2.1546	1.15638	0
hic1_undamaged_AACAAAGTCAGAACCT-1	VSMC	3.57915	0	2.39381	3.42964	0	0	0	0
hic1_undamaged_AACAAAGTCATCCCGT-1	PER-1	0	0	2.60298	0	0	1.4173	1.4173	0
hic1_undamaged_AACAAAGTCCGTCCTA-1	PER-1	0	0	2.72425	0	0	1.5176	0	0
hic1_undamaged_AACAAAGTCGTAACCA-1	Fibroblast	0	0	0	0	2.44411	3.09288	0.6711	2.52386
hic1_undamaged_AACAAAGTCTAACGCA-1	VSMC	3.33473	1.85851	3.90656	4.1892	1.85851	0	1.85851	0
hic1_undamaged_AACAAAGTCTCAGGCG-1	Fibroblast	0	0	0.744592	0	2.98543	2.92795	2.03255	2.57729
hic1_undamaged_AACAAAGTCTGTGCGG-1	Fibroblast	0	0	0	0	3.06652	3.00881	0.790251	2.10702
hic1_undamaged_AACAACCAGAAGCTCG-1	Fibroblast	0	0	1.02348	2.45934	2.53279	2.83589	0.63733	2.29397
hic1_undamaged_AACAACCAGAGAATCT-1	Fibroblast	0	0	0.753468	0	3.61036	3.94344	1.47546	1.89036
hic1_undamaged_AACAACCAGGACTTCT-1	PER-1	0	1.08519	3.0253	1.08519	0	1.92863	0	0
hic1_undamaged_AACAACCAGTGGACTG-1	PER-1	0	0	1.45064	1.45064	0	0	0	0
hic1_undamaged_AACAACCCAAGCTACT-1	Fibroblast	1.27928	0	0.831611	0	2.31047	3.07972	0	3.13763
hic1_undamaged_AACAACCCACGAAGAC-1	VSMC	4.67791	3.50688	4.12524	4.39332	0	1.0656	0	1.0656
hic1_undamaged_AACAACCCAGCACAAG-1	PER-1	0	0	2.56837	0	0	0	0	0
hic1_undamaged_AACAACCCAGCCATTA-1	PER-1	1.66443	2.8976	3.28451	0	0	0	0	0
hic1_undamaged_AACAACCCATCCGGTG-1	PER-1	1.66097	1.14173	0	1.14173	0	0	0	0
hic1_undamaged_AACAACCCATCGATCA-1	VSMC	4.94228	3.39374	3.98449	4.28967	0	0	0	0
hic1_undamaged_AACAACCGTCCGGCAT-1	PER-1	1.60022	0	1.60022	1.60022	1.60022	0	0	0
hic1_undamaged_AACAACCGTTGAGTCT-1	VSMC	4.25198	1.57834	3.00739	4.16626	1.07276	0	0	0
hic1_undamaged_AACAACCTCGACACTA-1	VSMC	3.18396	0	1.81527	3.28517	0	0	0	0
hic1_undamaged_AACAACCTCGGCGATC-1	VSMC	4.75482	2.43952	3.75818	4.30775	0	1.50167	0	0
hic1_undamaged_AACAACCTCTCGTCAC-1	PER-1	1.1907	0	1.71897	1.1907	0	1.1907	0	0
hic1_undamaged_AACAACCTCTGGTTGA-1	PER-1	0	0	1.95975	0	0	0	0	0
hic1_undamaged_AACAAGAAGGGCCAAT-1	PER-1	1.8576	0	2.84636	1.8576	0	0	0	0
hic1_undamaged_AACAAGAAGGTCCCGT-1	PER-2	1.97751	0.7117	0	2.9793	2.9793	2.43138	1.414	2.59894
hic1_undamaged_AACAAGAAGTATAGGT-1	PER-1	1.66495	0	2.25872	0	0	0	1.66495	0
hic1_undamaged_AACAAGACAAAGCACG-1	VSMC	4.53846	1.79218	3.43447	4.15153	0	0	0	0
hic1_undamaged_AACAAGACAACACACT-1	Fibroblast	0	0	0	0	2.01841	2.64281	0.967587	2.64281
hic1_undamaged_AACAAGACAATGTTGC-1	PER-1	1.10967	0	2.84878	0	0	1.10967	1.10967	0
hic1_undamaged_AACAAGACACTCACTC-1	Fibroblast	0	0	0	0	3.095	3.76525	1.20687	2.85653
hic1_undamaged_AACAAGACATATACCG-1	VSMC	4.68236	2.53966	4.29044	4.39175	0	0	0	0
hic1_undamaged_AACAAGAGTCCTTGTC-1	PER-1	1.90716	0	2.52316	1.35247	0	0	0	0
hic1_undamaged_AACAAGAGTGGACCTC-1	PER-1	0	0	1.37721	0	0	1.37721	0	0
hic1_undamaged_AACAAGATCGCTGATA-1	PER-1	0	0	2.69031	0	0	1.48932	0	0
hic1_undamaged_AACAAGATCGCTGTTC-1	Fibroblast	0	0	0	1.37016	2.92402	2.75238	0	2.54506
hic1_undamaged_AACACACAGAGGTGCT-1	FAP	0.833152	0	0	0	1.58958	3.55004	1.28124	2.17513
hic1_undamaged_AACACACAGTGGTGGT-1	Fibroblast	0.679339	0	0	0	2.05515	3.19219	1.08016	2.27759
hic1_undamaged_AACACACCAGAAATCA-1	PER-1	1.51676	0	2.0937	0	0	2.0937	0	0
hic1_undamaged_AACACACCAGTAGAGC-1	VSMC	4.31332	2.943	3.03351	3.50708	0	0	0	0
hic1_undamaged_AACACACCAGTCTCTC-1	VSMC	4.51318	3.45664	3.85154	4.24989	0	0	0	1.07137
hic1_undamaged_AACACACCATGGCACC-1	FAP	0	0	0.653366	1.54501	2.12537	3.68195	1.72455	2.63246
hic1_undamaged_AACACACGTAGGTAGC-1	PER-1	0	0	1.70557	0	2.30349	1.70557	0	0
hic1_undamaged_AACACACGTATCGGTT-1	Fibroblast	1.20564	0	0	0	2.71028	2.44453	0	2.6293
hic1_undamaged_AACACACGTCACGCTG-1	PER-1	2.46729	0	3.50769	1.85555	1.30768	0	0	0
hic1_undamaged_AACACACGTGTTCATG-1	Fibroblast	0.724289	0	0	0	2.45382	2.9484	0	2.62171
hic1_undamaged_AACACACGTTTCCATT-1	Fibroblast	0	0	0	0	1.98902	3.11122	0	1.98902
hic1_undamaged_AACACACTCCAGTACA-1	PER-1	0	0	1.87328	1.87328	2.22619	2.86385	0	0
hic1_undamaged_AACACACTCGAGGCAA-1	PER-1	0	0	2.43679	1.12728	1.12728	1.12728	0	0
hic1_undamaged_AACACACTCTCCTGTG-1	Fibroblast	0	0	0	0	2.04697	3.29636	1.91411	2.73776
hic1_undamaged_AACAGGGAGCGTGAAC-1	Fibroblast	1.46123	1.46123	0	0	3.31382	2.86541	0	2.86541
hic1_undamaged_AACAGGGCAAACTCTG-1	Fibroblast	0	0	0	0	2.09855	3.32607	1.69955	2.46228
hic1_undamaged_AACAGGGCAAGACCGA-1	VSMC	5.04141	3.06767	3.86783	4.81988	0	0	0	0
hic1_undamaged_AACAGGGCAAGGGTCA-1	FAP	0.658943	0	0.658943	0	2.87861	3.5159	1.33454	2.42128
hic1_undamaged_AACAGGGCACCATTCC-1	PER-1	0	0	0	0	0	0	0	0
hic1_undamaged_AACAGGGGTGCGGCTT-1	Fibroblast	0	0	0	0.917252	1.94728	3.22041	0	1.94728
hic1_undamaged_AACAGGGGTGGCTGAA-1	PER-1	0	0	1.84113	1.84113	1.29522	2.45163	0	0
hic1_undamaged_AACAGGGTCCTCACGT-1	Fibroblast	0.859599	0	0	0	2.47634	3.1846	0.859599	2.35475
hic1_undamaged_AACAGGGTCGAGATGG-1	Fibroblast	0	0	0	1.03015	2.30332	2.73513	0	2.73513
hic1_undamaged_AACAGGGTCTCATTAC-1	Fibroblast	1.68035	0	0.898459	0	3.49735	4.46468	1.36395	2.27572
hic1_undamaged_AACAGGGTCTTTGCAT-1	PER-1	1.14043	0	1.14043	0	0	0	0	0
hic1_undamaged_AACAGGGTCTTTGCTA-1	PER-1	0	0	2.13918	0	0	1.79093	0	0
hic1_undamaged_AACCAACAGCATGAAT-1	Fibroblast	0.737296	0	0	0.737296	3.1737	2.71956	1.15705	2.27441
hic1_undamaged_AACCAACAGCCATCCG-1	VSMC	4.86483	3.03458	3.57337	3.95374	0	0	0	0
hic1_undamaged_AACCAACAGCCTGTCG-1	Fibroblast	0	0	0	0	3.1905	4.38227	1.80259	1.39605
hic1_undamaged_AACCAACCAACCCTCT-1	PER-1	0	0	1.90863	2.52474	1.90863	0	0	0
hic1_undamaged_AACCAACCAACTGGTT-1	PER-1	2.17895	0	0	0	3.47655	2.81385	0	0
hic1_undamaged_AACCAACCAGTAGTTC-1	PER-1	0	0	2.75762	0	0	1.93224	1.93224	0
hic1_undamaged_AACCAACCATCAACCA-1	PER-1	0	0	1.8684	0	0	1.8684	0	0
hic1_undamaged_AACCAACCATTCCTAT-1	PER-1	1.21415	1.21415	0	1.21415	1.74656	1.74656	0	0
hic1_undamaged_AACCAACGTCAACGCC-1	PER-1	0	0	0	0	0	0	0	0
hic1_undamaged_AACCAACGTCAGGTAG-1	PER-1	0	0	0	0	1.8886	0	2.24232	0
hic1_undamaged_AACCAACGTCTTCCGT-1	PER-1	0	0	2.20222	1.85056	0	1.85056	0	0
hic1_undamaged_AACCAACGTGACTGTT-1	Fibroblast	0	0	0	0	2.14277	3.15994	0.662884	2.6508
hic1_undamaged_AACCAACTCGCAGTCG-1	VSMC	4.48792	1.87119	3.44132	3.80595	0	0	0	0
hic1_undamaged_AACCAACTCTTCTCAA-1	VSMC	5.06905	2.40961	3.86276	4.56662	0	1.10722	0	0
hic1_undamaged_AACCACACAAGTGGGT-1	Fibroblast	0	0	0	0	3.16356	3.04401	0.846993	2.03642
hic1_undamaged_AACCACACACAGAGCA-1	Fibroblast	1.12545	0	0	1.12545	1.64156	3.2573	0	1.64156
hic1_undamaged_AACCACACAGCGTTTA-1	VSMC	5.3607	2.48783	4.38767	4.77045	0	0	0	0
hic1_undamaged_AACCACACAGGACGAT-1	VSMC	5.00303	3.13139	3.5222	3.73942	0	0	0	1.31861
hic1_undamaged_AACCACACATGTGCTA-1	Fibroblast	0	0	0	0	2.80222	3.59079	1.49071	2.34763
hic1_undamaged_AACCACAGTGATTCTG-1	Fibroblast	1.4316	0	1.13898	0.723578	2.82891	3.14836	1.13898	2.1321
hic1_undamaged_AACCACAGTTGGTAGG-1	Fibroblast	0	0	0.641475	0.641475	3.19382	3.19382	1.30775	2.38804
hic1_undamaged_AACCACATCACCGACG-1	Fibroblast	0	0	0	0	2.93107	3.16074	0	2.50911
hic1_undamaged_AACCACATCACGGAGA-1	PER-1	0	0	0	0	0	1.3875	0	0
hic1_undamaged_AACCACATCGAAGCCC-1	PER-1	0	0	0	0	0	2.25444	0	0
hic1_undamaged_AACCACATCTGCGTCT-1	PER-1	2.45722	0	3.77711	1.51676	0	0	0	0
hic1_undamaged_AACCATGAGGAAGTCC-1	VSMC	4.87159	3.30852	3.85234	4.62485	0	0	0	0
hic1_undamaged_AACCATGAGTATGTAG-1	Fibroblast	0.836401	0	0.836401	0.836401	1.59415	3.0878	0	2.02025
hic1_undamaged_AACCATGAGTCATGCT-1	PER-1	0	0	2.77748	0	1.95038	2.30728	1.39021	0
hic1_undamaged_AACCATGCAATAAGGT-1	PER-1	0	0	0	0	0	2.93858	0	0
hic1_undamaged_AACCATGCAGAAGTGC-1	PER-1	0	0	1.3069	1.3069	0	2.20652	0	0
hic1_undamaged_AACCATGCAGCTAACT-1	Fibroblast	0	0.692548	0.692548	0.692548	2.9433	2.88924	0	3.0899
hic1_undamaged_AACCATGCAGGACATG-1	Fibroblast	0	0	0	0	3.09554	3.36081	0.672459	1.91018
hic1_undamaged_AACCATGCATCGGAGA-1	VSMC	4.89073	1.70043	3.40439	4.3156	0	1.175	0	0
hic1_undamaged_AACCATGGTATGTCCA-1	VSMC	4.58958	2.03399	3.46598	4.58958	0	0	0	0
hic1_undamaged_AACCATGGTCATCCCT-1	Fibroblast	1.89486	0	0	0	2.50986	3.64547	0.756275	2.75329
hic1_undamaged_AACCATGGTGAGACCA-1	Fibroblast	0.573639	0	0	0	2.07599	2.80301	0.573639	1.73135
hic1_undamaged_AACCATGGTGGCTAGA-1	PER-1	0	0	0	0	0	3.10455	0	0
hic1_undamaged_AACCATGGTTGATCGT-1	VSMC	5.1068	2.24257	4.0573	4.84625	0	1.98967	0	0
hic1_undamaged_AACCATGTCACCCATC-1	VSMC	4.83897	3.05989	3.05989	3.64448	0	0	0	0
hic1_undamaged_AACCATGTCAGCAGAG-1	VSMC	4.92231	2.54038	3.58501	4.41633	0	0	0	0
hic1_undamaged_AACCATGTCCTGTACC-1	Fibroblast	0.559819	0	0.559819	0	2.9836	3.50452	1.70514	2.56539
hic1_undamaged_AACCATGTCCTGTTAT-1	VSMC	4.3225	0	3.64254	4.21862	0	0	0	0
hic1_undamaged_AACCATGTCGACCACG-1	Fibroblast	0	0	0	0	2.90849	2.52993	1.19711	1.91344
hic1_undamaged_AACCATGTCTTGCGCT-1	PER-1	0	0	1.58432	0	0	2.16928	0	0
hic1_undamaged_AACCCAAAGCCTCTCT-1	PER-1	0	0	2.08317	0	0	2.44624	1.50739	0
hic1_undamaged_AACCCAAAGTCCTGCG-1	PER-1	0	0	1.35375	0	1.35375	0	0	0
hic1_undamaged_AACCCAACACATAACC-1	PER-1	2.0177	0	1.44939	0	0	0	0	0
hic1_undamaged_AACCCAACACGCTTAA-1	VSMC	4.89147	3.0203	3.51142	4.39637	0	0	0	0
hic1_undamaged_AACCCAACACTATGTG-1	Fibroblast	2.31485	0	0.924483	2.91704	3.47108	4.0207	1.84403	2.38726
hic1_undamaged_AACCCAACACTTGACA-1	Fibroblast	0	0	0	0	3.03325	3.39278	1.30703	2.67248
hic1_undamaged_AACCCAACATTCTTCA-1	Fibroblast	0.724783	0	0	0.724783	1.99955	3.46148	1.65959	2.45469
hic1_undamaged_AACCCAATCACTGCTC-1	FAP	0	0	0	0.568645	2.32145	3.58989	1.57471	2.8381
hic1_undamaged_AACCCAATCATGCATG-1	VSMC	3.92376	2.01067	3.5068	4.41802	0	0	0	0
hic1_undamaged_AACCCAATCTAAACGC-1	PER-2	4.1276	2.91435	3.30157	4.25911	0	3.18838	0	0
hic1_undamaged_AACCCAATCTTTCCAA-1	VSMC	4.83789	2.84665	3.9058	4.35044	0	0	0	0
hic1_undamaged_AACCTGAAGAAGAACG-1	PER-1	2.3912	0	3.28874	2.55815	1.60354	2.70117	1.60354	0
hic1_undamaged_AACCTGAAGGCCCACT-1	Fibroblast	0	0	1.42553	0	2.09311	2.34948	1.42553	2.42216
hic1_undamaged_AACCTGAAGGCTCAAG-1	PER-1	0	0	1.85714	0	0	1.85714	0	0
hic1_undamaged_AACCTGAAGTGATAGT-1	PER-1	3.14688	0	2.76268	0	0	0	0	0
hic1_undamaged_AACCTGAAGTTTGGCT-1	Fibroblast	0	0	0.859677	0	2.85352	2.47647	0	1.31501
hic1_undamaged_AACCTGACACCGTGCA-1	Fibroblast	0.555923	0	0.555923	0	2.85406	4.03894	2.21692	3.47287
hic1_undamaged_AACCTGACATTGTGCA-1	PER-1	0	0	1.8316	1.8316	0	0	0	0
hic1_undamaged_AACCTGAGTTACGTAC-1	PER-1	0	0	2.6785	0	0	0	0	0
hic1_undamaged_AACCTGAGTTCTCTCG-1	PER-1	0	0	1.53679	0	0	1.53679	0	0
hic1_undamaged_AACCTGAGTTGGGTAG-1	VSMC	5.389	2.4406	3.47939	4.99532	0	1.13011	0	0
hic1_undamaged_AACCTGATCGCCATAA-1	VSMC	3.83388	2.51044	3.64186	4.05269	0	0	0	0
hic1_undamaged_AACCTGATCTCACTCG-1	VSMC	5.46916	2.94319	4.30662	4.57782	0	1.27202	0	0
hic1_undamaged_AACCTTTAGTAGACAT-1	VSMC	3.76828	2.65469	2.44897	3.21072	0	1.29311	0	0
hic1_undamaged_AACCTTTGTCCAGTTA-1	Fibroblast	0	0	0.687938	0.687938	3.20885	4.47831	1.37847	2.29319
hic1_undamaged_AACCTTTGTCTTGTCC-1	PER-1	0	0	2.70113	0	0	1.88078	0	0
hic1_undamaged_AACCTTTGTTATTCTC-1	Fibroblast	0	0	0.81093	0.81093	3.10234	3.43399	0.81093	2.14007
hic1_undamaged_AACCTTTGTTGGGACA-1	PER-1	0	0	2.23657	0	0	0	0	0
hic1_undamaged_AACCTTTGTTTGATCG-1	Fibroblast	0	1.22186	0	0	3.73025	4.06806	0	2.10175
hic1_undamaged_AACCTTTGTTTGTGGT-1	PER-1	0	0	2.36558	0	0	0	0	0
hic1_undamaged_AACCTTTTCACATACG-1	VSMC	4.00533	2.54854	3.44404	4.52113	0	0	0	0
hic1_undamaged_AACCTTTTCTCAGTCC-1	FAP	0	0	1.13937	0	2.80831	3.75625	1.13937	2.67118
hic1_undamaged_AACCTTTTCTGGCTGG-1	Fibroblast	0	0	0	0	2.33284	3.25111	1.12111	2.33284
hic1_undamaged_AACGAAAAGAGGCGGA-1	PER-1	0	0	2.00037	0	0	1.43411	1.43411	0
hic1_undamaged_AACGAAAAGTGGTTAA-1	VSMC	4.65162	2.90649	3.70194	4.21508	0	0	0	0
hic1_undamaged_AACGAAAAGTTTCGGT-1	PER-1	1.30288	0	1.6134	0	0	1.30288	0.850127	0
hic1_undamaged_AACGAAACAAAGCTAA-1	Fibroblast	0.762628	0	0.762628	0	2.52084	3.6571	1.19022	3.21975
hic1_undamaged_AACGAAACAATGCAAA-1	PER-1	0	0	1.97456	0	1.41141	2.80389	0	0
hic1_undamaged_AACGAAACATTCTTCA-1	VSMC	4.60585	2.84868	3.46734	4.39255	0	0	0	0.907707
hic1_undamaged_AACGAAAGTGGCGTAA-1	FAP	0	0	0	0	1.71522	2.45402	1.3959	3.03259
hic1_undamaged_AACGAAAGTTCGATTG-1	PER-1	1.9057	0	2.26032	0	1.3512	1.3512	0	0
hic1_undamaged_AACGAAAGTTTCGTTT-1	VSMC	4.42595	1.13711	3.76942	3.4894	0	1.13711	0	0
hic1_undamaged_AACGGGAAGAGGTTTA-1	Fibroblast	0	0	0	0	3.03035	3.54089	1.08871	2.93034
hic1_undamaged_AACGGGAAGGTTAAAC-1	PER-1	2.21448	0	1.86218	0	2.21448	2.21448	0	0
hic1_undamaged_AACGGGAAGTGGTTCT-1	VSMC	5.45361	2.12634	4.66555	4.96386	0	1.04593	0	0
hic1_undamaged_AACGGGACACGTAGTT-1	PER-1	2.34934	0	2.34934	0	0	1.74734	0	0
hic1_undamaged_AACGGGACAGGGAGAG-1	Fibroblast	0	0	1.04629	0.654163	3.87328	4.38731	2.5654	2.92031
hic1_undamaged_AACGGGAGTACGTAGG-1	PER-1	1.19889	0	1.19889	1.19889	2.53228	1.19889	1.72861	0
hic1_undamaged_AACGGGAGTGTTAAAG-1	VSMC	4.48224	2.87505	3.7745	4.32423	0	0	0	0
hic1_undamaged_AACGGGAGTTTAGAGA-1	VSMC	4.63607	0	3.15029	4.66655	0	1.43314	0	1.99927
hic1_undamaged_AACGGGATCGACGAGA-1	Fibroblast	0	0	0	0	2.16085	3.90461	0	0
hic1_undamaged_AACGGGATCGGTTAGT-1	VSMC	3.66812	0	2.47722	3.85777	0	0	0	1.31561
hic1_undamaged_AACGTCAAGCGTTGTT-1	VSMC	5.40068	2.2495	4.41886	4.79724	0	0	0	0
hic1_undamaged_AACGTCAAGGTAAAGG-1	Fibroblast	0.580728	0	0	0	2.81821	4.48181	0.945725	2.60988
hic1_undamaged_AACGTCAAGGTGGCTA-1	VSMC	4.86425	2.14747	3.73388	4.6858	0	0	0	0
hic1_undamaged_AACGTCACAATAGGAT-1	Fibroblast	0.747858	0	0.747858	0	2.80787	2.87283	1.17091	1.88135
hic1_undamaged_AACGTCACACACCTGG-1	Fibroblast	0	0	0	0	3.97237	4.15155	1.28247	0
hic1_undamaged_AACGTCACACACGGAA-1	VSMC	4.5208	2.9927	2.9927	4.23674	0	0	0	0
hic1_undamaged_AACGTCACATACTTTC-1	Fibroblast	1.4287	0.721615	2.12874	0	2.24729	2.44907	0.721615	1.65461
hic1_undamaged_AACGTCACATGAGGGT-1	VSMC	3.19394	1.13971	0	3.27753	0	0	0	0
hic1_undamaged_AACGTCAGTTTGGGTT-1	VSMC	4.53541	2.34319	3.65475	4.40628	0	0	0	0
hic1_undamaged_AACTTCTAGCCACTCG-1	PER-1	0	0	0	0	0	1.09397	0	0
hic1_undamaged_AACTTCTAGCGCCATC-1	VSMC	4.63771	1.67775	3.02484	4.34622	0	0	0	0
hic1_undamaged_AACTTCTAGGATGGCT-1	VSMC	4.13909	0	2.88143	3.26803	0	0	0	0
hic1_undamaged_AACTTCTAGGGTTGCA-1	FAP	2.16498	0	1.33638	1.50553	2.9925	3.69569	0.531399	2.55895
hic1_undamaged_AACTTCTAGTTCCGTA-1	Fibroblast	0	0	0	0	2.76751	3.46272	0	2.76751
hic1_undamaged_AACTTCTCACGGAAGT-1	Fibroblast	0	0	0	0	2.82833	2.90382	0.844337	2.33069
hic1_undamaged_AACTTCTCATAGCACT-1	VSMC	4.93888	3.70387	4.10109	4.60527	3.03505	0	0	0
hic1_undamaged_AACTTCTGTCCAAGAG-1	Fibroblast	0	0	0	0.809613	3.90469	4.57494	1.25107	2.13797
hic1_undamaged_AACTTCTGTGTGACCC-1	VSMC	4.8621	3.09511	4.19005	4.77702	0	0	0	0
hic1_undamaged_AACTTCTGTTCGTACA-1	PER-1	0	0	2.41164	0	0	2.61669	0	0
hic1_undamaged_AACTTCTTCAATCCGA-1	VSMC	4.61947	2.08548	3.8462	4.44947	0	0	0	0
hic1_undamaged_AACTTCTTCATAGACC-1	PER-1	0	0	0	0	0	0	0	0
hic1_undamaged_AAGAACAAGACTCTTG-1	PER-1	1.59082	0	0	1.59082	0	2.17652	0	0
hic1_undamaged_AAGAACAAGATGGCGT-1	Fibroblast	0	0	0	0	2.89548	3.19875	1.14312	1.43622
hic1_undamaged_AAGAACAAGCATCAGG-1	Fibroblast	0.880056	0	0	0	2.38667	2.9252	0.533868	2.50865
hic1_undamaged_AAGAACACACGGCTAC-1	PER-1	0	0	0	0	0	0	1.54139	0
hic1_undamaged_AAGAACACAGTGTGCC-1	VSMC	5.13444	2.75664	4.14732	5.07479	0	0	0	0
hic1_undamaged_AAGAACAGTACCGGAA-1	Fibroblast	1.62236	0	0	0	4.90636	5.04646	0	2.21157
hic1_undamaged_AAGAACAGTGGCTACC-1	PER-1	0	0	1.77528	0	0	1.23866	0	0
hic1_undamaged_AAGAACAGTTACAGCT-1	VSMC	3.84293	2.08255	3.42933	2.44559	0	0	0	0
hic1_undamaged_AAGAACAGTTACGATC-1	VSMC	4.63432	1.62498	3.06299	4.2818	0	1.11158	0	0
hic1_undamaged_AAGAACATCATCCTGC-1	VSMC	3.09544	2.08348	0	2.08348	0	0	0	2.08348
hic1_undamaged_AAGAACATCCGTGACG-1	Fibroblast	0.841474	0	0	0	1.83723	2.55552	1.29186	1.60127
hic1_undamaged_AAGAACATCGCCAACG-1	Fibroblast	0	0	0.654252	1.32737	2.75869	4.08081	1.54646	2.49192
hic1_undamaged_AAGACAAAGAATAGTC-1	PER-1	0	0	2.68235	0	0	0	0	0
hic1_undamaged_AAGACAAAGCCTCATA-1	PER-1	0	0	2.1372	0	0	2.76955	0	0
hic1_undamaged_AAGACAAAGGGACACT-1	VSMC	4.4227	2.67382	4.12275	4.76268	0	0	0	0
hic1_undamaged_AAGACAAAGTCTGCAT-1	PER-1	1.65786	1.65786	0	0	0	1.65786	1.65786	0
hic1_undamaged_AAGACAAAGTGGATTA-1	Fibroblast	0	0	0	0	3.47793	3.64023	2.25776	1.34908
hic1_undamaged_AAGACAAAGTGGGAAA-1	Fibroblast	2.24823	0	0.880386	0	2.71591	3.27385	1.34121	1.34121
hic1_undamaged_AAGACAACAATAGTCC-1	VSMC	4.67457	0	3.35693	2.96873	0	0	0	0
hic1_undamaged_AAGACAACATGGAACG-1	PER-1	1.71	0	3.16315	0	0	2.95052	0	0
hic1_undamaged_AAGACAAGTCGAAACG-1	PER-1	1.98289	0	2.81297	1.41873	0	0	0	0
hic1_undamaged_AAGACAAGTCGAGCTC-1	VSMC	2.01573	2.37577	3.41042	2.01573	0	1.44765	0	0
hic1_undamaged_AAGACAAGTCGAGTGA-1	Fibroblast	1.0817	0	0.680492	0	2.46158	3.34271	1.0817	1.36725
hic1_undamaged_AAGACAATCCATTGCC-1	Fibroblast	0	0	0	0	2.45495	3.15592	1.9336	1.74598
hic1_undamaged_AAGACAATCGGACTTA-1	Fibroblast	0.841174	0	0	0.841174	3.20857	3.79616	1.83679	2.02755
hic1_undamaged_AAGACAATCGTGGACC-1	Fibroblast	1.05098	0	0	0	3.06643	2.87606	1.05098	0
hic1_undamaged_AAGACAATCTTGGTCC-1	PER-1	1.44864	0	0	0	0	0	0	0
hic1_undamaged_AAGACTCAGGACTTCT-1	VSMC	2.23919	1.64729	3.4128	1.64729	0	1.64729	0	0
hic1_undamaged_AAGACTCAGGCGCTTC-1	PER-1	2.04768	0	1.4759	1.4759	0	1.4759	0	0
hic1_undamaged_AAGACTCCACCAATTG-1	Fibroblast	1.93817	0.783537	2.35267	0.783537	3.10931	2.87067	1.51899	1.51899
hic1_undamaged_AAGACTCCACCATATG-1	PER-1	0	0	0	0	1.58432	2.16928	0	0
hic1_undamaged_AAGACTCCAGCAGAAC-1	VSMC	5.01532	2.26559	4.07037	4.74248	0	0	0	0
hic1_undamaged_AAGACTCCAGGAGACT-1	PER-1	1.88267	0	1.88267	1.88267	0	2.49668	0	0
hic1_undamaged_AAGACTCGTAACCCTA-1	Fibroblast	0	0	0	0.660794	2.77142	4.1249	0	2.02212
hic1_undamaged_AAGACTCGTATGCGGA-1	Fibroblast	0	0	0	0	3.10965	4.11017	2.25814	2.46016
hic1_undamaged_AAGACTCGTCACTTCC-1	PER-2	5.52087	1.73448	4.21773	5.10175	3.62568	4.76771	1.41358	1.97704
hic1_undamaged_AAGACTCGTCGAGATG-1	PER-1	0	0	0	0	0	0	0	2.62497
hic1_undamaged_AAGACTCGTTCCAGGC-1	Fibroblast	0	0	0.63482	0	2.88183	3.5718	1.29748	2.37523
hic1_undamaged_AAGACTCTCAAGTGTC-1	Fibroblast	0	0	1.14413	2.25747	2.89689	3.00853	0	1.66382
hic1_undamaged_AAGACTCTCCGTGGGT-1	FAP	0.969412	0	0.969412	0	3.10338	4.06515	1.77651	3.61094
hic1_undamaged_AAGACTCTCCTTGAAG-1	PER-1	0	0	1.88979	1.88979	0	1.88979	0	0
hic1_undamaged_AAGACTCTCTAGTGTG-1	VSMC	4.59153	2.2634	2.52474	4.28769	0	0	0	0
hic1_undamaged_AAGACTCTCTGCTGAA-1	Fibroblast	0	0	0	0	3.2044	3.75714	1.03621	1.53407
hic1_undamaged_AAGACTCTCTGTAACG-1	PER-1	1.36558	0	1.36558	0	2.74663	0	0	0
hic1_undamaged_AAGATAGAGTGCCCGT-1	Fibroblast	0	0	1.45831	0	2.86183	2.52936	0	2.65287
hic1_undamaged_AAGATAGCAAAGGTTA-1	PER-1	1.70006	0	1.70006	0	0	0	0	0
hic1_undamaged_AAGATAGCATATGAAG-1	Fibroblast	1.40172	0	1.40172	0.703454	2.96388	3.48561	1.40172	1.96351
hic1_undamaged_AAGATAGGTAGCCCTG-1	PER-1	0	0	1.44343	1.44343	1.44343	2.01095	1.44343	0
hic1_undamaged_AAGATAGGTCGGCTAC-1	Fibroblast	0	0	0	0	3.00494	3.84329	1.03927	2.74837
hic1_undamaged_AAGATAGGTCTCTCTG-1	PER-1	0	0	0	1.9658	0	1.9658	0	0
hic1_undamaged_AAGATAGGTGCGACAA-1	Fibroblast	0	0	0	0.644685	3.33796	2.85053	1.31269	2.30796
hic1_undamaged_AAGATAGGTGTACATC-1	Fibroblast	0	0	1.25232	0	3.20823	3.10175	1.25232	2.13951
hic1_undamaged_AAGATAGGTTAGGCTT-1	VSMC	4.61183	0	3.14193	4.49528	0	0	0	0
hic1_undamaged_AAGATAGTCGGCATCG-1	Fibroblast	0	0	0	0.858422	3.12461	2.7697	1.31342	1.62498
hic1_undamaged_AAGCATCAGTACTGGG-1	Fibroblast	0	0	0.734294	0	3.02102	3.4101	0.734294	1.4474
hic1_undamaged_AAGCATCCAAGCCTGC-1	Fibroblast	0	0	0	0	1.90814	3.07574	0.764586	2.2013
hic1_undamaged_AAGCATCCACCCTGAG-1	VSMC	4.61066	3.00903	3.6772	4.52745	0	0	0	0
hic1_undamaged_AAGCATCGTGTAACGG-1	PER-1	0	0	2.16928	0	0	0	0	0
hic1_undamaged_AAGCATCGTGTGTCCG-1	PER-1	0	0	2.90141	0	2.06432	1.49065	0	0
hic1_undamaged_AAGCATCTCCAATCTT-1	Fibroblast	0	0	0	0	3.45979	3.22337	1.61318	2.66694
hic1_undamaged_AAGCATCTCCACAGCG-1	VSMC	4.50976	2.88236	4.0706	4.91155	0	0.877422	0	0
hic1_undamaged_AAGCATCTCCCACAGG-1	PER-1	0	0	2.41419	0	0	0	0	0
hic1_undamaged_AAGCATCTCCGTGGTG-1	VSMC	4.89292	1.86233	4.07776	4.63009	0	1.03422	0	0
hic1_undamaged_AAGCCATAGGCACGAT-1	Fibroblast	0.783473	0	0	1.21732	1.75028	2.93577	1.75028	3.05466
hic1_undamaged_AAGCCATCAACTACGT-1	Fibroblast	0	0	0.81093	0.81093	2.50553	3.3499	0	2.14007
hic1_undamaged_AAGCCATCAAGCGCTC-1	Fibroblast	0	0	0	0	3.07622	3.00566	1.93261	1.69206
hic1_undamaged_AAGCCATCAGACATCT-1	Fibroblast	2.20372	0	1.76391	0.591041	2.36747	2.44028	0	1.44066
hic1_undamaged_AAGCCATCAGTATACC-1	VSMC	3.90238	3.01593	3.55432	4.48115	0	0	0	0
hic1_undamaged_AAGCCATCATCCGCGA-1	Fibroblast	0	0	0	0	1.91194	3.68692	1.91194	2.63719
hic1_undamaged_AAGCCATGTCACGACC-1	Fibroblast	2.02644	1.05848	1.74134	2.02644	1.74134	1.74134	1.05848	2.24802
hic1_undamaged_AAGCCATGTCCAGTTA-1	Fibroblast	0.767173	0.767173	0	0	2.2056	2.32526	0	2.32526
hic1_undamaged_AAGCCATTCAGGAACG-1	PER-1	2.41349	0	2.41349	0	0	0	0	0
hic1_undamaged_AAGCCATTCCACCCTA-1	VSMC	4.87555	3.59641	4.03837	4.90099	0	0	0	0
hic1_undamaged_AAGCCATTCCCTTGGT-1	PER-1	0	0	0	0	1.41118	1.41118	0	0
hic1_undamaged_AAGCCATTCGCTAGCG-1	Fibroblast	1.23079	0	0	0	1.95443	3.22841	0.793885	2.24959
hic1_undamaged_AAGCCATTCGTTCTCG-1	PER-1	0	0	1.58463	1.58463	0	0	0	0
hic1_undamaged_AAGCCATTCTCAATCT-1	VSMC	1.63754	1.63754	3.40111	3.2525	1.12208	1.12208	0	0
hic1_undamaged_AAGCGAGAGTTTGAGA-1	PER-1	0	0	2.04299	2.04299	2.04299	2.04299	0	0
hic1_undamaged_AAGCGAGCACGACGAA-1	PER-2	4.68421	1.83631	3.48554	4.61703	1.50753	3.68062	1.50753	2.28125
hic1_undamaged_AAGCGAGCACGTATAC-1	Fibroblast	0	0	0	0	3.36103	2.13042	1.54952	2.49548
hic1_undamaged_AAGCGAGCACTATGTG-1	Fibroblast	0.756635	0	0.756635	0	2.18803	2.94956	0	2.41411
hic1_undamaged_AAGCGAGGTACGGTTT-1	VSMC	4.62252	2.2591	4.07546	4.68381	0	0	0	0
hic1_undamaged_AAGCGAGGTCCAATCA-1	VSMC	4.33116	1.27741	3.38305	4.29654	0	0	0	0
hic1_undamaged_AAGCGAGGTTGTAAAG-1	PER-1	0	0	0	0	1.83868	0	0	0
hic1_undamaged_AAGCGAGTCATGGAGG-1	VSMC	5.23225	0.968296	3.87888	5.19673	0.968296	0	0	0
hic1_undamaged_AAGCGAGTCATTTCGT-1	VSMC	5.19684	2.87011	4.35078	4.911	0	0	0	0
hic1_undamaged_AAGCGTTCAAAGTGTA-1	PER-1	0	1.95453	0	0	0	0	0	0
hic1_undamaged_AAGCGTTCAACTTGGT-1	Fibroblast	0	0	0.718583	0	2.44367	3.6324	1.13239	1.98913
hic1_undamaged_AAGCGTTCAGTCGAGA-1	Fibroblast	0	0	0	0	3.54167	4.00863	0	3.07025
hic1_undamaged_AAGCGTTCAGTTAGAA-1	Fibroblast	0.773531	0	0	0	2.91837	3.36791	1.20442	1.50457
hic1_undamaged_AAGCGTTCATGACAGG-1	FAP	0	0	0	1.4603	2.28435	2.92524	1.16466	2.7299
hic1_undamaged_AAGCGTTGTCTTCGAA-1	Fibroblast	0	0	1.38066	0	2.93731	3.9146	0	2.13343
hic1_undamaged_AAGCGTTGTTCGGTTA-1	Fibroblast	1.18201	0	0	0.756335	0.756335	1.89496	0	3.06097
hic1_undamaged_AAGCGTTTCCCTAGGG-1	Fibroblast	0.743549	0	0.743549	0	2.73073	2.80017	1.46098	1.8744
hic1_undamaged_AAGCGTTTCCGTGACG-1	PER-1	3.41022	0	2.48298	2.11842	0	1.5388	0	1.5388
hic1_undamaged_AAGCGTTTCTCTGAGA-1	VSMC	5.20718	2.86261	4.20512	4.96257	0	0	0	0
hic1_undamaged_AAGGAATAGCACCCAC-1	VSMC	4.85016	2.34081	4.08909	4.47568	0	0	0	0
hic1_undamaged_AAGGAATAGCCGATTT-1	VSMC	4.43371	1.96937	3.91859	4.0873	0	0	0	0
hic1_undamaged_AAGGAATAGCTCCCTT-1	VSMC	4.68288	1.49385	4.22475	4.06035	0	1.00324	0	0
hic1_undamaged_AAGGAATAGTATGATG-1	VSMC	5.01909	1.31701	4.19831	4.75147	0	1.31701	0	0
hic1_undamaged_AAGGAATCAAGGCCTC-1	PER-1	0	0	2.35999	1.43435	0	2.62378	1.43435	0
hic1_undamaged_AAGGAATCATGAGTAA-1	VSMC	5.356	2.03592	3.86315	5.02351	0	1.16931	0	0
hic1_undamaged_AAGGAATCATTAGGCT-1	VSMC	4.55925	2.53423	4.02029	4.71933	0	0	0	0
hic1_undamaged_AAGGAATGTAACATCC-1	Fibroblast	0.720529	0	0	0	2.53455	2.94148	0	2.35135
hic1_undamaged_AAGGAATGTCAACATC-1	Fibroblast	0	0	1.26468	0	2.6181	3.06037	0.820208	2.41303
hic1_undamaged_AAGGAATGTCGCCTAG-1	Fibroblast	1.34396	0	0	1.89738	3.12364	3.47123	0.665125	2.51259
hic1_undamaged_AAGGAATGTGAATATG-1	VSMC	4.21544	3.11458	3.36664	4.41632	1.14816	0	0	0
hic1_undamaged_AAGGAATTCAGATTGC-1	PER-1	1.71897	0	2.31821	0	1.71897	2.96088	0	0
hic1_undamaged_AAGGAATTCTGCAGCG-1	VSMC	4.03367	1.6018	3.54607	4.16498	0	0	0	0
hic1_undamaged_AAGGTAAAGACGCATG-1	VSMC	3.82962	1.33902	2.71314	3.69919	0	0	0	0
hic1_undamaged_AAGGTAAAGAGTCTGG-1	VSMC	3.95824	1.85737	3.72693	3.23203	0	0	0	0
hic1_undamaged_AAGGTAAAGTATTCCG-1	Fibroblast	0	0	0	0	2.30282	2.38147	0	1.77671
hic1_undamaged_AAGGTAAAGTCGGGAT-1	PER-1	1.49225	0	2.69384	0	0	0	0	0
hic1_undamaged_AAGGTAACAAGACCGA-1	PER-1	0	0	2.41845	1.48376	1.48376	0	0	0
hic1_undamaged_AAGGTAACAGCCGTCA-1	PER-1	2.14194	0	2.50748	1.55982	0	1.55982	0	0
hic1_undamaged_AAGGTAACATCCGAAT-1	VSMC	5.45429	2.26947	4.23336	4.62693	0	0	0	0
hic1_undamaged_AAGGTAAGTTGTAAAG-1	Fibroblast	0	0	1.89027	1.89027	3.15634	2.50489	0	0
hic1_undamaged_AAGGTAATCATCGTAG-1	Fibroblast	0	0	0	0	2.04025	2.75516	0	0.849514
hic1_undamaged_AAGGTAATCTCGCGTT-1	Fibroblast	0.890001	0	0.890001	0	0.890001	2.7312	0	2.40206
hic1_undamaged_AAGTACCCAGAGTGTG-1	VSMC	4.5826	2.36807	3.01326	4.34959	0	0	1.07683	0
hic1_undamaged_AAGTACCCAGCATACT-1	VSMC	5.44058	3.16762	3.64358	5.10225	1.12111	0	0	0
hic1_undamaged_AAGTACCCAGTTAAAG-1	VSMC	4.6105	1.65546	3.90617	4.58921	0	0	0	0
hic1_undamaged_AAGTACCGTCCGCAGT-1	PER-1	0	0	3.26292	0	0	0	0	0
hic1_undamaged_AAGTACCGTGCTCTCT-1	PER-1	1.70043	0	1.70043	0	0	0	0	0
hic1_undamaged_AAGTACCGTGGATGAC-1	PER-2	4.82848	1.66889	3.89651	4.96359	3.32139	3.72518	1.27641	0
hic1_undamaged_AAGTACCTCCGTAATG-1	VSMC	3.06248	2.05329	2.68013	2.05329	0	0	0	0
hic1_undamaged_AAGTACCTCCTCAGGG-1	Fibroblast	0.719663	0	0	0.719663	2.44559	3.51649	0	2.53299
hic1_undamaged_AAGTACCTCGAGATGG-1	PER-1	3.3043	0	2.85609	1.45365	0	2.38288	0	0
hic1_undamaged_AAGTCGTAGATACATG-1	VSMC	2.36989	1.44269	2.01011	2.36989	0	0	0	0
hic1_undamaged_AAGTCGTAGCGTGTTT-1	VSMC	3.69649	0	3.02785	1.45289	0	0	0	1.45289
hic1_undamaged_AAGTCGTGTATGCGGA-1	Fibroblast	0	0	0	0	3.89444	2.45918	1.84808	0
hic1_undamaged_AAGTCGTGTATTGCCA-1	VSMC	5.11091	2.90253	3.49591	4.80025	0	0	0	0
hic1_undamaged_AAGTCGTGTATTTCGG-1	Fibroblast	0	0	0	0	2.82431	3.36624	1.05244	2.57414
hic1_undamaged_AAGTCGTGTGAGCAGT-1	VSMC	4.67499	3.03076	3.77761	4.80863	0.739635	0	0	0
hic1_undamaged_AAGTCGTGTTAGTCGT-1	Fibroblast	0	0	0	0.899064	2.83499	3.54148	2.11463	1.68118
hic1_undamaged_AAGTCGTTCACCTACC-1	Fibroblast	0.767667	0	0	1.19679	4.202	4.6642	1.19679	1.91304
hic1_undamaged_AAGTCGTTCACTTGTT-1	Fibroblast	0	0	0	0	4.35067	4.50298	2.79154	2.62141
hic1_undamaged_AAGTCGTTCAGGTAAA-1	PER-1	1.45667	0	2.02595	0	0	1.45667	2.02595	0
hic1_undamaged_AAGTCGTTCTCGGCTT-1	VSMC	5.17941	2.66212	3.53563	4.58107	0	0	0	0
hic1_undamaged_AAGTGAAAGGATATAC-1	VSMC	3.51268	3.12201	0	5.02942	0	2.47199	0	0
hic1_undamaged_AAGTGAACACCGTCTT-1	PER-1	2.89882	0	1.66547	1.66547	0	1.66547	0	0
hic1_undamaged_AAGTGAACATCATCTT-1	VSMC	4.80937	2.72866	3.60497	4.1806	0	0	0	0
hic1_undamaged_AAGTGAAGTTGTCTAG-1	PER-1	1.8418	0	2.82871	1.8418	0	1.8418	0	0
hic1_undamaged_AAGTGAATCACTGGGC-1	Fibroblast	0.537099	0	0	0	2.2547	2.17718	0.884623	2.2547
hic1_undamaged_AAGTGAATCCGAAGGA-1	VSMC	5.28689	2.3905	4.25466	4.98688	0	0	0	0
hic1_undamaged_AAGTGAATCGCTCCTA-1	FAP	1.52173	0	0.54001	0	2.72919	3.68048	1.35173	2.46303
hic1_undamaged_AAGTGAATCTCTTAAC-1	Fibroblast	0	0	0	0	2.58081	3.53034	0	2.58081
hic1_undamaged_AAGTTCGAGAGCATTA-1	Fibroblast	0	0	0	0.987439	3.63905	3.20197	0	2.04607
hic1_undamaged_AAGTTCGAGTCATAGA-1	Fibroblast	0	0	0	0	3.71072	3.04174	0.92979	1.96514
hic1_undamaged_AAGTTCGAGTTGCGAG-1	VSMC	5.25115	2.70503	4.11097	5.04021	0	0	0	0
hic1_undamaged_AAGTTCGCAAATCGTC-1	Fibroblast	0	0	0.953841	1.88477	1.43302	2.56244	1.22186	1.75561
hic1_undamaged_AAGTTCGCAAGTAGTA-1	VSMC	4.56942	2.3381	3.59933	4.67955	0	0	0	0
hic1_undamaged_AAGTTCGCAATCAAGA-1	Fibroblast	1.71934	0	0	0	3.34938	2.31863	0	1.71934
hic1_undamaged_AAGTTCGCAATGGGTG-1	PER-1	2.61288	1.42541	2.9936	2.82125	0	0	0	0
hic1_undamaged_AAGTTCGGTAATTAGG-1	PER-1	2.9218	0	2.9218	0	0	2.5429	0	0
hic1_undamaged_AAGTTCGGTCATTGCA-1	VSMC	4.72395	2.46231	3.01148	4.03964	0	0	0	0
hic1_undamaged_AAGTTCGTCATGGTAC-1	PER-1	1.75009	0	0	0	0	2.35235	0	0
hic1_undamaged_AAGTTCGTCCATCACC-1	Fibroblast	0	0	0	0	2.81503	3.90501	0.943659	1.98478
hic1_undamaged_AAGTTCGTCTACACAG-1	PER-1	0	0	0	1.78512	0	2.39065	0	0
hic1_undamaged_AATAGAGAGACATACA-1	PER-2	4.46585	2.58664	3.71177	4.50055	2.58664	2.32374	0	1.40395
hic1_undamaged_AATAGAGAGAGAACCC-1	PER-1	0	0	1.53679	0	0	0	0	0
hic1_undamaged_AATAGAGCAGGAGGAG-1	VSMC	4.15586	2.18051	3.27772	4.32523	0	0	0	0
hic1_undamaged_AATAGAGCATCAGCAT-1	Fibroblast	0	0	0	0	2.5872	2.90195	0.801668	1.54496
hic1_undamaged_AATAGAGCATGACAGG-1	PER-1	0	0	2.00342	0	0	0	0	0
hic1_undamaged_AATAGAGGTCGATTAC-1	VSMC	4.11657	0	3.05004	3.91548	0	0	0	0
hic1_undamaged_AATAGAGTCCGATGTA-1	Fibroblast	0	0	0.566428	0	3.03548	3.20359	1.71771	2.06149
hic1_undamaged_AATAGAGTCTTTCTAG-1	Fibroblast	0	0	0.725662	0	1.84538	2.54373	1.14173	2.00102
hic1_undamaged_AATCACGAGTTAGTAG-1	VSMC	4.67968	1.0439	3.67998	4.57155	0	0	0	0
hic1_undamaged_AATCACGCAACCTATG-1	PER-1	1.45996	0	1.45996	0	0	0	0	0
hic1_undamaged_AATCACGCAATGTCTG-1	VSMC	4.85183	3.07594	3.84524	4.42701	0	0.906826	0	0
hic1_undamaged_AATCACGCACGTCTCT-1	VSMC	3.79965	2.55833	3.21199	4.16732	0	0	0	0
hic1_undamaged_AATCACGCAGCCGGTT-1	VSMC	3.91607	1.93215	3.20345	4.30163	0	0	0	0
hic1_undamaged_AATCACGGTATTGCCA-1	PER-2	1.64932	0	2.87997	2.24144	2.61083	2.61083	0	1.64932
hic1_undamaged_AATCACGGTCCGAAGA-1	PER-1	0	0	1.7216	0	2.32111	1.7216	0	0
hic1_undamaged_AATCACGTCCATGAGT-1	VSMC	1.38189	0	2.29729	2.29729	1.38189	1.94087	1.38189	0
hic1_undamaged_AATCACGTCCGCGATG-1	Fibroblast	0	0	0	0	2.61285	3.17713	1.19325	2.42834
hic1_undamaged_AATCGACAGAGGTCGT-1	PER-1	0	0	2.32277	0	0	0	0	0
hic1_undamaged_AATCGACAGGCTAAAT-1	PER-1	1.38144	0	1.38144	0	1.94036	0	0	0
hic1_undamaged_AATCGACAGGCTGAAC-1	Fibroblast	1.32954	0	0	0.655674	2.76147	3.29362	1.54879	1.32954
hic1_undamaged_AATCGACAGGTCCAGA-1	PER-1	0	0	1.63921	0	0	0	0	0
hic1_undamaged_AATCGACCAAGTGCAG-1	VSMC	5.00975	0	3.62906	4.36526	0	1.14978	0	0
hic1_undamaged_AATCGACCACGCGTCA-1	PER-1	1.86264	0	0	0	0	0	0	0
hic1_undamaged_AATCGACGTCGAGCTC-1	VSMC	5.15568	2.98613	4.5208	4.97812	0	0	0	0
hic1_undamaged_AATCGACGTCTGTAGT-1	PER-1	0	0	2.05685	0	1.48402	1.48402	0	0
hic1_undamaged_AATCGACGTGCAACGA-1	VSMC	4.95064	2.98072	4.22431	4.95064	0	0	0	0
hic1_undamaged_AATCGACGTGTGTCCG-1	Fibroblast	0	0	0.66261	0	2.83189	3.03191	1.05769	2.34166
hic1_undamaged_AATCGACGTTGGCTAT-1	Fibroblast	1.41525	0	1.97894	2.67479	2.60047	2.74396	1.6403	3.53379
hic1_undamaged_AATCGACTCTCTGACC-1	VSMC	4.9047	1.95831	4.02153	4.87027	0	0	0	0
hic1_undamaged_AATCGTGAGCTGACCC-1	Fibroblast	1.25205	0	0	2.9822	1.79093	2.13918	0.810375	2.60176
hic1_undamaged_AATCGTGAGGCAGTCA-1	Fibroblast	0	0	0	0	2.54387	2.63201	1.2077	1.92635
hic1_undamaged_AATCGTGAGTAACAGT-1	VSMC	5.08368	2.06342	4.06515	4.45161	0	1.19118	0	0
hic1_undamaged_AATCGTGAGTAACCTC-1	Fibroblast	0	0	0	0	2.46862	3.29342	0	2.71124
hic1_undamaged_AATCGTGAGTCTCGTA-1	VSMC	4.68999	3.68453	3.68453	3.88063	0	0	0	0
hic1_undamaged_AATCGTGCAAACCACT-1	Fibroblast	0.686122	0	0	0	2.75938	4.48587	0.686122	3.48284
hic1_undamaged_AATCGTGCAACGTAAA-1	Fibroblast	0.600917	0	0	0	2.65188	3.61757	1.24455	2.59203
hic1_undamaged_AATCGTGCAAGTCATC-1	PER-1	0	0	1.6627	0	2.25623	1.6627	0	0
hic1_undamaged_AATCGTGCAGACTGCC-1	VSMC	4.93465	3.19163	3.63591	4.60662	0	0	0	0
hic1_undamaged_AATCGTGCATGACACT-1	Fibroblast	0	0	0	0	2.85875	3.71174	1.73995	2.08512
hic1_undamaged_AATCGTGGTGACCGTC-1	PER-1	0	0	1.85532	1.85532	0	0	0	0
hic1_undamaged_AATCGTGTCAATCCAG-1	PER-1	0	0	0	0	0	2.53698	0	0
hic1_undamaged_AATCGTGTCACCTGTC-1	VSMC	4.59518	2.24589	3.44731	4.25249	0	0.989452	0	0
hic1_undamaged_AATCGTGTCCAATGCA-1	PER-1	2.3394	0	2.81091	0	0	0	0	0
hic1_undamaged_AATCGTGTCCGTGTAA-1	PER-1	0	0	1.52122	0	0	2.46244	0	0
hic1_undamaged_AATGAAGAGGAAACGA-1	PER-1	0	0	2.29021	0	0	1.69351	0	0
hic1_undamaged_AATGAAGAGTCATGGG-1	VSMC	4.49056	2.29417	3.12655	4.34747	0	0	0	0
hic1_undamaged_AATGAAGCACAAATAG-1	PER-1	0	0	2.87839	0	0	2.23994	0	0
hic1_undamaged_AATGAAGCACGTTGGC-1	PER-1	1.49359	0	0	0	0	0	0	0
hic1_undamaged_AATGAAGCAGAATGTA-1	Fibroblast	0.728146	0	0	0	2.83724	3.00975	0.728146	1.43834
hic1_undamaged_AATGAAGGTAGTACGG-1	Fibroblast	0	0	0.697121	0	2.95195	3.05208	1.10391	1.79837
hic1_undamaged_AATGAAGGTCCATCTC-1	VSMC	4.92338	3.55868	3.44445	4.29079	0	0	0	0
hic1_undamaged_AATGAAGTCTCGACGG-1	Fibroblast	0	0	0	0	2.8219	3.67715	0.687152	2.18654
hic1_undamaged_AATGAAGTCTCTCGAC-1	FAP	0	0	2.27246	0	2.64297	3.44876	1.6774	3.57831
hic1_undamaged_AATGACCAGACAGCGT-1	PER-1	0	0	0	0	0	1.78039	0	0
hic1_undamaged_AATGACCAGCCTCAGC-1	VSMC	4.65503	1.82546	4.15053	4.30242	0	1.82546	0	0
hic1_undamaged_AATGACCAGCGTGTCC-1	VSMC	4.15468	2.22214	3.28502	3.83404	0.707239	1.81514	0	0.707239
hic1_undamaged_AATGACCAGGTAGCAC-1	PER-1	1.44368	0	0	0	0	0	0	0
hic1_undamaged_AATGACCAGGTCCTGC-1	Fibroblast	0	0	1.816	0	2.73516	3.20588	0.707761	1.816
hic1_undamaged_AATGACCCAACGTATC-1	VSMC	4.26189	2.19651	3.76042	4.46512	0	0	0	0
hic1_undamaged_AATGACCCACCGCTAG-1	PER-1	0	0	3.15823	0	0	0	0	0
hic1_undamaged_AATGACCCAGGCTCTG-1	VSMC	3.75451	2.36332	2.73691	2.50394	0	0	0	0
hic1_undamaged_AATGACCGTACACGCC-1	PER-1	2.24007	0	1.88646	1.33447	1.33447	1.88646	0	0
hic1_undamaged_AATGACCGTCAGACGA-1	PER-1	0	0	2.17099	0	2.17099	3.01639	1.58586	0
hic1_undamaged_AATGACCGTGATACAA-1	PER-1	1.38998	0	2.30701	0	0	0	0	0
hic1_undamaged_AATGACCGTGGCATCC-1	Fibroblast	0	0	0.751568	0	2.94049	3.77442	1.70134	1.88731
hic1_undamaged_AATGACCGTTTCGTAG-1	Fibroblast	1.72336	0	0	0	2.69531	2.79389	0.929976	1.72336
hic1_undamaged_AATGACCTCATGGCCG-1	Fibroblast	0	0	0	0	2.99326	3.74843	0	2.55289
hic1_undamaged_AATGACCTCCTGGGTG-1	VSMC	4.66592	2.90592	3.06452	4.18075	0	0	0	0
hic1_undamaged_AATGACCTCGGTAAGG-1	Fibroblast	0	0	0	0	2.55738	3.03671	0.584148	2.55738
hic1_undamaged_AATGCCAAGACGACGT-1	VSMC	5.10217	3.27569	4.32098	5.06267	1.13841	0	0	0
hic1_undamaged_AATGCCAGTATACCCA-1	VSMC	5.4416	2.95372	4.78039	5.17941	0.832198	1.28002	0	0
hic1_undamaged_AATGCCAGTCATTGCA-1	Fibroblast	0	0	0	1.09881	2.19749	3.29613	1.60968	2.19749
hic1_undamaged_AATGCCAGTCCTTGTC-1	VSMC	4.86427	3.00995	3.95949	4.39888	0	0	0	0
hic1_undamaged_AATGCCATCAAACGTC-1	Fibroblast	0	0	0	0.593279	3.12972	4.19875	1.23248	3.19816
hic1_undamaged_AATGCCATCAAGCCCG-1	Fibroblast	0	0	0	0	4.10723	4.39079	2.51659	1.34718
hic1_undamaged_AATGCCATCCGTGACG-1	Fibroblast	0	0	0	0	1.58896	2.95458	0	2.43329
hic1_undamaged_AATGGAAAGCAAGTGC-1	VSMC	4.58	2.83825	2.93774	4.77881	0	0	0	0
hic1_undamaged_AATGGAAAGCATGTTC-1	VSMC	4.87662	2.41331	3.86673	4.41118	0	1.10994	0	0
hic1_undamaged_AATGGAAAGTCGCGAA-1	PER-1	0	0	0	0	2.66881	0	0	2.66881
hic1_undamaged_AATGGAAAGTGCAGCA-1	PER-2	4.9557	1.7684	4.3667	5.03783	1.23277	1.7684	0	0
hic1_undamaged_AATGGAACAGAGTTCT-1	VSMC	4.25773	2.88395	3.34772	4.49586	0	1.13481	0	0
hic1_undamaged_AATGGAAGTAGAGGAA-1	VSMC	4.66098	1.83049	3.92694	4.97685	1.28606	0	0	0
hic1_undamaged_AATGGAAGTCAACCTA-1	PER-1	1.80183	0	2.78391	0	1.80183	0	0	0
hic1_undamaged_AATGGAAGTGATAGTA-1	VSMC	4.7133	1.34319	3.16337	3.70469	0	0	0	1.34319
hic1_undamaged_AATGGAAGTTGTAAAG-1	PER-1	1.54399	0	2.12423	0	0	0	0	0
hic1_undamaged_AATGGAATCATACAGC-1	PER-1	0	0	2.51685	0	1.90133	1.34739	0	0
hic1_undamaged_AATGGAATCTGCGGGT-1	Fibroblast	0	0	0	0	3.99059	4.27364	1.59582	2.92829
hic1_undamaged_AATGGAATCTGGGCGT-1	PER-1	0	0	0	0	0	0	0	0
hic1_undamaged_AATGGCTCAGCCGGTT-1	VSMC	4.90608	1.38133	3.71923	4.73836	0	0	0	0
hic1_undamaged_AATGGCTGTAGGACCA-1	Fibroblast	0	0	0	0	2.62566	3.19834	1.14282	1.4359
hic1_undamaged_AATGGCTGTATGAGCG-1	PER-1	0	0	0	0	0	2.81444	0	0
hic1_undamaged_AATGGCTGTGTTTACG-1	VSMC	4.45607	0.969818	3.3032	4.24525	0	0	0	0
hic1_undamaged_AATGGCTTCAAGCCTA-1	VSMC	4.77541	2.60315	3.71406	4.39494	0	0	0	0
hic1_undamaged_AATGGCTTCCATTCGC-1	VSMC	4.24574	3.54498	2.8803	4.54619	0	0.927845	0	0
hic1_undamaged_AATGGCTTCCGCTGTT-1	Fibroblast	0.627898	0	1.01063	0	2.07811	2.96254	1.28675	2.58259
hic1_undamaged_AATGGCTTCGATACAC-1	VSMC	5.26494	2.80235	3.90524	4.8448	0	0	0	1.16686
hic1_undamaged_AATGGCTTCGGCTGTG-1	Fibroblast	0.805209	0	0	0	1.2454	3.19892	1.2454	2.59314
hic1_undamaged_AATTCCTAGACCCGCT-1	PER-1	1.90424	1.34993	2.25878	0	1.34993	1.90424	0	0
hic1_undamaged_AATTCCTAGGACTAAT-1	PER-1	2.56311	0	3.36537	2.19545	2.56311	2.83133	0	0
hic1_undamaged_AATTCCTAGGGCAGGA-1	VSMC	3.68451	1.76699	3.55456	4.4249	0	0	0	0
hic1_undamaged_AATTCCTAGGTGCCAA-1	VSMC	4.57422	2.86173	3.86024	4.7574	0	0	0	0
hic1_undamaged_AATTCCTAGTGCTCGC-1	Fibroblast	0.804867	0	0	0	2.26745	2.13042	1.24496	2.26745
hic1_undamaged_AATTCCTAGTGTAGAT-1	VSMC	4.83157	2.29115	3.87936	4.75807	0	0	0	0
hic1_undamaged_AATTCCTCACTTGGGC-1	Fibroblast	0	0	0.766185	1.19486	2.77072	2.96654	0.766185	1.19486
hic1_undamaged_AATTCCTCAGTCGGAA-1	PER-1	0	0	3.51268	0	0	0	0	0
hic1_undamaged_AATTCCTGTGTAACGG-1	PER-1	0	0	0	0	2.60704	1.42063	0	0
hic1_undamaged_AATTCCTTCAGAATAG-1	PER-1	0	0	2.43825	1.50059	0	1.50059	0	0
hic1_undamaged_AATTCCTTCGGTGAAG-1	Fibroblast	0	0	0	0	2.64837	0	0	3.06461
hic1_undamaged_AATTCCTTCTCGCTCA-1	Fibroblast	0	0	0	0	2.51205	3.37845	0.757537	1.18358
hic1_undamaged_AATTTCCAGCCTCTCT-1	Fibroblast	0	0	1.90351	0	2.78656	3.94028	0	2.51921
hic1_undamaged_AATTTCCAGTGTTGAA-1	PER-1	1.78595	0	1.78595	0	0	1.24779	0	0
hic1_undamaged_AATTTCCCAGCCTATA-1	Fibroblast	0	0	0	0	2.16556	3.272	1.16489	2.57494
hic1_undamaged_AATTTCCCAGTCAGAG-1	Fibroblast	0.716434	0	0.716434	0	3.03952	2.98811	0.716434	1.42102
hic1_undamaged_AATTTCCCATTGTACG-1	Fibroblast	0	0	0	0	3.92163	3.87605	2.04739	2.30227
hic1_undamaged_AATTTCCGTAGACACG-1	FAP	0.55365	0	0	0	2.75949	3.90828	1.37583	2.12774
hic1_undamaged_AATTTCCGTAGTGATA-1	PER-1	0	0	2.17502	0	1.28115	2.63934	0	0
hic1_undamaged_AATTTCCGTGTCACAT-1	VSMC	4.73286	2.65672	4.15786	4.4673	0	0	0	0
hic1_undamaged_AATTTCCGTGTTCCAA-1	VSMC	4.97202	2.80069	3.73164	4.49447	0	0	0	0
hic1_undamaged_AATTTCCGTTTCACAG-1	VSMC	4.62985	2.17562	3.80048	4.6145	0	0	0	0
hic1_undamaged_AATTTCCGTTTGTTGG-1	PER-1	0	0	0	0	0	0	0	0
hic1_undamaged_ACAAAGAAGATACGAT-1	FAP	0.556082	0	0	0	2.93661	3.35066	1.55162	2.76484
hic1_undamaged_ACAAAGAAGCGCCTTG-1	VSMC	4.12289	1.15348	4.01151	4.01151	0	0	0	0
hic1_undamaged_ACAAAGAAGCGTCTCG-1	PER-1	2.72463	0	3.23593	2.41405	1.62367	1.11049	1.11049	0
hic1_undamaged_ACAAAGAAGTATCTGC-1	VSMC	2.15364	1.5703	1.5703	1.90391	0	0	0	0
hic1_undamaged_ACAAAGACAAATGAAC-1	PER-1	0	0	1.745	0	1.745	2.34677	0	0
hic1_undamaged_ACAAAGACACACCTGG-1	Fibroblast	0	0	0	0	2.2846	3.27659	1.59347	2.6894
hic1_undamaged_ACAAAGACAGAACGCA-1	PER-1	0	1.81333	2.79682	0	0	0	0	0
hic1_undamaged_ACAAAGAGTATTCCGA-1	VSMC	4.37512	2.52866	3.94665	4.58403	0	0	0	0
hic1_undamaged_ACAAAGAGTCGCTTAA-1	Fibroblast	0	0	0	0	4.05668	3.65983	1.42421	3.38069
hic1_undamaged_ACAAAGATCATTTACC-1	PER-1	1.08312	0	1.59082	0	1.59082	1.92595	0	0
hic1_undamaged_ACAAAGATCCACAGCG-1	Fibroblast	0	0	0.790711	0.790711	2.65708	2.36459	1.22669	2.65708
hic1_undamaged_ACAAAGATCCATTGGA-1	VSMC	4.40557	2.57535	2.84382	4.18548	0	0	0	0
hic1_undamaged_ACAAAGATCGTCCTTG-1	Fibroblast	0	0	0.696666	0	2.20347	2.71461	1.1033	2.89701
hic1_undamaged_ACAAAGATCGTTCAGA-1	VSMC	4.24729	2.47497	3.61822	4.07812	3.33945	4.13774	1.03445	1.03445
hic1_undamaged_ACAACCAAGTAGACCG-1	VSMC	4.10908	2.59005	3.68268	4.65328	1.01577	0	0	0
hic1_undamaged_ACAACCACAAGTCCAT-1	PER-1	1.46378	0	2.39487	1.46378	0	1.46378	0	0
hic1_undamaged_ACAACCACAAGTGGTG-1	VSMC	5.33056	2.46282	2.88333	4.02933	0	0	0	0
hic1_undamaged_ACAACCACAGGATGAC-1	PER-2	4.19163	1.61104	2.64092	4.65594	2.70992	3.40313	0	3.13741
hic1_undamaged_ACAACCACATCTTAGG-1	Fibroblast	0	0	0	0	3.34194	3.06598	1.62749	2.68355
hic1_undamaged_ACAACCAGTGCATTTG-1	PER-1	0	0	0	1.40954	0	0	1.40954	0
hic1_undamaged_ACAACCAGTTCATCGA-1	FAP	0	0	0	0	2.58731	3.12215	1.67504	2.34192
hic1_undamaged_ACAACCAGTTCGGCTG-1	Fibroblast	0.727261	0	0	0	2.89649	3.87232	0.727261	1.84799
hic1_undamaged_ACAACCATCCATTGTT-1	VSMC	4.93	2.92165	3.82272	4.58949	0	0	0	0
hic1_undamaged_ACAACCATCCCTGTTG-1	VSMC	4.28556	1.96583	3.66892	3.87286	1.48423	1.62804	1.11414	1.75375
hic1_undamaged_ACAACCATCGACCCAG-1	PER-1	0	0	2.18733	0	0	1.60054	0	0
hic1_undamaged_ACAAGCTAGAGGTTTA-1	PER-1	2.23155	0	2.86952	3.17238	0	1.97903	0	0
hic1_undamaged_ACAAGCTAGCGACATG-1	VSMC	4.28447	1.68296	3.40817	4.08463	1.36634	0	0	0
hic1_undamaged_ACAAGCTAGCGAGTCA-1	Fibroblast	0	0	0	0	2.92561	0.815541	0	2.14738
hic1_undamaged_ACAAGCTAGTCAGCCC-1	VSMC	4.51835	2.22398	4.20398	4.07258	0	0	0	0
hic1_undamaged_ACAAGCTCACCAAATC-1	Fibroblast	0	0	0.697627	0.697627	2.64736	3.56403	0	2.7164
hic1_undamaged_ACAAGCTCATGGGTTT-1	Fibroblast	0.965065	0	0.965065	0	3.16756	3.64738	1.4469	2.51566
hic1_undamaged_ACAAGCTGTCTTGAAC-1	Fibroblast	0	0	0.863863	0	2.77853	3.34801	1.32032	2.48311
hic1_undamaged_ACAAGCTGTGATATAG-1	Fibroblast	0.769466	0	0	0	2.97235	3.54385	1.19913	2.62066
hic1_undamaged_ACAAGCTGTTTCGTAG-1	PER-1	0	0	0	0	0	0	0	0
hic1_undamaged_ACAAGCTTCCAACCGG-1	VSMC	4.78206	3.44785	3.85467	4.0092	0	0	0	0
hic1_undamaged_ACAAGCTTCCATCTGC-1	VSMC	4.60508	3.17154	3.84349	4.46205	0	0	0	0
hic1_undamaged_ACAAGCTTCGGTATGT-1	Fibroblast	0	0	0.697728	0.697728	3.09977	3.34102	0	1.10472
hic1_undamaged_ACACAGTAGAAGGTAG-1	PER-1	1.09901	0	1.94642	1.09901	1.09901	1.60992	0	0
hic1_undamaged_ACACAGTAGCCTCAAT-1	VSMC	4.92529	2.46163	3.50169	4.55213	0	0	0	0
hic1_undamaged_ACACAGTCAACTCCCT-1	VSMC	2.9117	0	2.9117	1.07568	0	1.07568	0	0
hic1_undamaged_ACACAGTCAGCATTGT-1	Fibroblast	1.22882	0	0	0	2.47464	3.64979	0.792361	2.65989
hic1_undamaged_ACACAGTTCAAGCCAT-1	FAP	0.766185	0	0	0	2.20396	3.72096	0.766185	2.20396
hic1_undamaged_ACACAGTTCATCACAG-1	PER-2	3.63453	0.906386	3.36839	4.71539	1.3739	3.14115	0	1.69122
hic1_undamaged_ACACAGTTCCTATGGA-1	PER-1	0	0	0	0	0	1.65752	0	0
hic1_undamaged_ACACAGTTCGAACTCA-1	VSMC	5.17297	2.54128	4.04551	4.77034	0	1.20573	0	0
hic1_undamaged_ACACAGTTCGACGAGA-1	PER-1	0	0	2.91188	0	2.27168	2.27168	0	0
hic1_undamaged_ACACCAACATCAACCA-1	PER-1	1.99844	0	0	0	0	2.35767	0	0
hic1_undamaged_ACACCAAGTAATACCC-1	Fibroblast	0	0	0	0	2.42982	3.03361	0.663477	2.14385
hic1_undamaged_ACACCAAGTGCCTTCT-1	PER-1	1.34993	0	1.34993	0	0	0	0	0
hic1_undamaged_ACACGCGCAAAGAGTT-1	VSMC	1.49896	1.49896	1.49896	2.07369	0	0	0	0
hic1_undamaged_ACACGCGCAGTCACGC-1	Fibroblast	0	0	0	0	3.39397	3.21834	0	1.75739
hic1_undamaged_ACACGCGCATCCGTGG-1	Fibroblast	1.13819	0	0	1.65675	2.53893	3.1918	0.722977	2.53893
hic1_undamaged_ACACGCGGTACTGCCG-1	PER-1	2.25051	0	3.19272	1.13884	1.13884	1.13884	0	0
hic1_undamaged_ACACGCGGTCTGCAAT-1	Fibroblast	1.00478	0	0	0	1.82357	2.69803	0	1.49573
hic1_undamaged_ACACGCGGTGACACGA-1	Fibroblast	0	0	0	0.741587	2.48429	3.03432	0.741587	2.16273
hic1_undamaged_ACACGCGGTGGTCTGC-1	PER-1	1.35996	0	1.91576	0	0	1.91576	0	0
hic1_undamaged_ACACGCGGTTTCTTAC-1	PER-1	1.46608	0	2.03659	0	0	2.03659	0	0
hic1_undamaged_ACACGCGTCAGATTGC-1	VSMC	4.95447	2.19391	3.31664	4.74702	1.29657	0	0	0
hic1_undamaged_ACACGCGTCAGTCTTT-1	VSMC	4.28861	2.10249	3.11615	4.23804	0	0	0	0
hic1_undamaged_ACACGCGTCCGTCCTA-1	VSMC	4.76456	1.73186	3.58028	4.5185	0	0	0	0
hic1_undamaged_ACACGCGTCGAGTGAG-1	Fibroblast	0	0	0	0	0	2.26237	0	2.26237
hic1_undamaged_ACACGCGTCTCATTTG-1	Fibroblast	0	0	0	0	2.81828	3.48112	1.95401	2.7432
hic1_undamaged_ACACTGAAGATACGAT-1	VSMC	4.37877	2.20562	3.97956	4.49798	0	1.10492	0	0
hic1_undamaged_ACACTGAAGTAATTGG-1	PER-1	1.82984	0	2.81532	1.28549	1.28549	0	0	0
hic1_undamaged_ACACTGACACTACTTT-1	Fibroblast	0	0	0	0.920693	2.57171	3.2842	0	1.95219
hic1_undamaged_ACACTGACATGACTTG-1	Fibroblast	0.609297	0.985173	0	0	2.14619	3.05113	0	2.23979
hic1_undamaged_ACACTGAGTCCTGAAT-1	Fibroblast	0	0	0.949643	0	2.35221	2.61581	0	1.99322
hic1_undamaged_ACACTGAGTGCTCTCT-1	Fibroblast	0	0	0	0.826663	3.42004	3.28517	0.826663	2.30256
hic1_undamaged_ACACTGAGTGGTCAAG-1	PER-1	1.21448	1.21448	2.09256	1.74695	1.21448	2.72204	0	0
hic1_undamaged_ACACTGAGTGTCACAT-1	Fibroblast	0	0	0	0	3.2647	3.67137	1.15968	2.15885
hic1_undamaged_ACAGAAAAGAAGCCTG-1	VSMC	4.18867	1.76988	3.55794	4.58907	0	0	0	0
hic1_undamaged_ACAGAAAAGATCCGAG-1	PER-1	0	0	0	0	0	2.02082	0	0
hic1_undamaged_ACAGAAAAGGGTCAAC-1	VSMC	4.83028	2.72126	3.43958	4.14508	0	1.02063	0	0
hic1_undamaged_ACAGAAAGTAGAGCTG-1	Fibroblast	0	0	0	0.905333	2.2861	2.84493	1.37258	1.37258
hic1_undamaged_ACAGAAAGTAGGAGGG-1	PER-1	0	0	1.77122	0	1.23519	2.37547	0	0
hic1_undamaged_ACAGAAAGTTGTAAAG-1	VSMC	5.12321	2.73574	3.69245	4.42372	0	1.11847	0	0
hic1_undamaged_ACAGAAATCCGCACTT-1	VSMC	4.87446	2.93544	3.66885	4.65807	0	1.26614	0	0
hic1_undamaged_ACAGAAATCCGTGGTG-1	VSMC	4.47895	1.91831	3.52401	4.28565	1.07721	0	0	0
hic1_undamaged_ACAGCCGAGATGGGCT-1	PER-1	1.42481	0	1.98981	1.42481	0	1.98981	0.94722	0
hic1_undamaged_ACAGCCGCACCTGATA-1	PER-1	0	1.62041	0	1.62041	0	1.62041	0	0
hic1_undamaged_ACAGCCGCACGGTGTC-1	Fibroblast	0	0	0	0.758562	1.89852	3.25711	0.758562	1.48288
hic1_undamaged_ACAGCCGCAGTTTCGA-1	PER-1	0	0	1.93299	0	0	2.28902	0	0
hic1_undamaged_ACAGCCGGTATCCTCC-1	VSMC	4.3691	1.77042	3.23343	4.30541	0	1.77042	0	0
hic1_undamaged_ACAGCCGGTGTAGTGG-1	VSMC	4.21336	2.8705	3.33397	4.55001	0	0	0	0
hic1_undamaged_ACAGCCGGTTTGAAAG-1	Fibroblast	0	0	0.841174	0.841174	3.09582	4.52197	1.60085	1.60085
hic1_undamaged_ACAGCCGTCAACTGAC-1	VSMC	4.4487	2.95024	3.22475	4.4487	0	0	0	0
hic1_undamaged_ACAGCCGTCCCGAGGT-1	VSMC	3.69235	0	3.515	3.515	0	0	0	0
hic1_undamaged_ACAGCCGTCTACCCAC-1	VSMC	5.08619	3.29694	4.44516	4.54755	0	0	0	0
hic1_undamaged_ACAGGGAAGAATCTAG-1	PER-1	1.47564	0	3.05602	0	1.47564	1.47564	0	0
hic1_undamaged_ACAGGGAAGAGCACTG-1	Fibroblast	0	0	0	0	2.88594	3.13535	0	1.80437
hic1_undamaged_ACAGGGAAGAGCCGAT-1	VSMC	5.03868	2.54864	4.13206	4.83605	0	0	0	0
hic1_undamaged_ACAGGGAAGAGCCGTA-1	VSMC	4.65592	2.14927	3.75379	3.91723	0	0	0	0
hic1_undamaged_ACAGGGAAGATACCAA-1	PER-1	2.23751	0	1.98478	1.98478	1.12898	1.98478	0	0
hic1_undamaged_ACAGGGAAGTTGAATG-1	VSMC	4.47098	1.18626	3.34277	4.26996	0	0	0	0
hic1_undamaged_ACAGGGACAAGCGAAC-1	VSMC	4.39496	2.43714	3.57797	4.18024	0	0	0	0
hic1_undamaged_ACAGGGACAATAACCC-1	VSMC	4.68533	1.98985	3.09323	4.46932	0	1.13296	1.13296	0
hic1_undamaged_ACAGGGACACACAGAG-1	Fibroblast	0	0	0	0	3.03238	4.25011	0	2.65073
hic1_undamaged_ACAGGGACAGATTAAG-1	Fibroblast	1.90757	0	2.04028	2.15743	2.44385	3.25266	1.5737	2.15743
hic1_undamaged_ACAGGGAGTAACTTCG-1	Fibroblast	0	0	0	0.662155	2.936	3.94554	1.55938	2.58071
hic1_undamaged_ACAGGGAGTCATACCA-1	VSMC	3.61119	2.73463	2.9447	3.93991	1.52628	1.52628	0	0
hic1_undamaged_ACAGGGAGTCTAGATC-1	VSMC	4.42901	2.44897	3.43291	4.31795	0	0	0	0
hic1_undamaged_ACAGGGAGTGCAACGA-1	VSMC	4.74603	2.15274	3.84268	4.98059	0	0	0	0
hic1_undamaged_ACAGGGAGTGCCTACG-1	VSMC	5.24331	2.15566	4.04269	4.55543	0	0	0	0
hic1_undamaged_ACAGGGAGTTATAGAG-1	Fibroblast	0	0	0.804253	0	3.42233	3.53648	1.24417	2.59154
hic1_undamaged_ACAGGGAGTTCTGAGT-1	PER-1	0	0	0	1.63554	0	0	0	0
hic1_undamaged_ACAGGGATCGATCCAA-1	VSMC	4.14007	2.00065	2.62378	3.00477	0	1.14144	0	0
hic1_undamaged_ACAGGGATCGTCGATA-1	Fibroblast	0.742682	0	0	0.742682	2.02938	2.65456	1.16413	2.16458
hic1_undamaged_ACATCCCAGCTACGTT-1	Fibroblast	0	0	0	0	2.55372	3.27841	1.31794	2.55372
hic1_undamaged_ACATCCCAGGTTCATC-1	VSMC	4.65574	2.16534	3.26125	3.93504	0	0	0	0
hic1_undamaged_ACATCCCAGTCGAATA-1	PER-1	0	1.34215	1.34215	0	0	1.34215	0	0
hic1_undamaged_ACATCCCAGTTCGCAT-1	VSMC	4.22322	2.92258	3.40021	3.94543	0	0.710329	0	0
hic1_undamaged_ACATCCCCAATCCTTT-1	VSMC	4.07023	2.52686	2.90532	4.2497	0	0	0	0
hic1_undamaged_ACATCCCCATACTGAC-1	PER-2	2.13107	0	2.76303	1.5501	2.97347	3.81867	0	0
hic1_undamaged_ACATCCCGTAGCTGTT-1	Fibroblast	0.933708	0	0.933708	0	2.59162	3.41229	0	2.16558
hic1_undamaged_ACATCCCGTAGTCGGA-1	PER-1	0	0	1.99927	0	1.99927	1.43314	0	0
hic1_undamaged_ACATCGAAGCCGTTAT-1	PER-1	0	0	2.62457	1.66131	0	0	0	0
hic1_undamaged_ACATCGAAGGCAGCTA-1	VSMC	2.95155	0	3.12513	2.95155	0	0	0	0
hic1_undamaged_ACATCGAAGGTTCATC-1	VSMC	5.00888	2.21375	4.0613	4.19268	1.11103	0	0	0
hic1_undamaged_ACATCGAAGTAGATCA-1	Fibroblast	0.691651	0	0	0	2.83039	2.70525	0	3.17518
hic1_undamaged_ACATCGAAGTATTCCG-1	Fibroblast	0	0	0	0	3.34703	3.58447	0.92554	2.68846
hic1_undamaged_ACATCGACAATGGGTG-1	PER-1	0	0	2.35407	0	1.75166	1.75166	0	0
hic1_undamaged_ACATCGACACGTAGTT-1	VSMC	5.3393	3.1336	4.16558	4.56586	0	0	0	0
hic1_undamaged_ACATCGAGTGTATACC-1	Fibroblast	0.530822	0	0	1.33535	2.91822	3.50301	1.13172	2.44278
hic1_undamaged_ACATCGATCAGGGATG-1	PER-2	4.63047	0	4.18133	4.73866	2.37636	3.02195	1.08286	0
hic1_undamaged_ACATCGATCGCGATCG-1	PER-1	1.37456	0	1.93249	0	0	0	0	0
hic1_undamaged_ACATCGATCTTCGACC-1	Fibroblast	1.23831	0	0	0	2.25907	2.58391	1.54216	2.25907
hic1_undamaged_ACATGCAAGAGCACTG-1	Fibroblast	0	0	0	0	2.6481	4.11954	0.54771	2.02335
hic1_undamaged_ACATGCAAGAGTGACC-1	Fibroblast	0	0	0	0.940698	2.71177	3.52038	0	1.9806
hic1_undamaged_ACATGCAAGCACGATG-1	FAP	0	0	0	0	1.25539	2.40124	0.983127	1.79482
hic1_undamaged_ACATGCAAGCCACAAG-1	VSMC	4.62474	2.88085	3.44339	4.36202	0	0	0	0
hic1_undamaged_ACATGCAAGCCGAATG-1	PER-1	1.28511	0	1.8294	0	0	1.28511	0	0
hic1_undamaged_ACATGCAAGCTACTAC-1	FAP	1.87843	0	0.65434	0	2.32618	3.0156	1.04653	2.12716
hic1_undamaged_ACATGCAAGGGTACAC-1	PER-1	0	0	0	0	0	1.38569	0	0
hic1_undamaged_ACATGCAGTGATCGTT-1	Fibroblast	0	0	0	0	2.33929	2.71209	1.33819	1.89074
hic1_undamaged_ACATGCAGTGGACTAG-1	Fibroblast	0.683101	0	0	0	3.3478	3.2764	1.59331	1.77496
hic1_undamaged_ACATGCAGTGTCCAAT-1	PER-1	0	1.58555	1.58555	0	0	2.17065	0	0
hic1_undamaged_ACATGCATCACATCAG-1	VSMC	5.13869	3.40651	4.1132	4.95111	0	0	0	0
hic1_undamaged_ACATGCATCCGTTGGG-1	VSMC	5.08814	3.65292	3.8615	4.28489	0	0	0	0
hic1_undamaged_ACATGCATCGTAGCCG-1	Fibroblast	0	0	0	0	3.67861	3.92089	1.95017	2.88389
hic1_undamaged_ACATGCATCTATACTC-1	Fibroblast	0.572054	0	0	1.97063	3.0105	2.7996	0	2.07281
hic1_undamaged_ACATGCATCTCGCAGG-1	PER-1	0	0	0	0	0	2.3178	0	0
hic1_undamaged_ACATTTCAGACGAGCT-1	PER-1	0	0	2.02824	1.45869	1.45869	0	0	0
hic1_undamaged_ACATTTCAGTAGAGTT-1	Fibroblast	0	0	0	0	2.87383	3.20024	1.56789	2.45361
hic1_undamaged_ACATTTCCACAGCCAC-1	PER-1	1.34236	0	0	0	0	0	0	0
hic1_undamaged_ACATTTCCAGGAATCG-1	VSMC	4.8556	1.67158	3.9674	4.82138	0	0	0	0
hic1_undamaged_ACATTTCGTAGAGATT-1	PER-1	0	0	2.98672	1.98424	0	0	0	0
hic1_undamaged_ACATTTCGTATCTCTT-1	VSMC	4.66525	3.42327	3.3783	4.49991	0	0	0	0
hic1_undamaged_ACATTTCGTCAGTCCG-1	PER-1	0	0	1.31302	0	0	0	0	0
hic1_undamaged_ACATTTCGTCATTGCA-1	VSMC	4.23491	2.97351	3.32538	4.00039	0	0	0	1.11916
hic1_undamaged_ACATTTCGTGTTCCTC-1	VSMC	4.74688	2.29493	3.89566	4.64934	0	0	0	0
hic1_undamaged_ACATTTCTCCGAGATT-1	PER-1	1.26122	0	2.40865	2.92895	1.26122	0	0	0
hic1_undamaged_ACCAAACAGACGGAAA-1	Fibroblast	0	0	1.04689	0	2.63486	3.14352	0.654607	2.12765
hic1_undamaged_ACCAAACAGCTTTCTT-1	Fibroblast	0	0	0	0	2.58534	2.27857	1.01252	1.50521
hic1_undamaged_ACCAAACAGGTATAGT-1	VSMC	4.75766	3.45924	3.76908	4.53666	0	0	0	0
hic1_undamaged_ACCAAACCAGGTTCAT-1	PER-1	0	0	1.23744	0	1.23744	1.23744	0	0
hic1_undamaged_ACCAAACCAGTCGCAC-1	PER-1	1.61232	0	1.61232	1.61232	0	3.61443	0	0
hic1_undamaged_ACCAAACGTACGAGTG-1	PER-1	0	0	2.16756	1.58278	0	2.80178	0	0
hic1_undamaged_ACCAAACGTAGACGTG-1	VSMC	4.08788	2.15701	3.36842	4.47331	0	0	0	0
hic1_undamaged_ACCAAACGTATTGCCA-1	Fibroblast	1.76317	1.07581	0.676094	1.07581	2.04941	2.74037	0.676094	2.45342
hic1_undamaged_ACCAAACGTCCGTTTC-1	PER-1	0	0	1.58094	0	0	0	0	0
hic1_undamaged_ACCAAACGTTACGCCG-1	VSMC	3.68664	1.88078	2.49463	3.53666	0	0	0	0
hic1_undamaged_ACCAAACGTTCTCTAT-1	VSMC	5.27111	2.0088	4.18272	4.96282	0	0	0	0
hic1_undamaged_ACCAAACTCATCTGTT-1	VSMC	4.6663	3.3252	3.96451	4.70169	0	1.06974	0	0
hic1_undamaged_ACCAAACTCCGTGTGG-1	Fibroblast	0	0	0	0	3.15459	4.15027	0	2.46247
hic1_undamaged_ACCAACAAGAAAGCGA-1	VSMC	4.00022	1.47032	3.49138	3.9369	0.98407	0.98407	0	0
hic1_undamaged_ACCAACAAGAGACAAG-1	VSMC	0	0	2.52597	0	0	1.57575	0	0
hic1_undamaged_ACCAACAAGCTGACCC-1	PER-1	1.1713	0	2.66424	0	0	1.69605	0	0
hic1_undamaged_ACCAACAAGGAACGAA-1	PER-1	0	0	0	0	0	1.24637	1.24637	0
hic1_undamaged_ACCAACAAGGATCACG-1	VSMC	4.55546	2.70076	4.23283	4.77324	0	0	0	0
hic1_undamaged_ACCAACAAGGTTCATC-1	Fibroblast	0	0	1.35219	0	3.17501	3.887	0	2.26152
hic1_undamaged_ACCAACACAACGTAAA-1	PER-1	0	0	3.21696	0	0	3.04262	0	0
hic1_undamaged_ACCAACACAACTCCAA-1	PER-1	0	0	1.45692	1.45692	1.45692	3.03285	0	0
hic1_undamaged_ACCAACACAAGCTACT-1	FAP	0.61958	0	0.999269	0.61958	2.49782	3.18511	0.999269	2.89938
hic1_undamaged_ACCAACACACGGTGAA-1	Fibroblast	0	0	0	0	2.56939	2.2015	1.61329	0
hic1_undamaged_ACCAACACATCGGAAG-1	VSMC	2.94675	1.52797	3.12028	3.12028	0	0	0	0
hic1_undamaged_ACCAACAGTACCTGTA-1	VSMC	5.60885	3.15026	4.00722	5.04686	0	0	1.05147	0
hic1_undamaged_ACCAACAGTCCGGTGT-1	Fibroblast	0	0	0	0	2.06914	2.69706	1.19574	2.96775
hic1_undamaged_ACCAACAGTGCCCGTA-1	PER-1	0	0	1.52374	0	0	1.52374	0	0
hic1_undamaged_ACCAACATCATTGTTC-1	VSMC	4.83665	2.86507	3.92495	4.42785	0	0	0	0
hic1_undamaged_ACCAACATCCAACCAA-1	PER-1	0	0	1.90765	0	1.90765	1.3529	0	0
hic1_undamaged_ACCAACATCCTCAGGG-1	VSMC	4.44694	1.02784	3.19192	4.33586	0	0	0	0
hic1_undamaged_ACCACAAAGTATAGAC-1	Fibroblast	0	0	0	0.74663	2.73621	3.39641	0	2.03592
hic1_undamaged_ACCACAACAAGAGTGC-1	Fibroblast	0	0	0.757959	0	2.75626	3.2988	1.18413	1.89756
hic1_undamaged_ACCACAACAAGTTCCA-1	Fibroblast	0.629901	0	0	0	3.45663	4.13388	1.50623	1.68401
hic1_undamaged_ACCACAACACTTGAAC-1	PER-1	1.18279	0	0	0	1.18279	2.30796	0	0
hic1_undamaged_ACCACAAGTTCAACGT-1	Fibroblast	0	0	0.653366	0	2.2298	3.38716	0.653366	2.00875
hic1_undamaged_ACCACAAGTTCGTAAC-1	PER-1	1.96554	0	1.96554	0	0	2.96611	0	0
hic1_undamaged_ACCACAATCACGGTCG-1	VSMC	4.90975	2.58301	4.16871	4.94521	0	0	0	0
hic1_undamaged_ACCATTTAGAGCATTA-1	Fibroblast	0	0	0.945966	0	3.23542	3.45689	0.945966	2.18341
hic1_undamaged_ACCATTTAGAGGGCGA-1	FAP	0.650504	0	0	0	2.00358	1.04134	0	0.650504
hic1_undamaged_ACCATTTAGAGGGTGG-1	PER-2	4.99438	2.13083	4.84553	5.21868	4.05338	3.87773	1.54988	0
hic1_undamaged_ACCATTTAGCTTAGTC-1	PER-1	1.52234	0	2.09997	0	0	2.09997	0	0
hic1_undamaged_ACCATTTAGCTTTCTT-1	VSMC	4.34941	2.62023	3.79126	4.33283	0	0	0	0
hic1_undamaged_ACCATTTAGTCTACCA-1	Fibroblast	0.698896	0	0	0	2.57554	2.64971	1.10627	2.40832
hic1_undamaged_ACCATTTAGTTGCTCA-1	VSMC	4.97832	3.27535	3.70359	4.76175	0	0	0	0
hic1_undamaged_ACCATTTCAATCAAGA-1	VSMC	4.74525	1.4711	4.14392	4.08925	0.9847	0.9847	0	0
hic1_undamaged_ACCATTTCAATCGCGC-1	Fibroblast	0.697627	0	0	0	2.20518	3.26669	0	0.697627
hic1_undamaged_ACCATTTCACAAAGCG-1	Fibroblast	1.58916	0	0	1.58916	3.83936	3.75177	1.28087	1.82447
hic1_undamaged_ACCATTTCACCAGCGT-1	VSMC	5.02681	1.72085	3.63003	4.80905	0	1.72085	0	0
hic1_undamaged_ACCATTTCAGACCTGC-1	VSMC	4.47641	2.91147	3.12367	4.37232	0	0	0	0
hic1_undamaged_ACCATTTCAGCAGTCC-1	VSMC	4.86589	2.74156	4.07829	4.64815	0	0	0	0
hic1_undamaged_ACCATTTCATCACGGC-1	PER-1	0	0	1.29831	0	0	1.8447	0	0
hic1_undamaged_ACCATTTCATTAAAGG-1	FAP	0	0	0	0	2.02529	2.34158	0	2.5815
hic1_undamaged_ACCCAAAAGCACTGGA-1	Fibroblast	0.868413	0	0	0	2.94342	3.84253	0.868413	1.87679
hic1_undamaged_ACCCAAAAGCTAAACA-1	VSMC	4.8424	2.86191	3.52606	4.87441	0	0	0	0
hic1_undamaged_ACCCAAAAGGCATTTC-1	VSMC	4.22624	0	2.62824	4.67289	0	0	0	0
hic1_undamaged_ACCCAAAAGTCACTCA-1	PER-1	1.3943	0	1.3943	1.3943	0	2.31218	0	0
hic1_undamaged_ACCCAAACACGCGCTA-1	Fibroblast	1.50862	0	1.01532	2.28251	2.9233	2.28251	1.50862	2.44768
hic1_undamaged_ACCCAAACAGCTGTGC-1	PER-1	0	0	1.37566	0	1.37566	1.37566	0	1.37566
hic1_undamaged_ACCCAAACAGTGGCTC-1	PER-1	2.00704	1.43998	1.43998	0	0	0	1.43998	0
hic1_undamaged_ACCCAAAGTACTCGTA-1	Fibroblast	0	0	1.19889	0	2.97202	3.57645	0	1.72861
hic1_undamaged_ACCCAAAGTATCCCTC-1	Fibroblast	0	0	0	1.06076	2.89021	3.27698	0.664895	2.02946
hic1_undamaged_ACCCAAATCACTTTGT-1	Fibroblast	0.731598	0	0.731598	0	1.85505	2.26459	1.44343	1.85505
hic1_undamaged_ACCCAAATCGCTTACC-1	VSMC	5.49567	3.18254	4.22535	5.24553	0	0	0	0
hic1_undamaged_ACCCTCAAGATGAATC-1	PER-1	1.54428	1.54428	2.7561	0	0	0	0	0
hic1_undamaged_ACCCTCAAGCTAAGTA-1	FAP	0	0	0	0.647494	3.002	3.49275	2.39955	3.04626
hic1_undamaged_ACCCTCAAGTATGACA-1	Fibroblast	0.83796	0	1.83204	0.83796	1.28738	1.83204	0	2.32058
hic1_undamaged_ACCCTCAAGTCTTCGA-1	PER-1	2.87852	0	1.88646	1.88646	0	1.88646	0	0
hic1_undamaged_ACCCTCAAGTGCTAGG-1	Fibroblast	0	0	0	1.55347	1.55347	2.33405	1.0522	2.50009
hic1_undamaged_ACCCTCACATTGACTG-1	PER-1	1.93654	0	2.55486	0	0	1.93654	0	0
hic1_undamaged_ACCCTCAGTAAGTAGT-1	VSMC	4.52305	3.1688	3.75564	4.52305	0	0	0	0
hic1_undamaged_ACCCTCAGTCAGCGTC-1	VSMC	5.19642	3.155	3.54615	5.16485	0	0	0	0
hic1_undamaged_ACCCTCAGTTGTGCCG-1	Fibroblast	0	0	1.32669	1.32669	3.61068	3.75017	1.32669	3.14193
hic1_undamaged_ACCCTCATCCATTTGT-1	VSMC	4.89563	3.58136	3.71748	4.78529	0	1.01019	0	0
hic1_undamaged_ACCCTCATCGCCACTT-1	VSMC	4.41933	2.44752	3.43574	3.90675	0.964915	0.594587	0	0
hic1_undamaged_ACCCTCATCTACTTCA-1	VSMC	4.28583	2.41926	3.06689	3.91482	0	1.11432	0	0
hic1_undamaged_ACCCTTGAGGCACTCC-1	PER-1	0	0	0	0	0	2.65641	0	0
hic1_undamaged_ACCCTTGAGTTACTCG-1	VSMC	5.04377	2.16363	4.07363	4.00585	0	0	0	0
hic1_undamaged_ACCCTTGCACTGCTTC-1	PER-1	0	0	1.31382	0	0	0	0	0
hic1_undamaged_ACCCTTGCATAATGCC-1	PER-1	1.34676	0	1.34676	0	0	1.34676	1.34676	0
hic1_undamaged_ACCCTTGGTACCGGAA-1	PER-2	2.13391	1.24779	1.24779	0	2.76605	2.39156	0	1.24779
hic1_undamaged_ACCCTTGGTCTTTCTA-1	PER-1	0	0	1.33241	0	1.33241	0	0	0
hic1_undamaged_ACCCTTGGTGCATACT-1	VSMC	3.22012	2.56615	3.33346	3.22012	0	0	0	0
hic1_undamaged_ACCCTTGGTGTGAGCA-1	PER-1	0	0	1.5033	0	0	0	0	0
hic1_undamaged_ACCCTTGTCACCTCGT-1	PER-1	0	0	2.22324	0	0	0	0	0
hic1_undamaged_ACCCTTGTCTCATTGT-1	VSMC	4.70188	2.59554	3.14961	4.10328	0	0	0	0
hic1_undamaged_ACCGTTCAGCATCCCG-1	VSMC	5.08199	2.92162	4.05384	4.44208	0	0	0	0
hic1_undamaged_ACCGTTCAGCGTCAGA-1	PER-1	0	0	2.8507	2.21375	0	2.21375	0	0
hic1_undamaged_ACCGTTCAGGGTACGT-1	VSMC	4.29679	3.51478	4.01364	4.24622	0	0	0	0
hic1_undamaged_ACCGTTCCACGCTTAA-1	Fibroblast	0.654962	0	0	0.654962	3.22095	3.81559	1.32846	2.76008
hic1_undamaged_ACCGTTCGTACGCTTA-1	VSMC	4.51165	1.09915	3.66434	4.5755	0	0	0	0
hic1_undamaged_ACCGTTCGTAGTGTGG-1	PER-1	0	0	0	3.03223	0	2.38616	0	0
hic1_undamaged_ACCGTTCGTGGTCCGT-1	PER-1	1.78471	0	2.76466	0	0	0	0	0
hic1_undamaged_ACCGTTCTCGGATTAC-1	Fibroblast	0	0	0	0	2.75666	3.6723	1.37357	1.93135
hic1_undamaged_ACCTACCAGCTACAAA-1	VSMC	4.04981	1.77549	3.41507	4.49152	0	1.23883	0	0
hic1_undamaged_ACCTACCAGCTCGGCT-1	VSMC	3.71357	1.17007	3.65785	3.59883	0	0	0	0
hic1_undamaged_ACCTACCAGGCGAACT-1	PER-1	0	0	2.05447	0	0	0	2.05447	0
hic1_undamaged_ACCTACCAGTATAGGT-1	PER-1	0	0	2.58626	0	0	1.62793	0	0
hic1_undamaged_ACCTACCAGTGGAAAG-1	VSMC	4.86874	2.22398	3.3492	4.7805	0	0	0	0
hic1_undamaged_ACCTACCAGTTACTCG-1	Fibroblast	0	0	0	0	2.97616	4.00312	0.710014	2.22702
hic1_undamaged_ACCTACCCAACCGCCA-1	VSMC	5.09113	2.44559	3.76467	4.36022	0	0	0	0
hic1_undamaged_ACCTACCCAAGTGTCT-1	VSMC	4.9486	2.60992	3.72794	4.79893	0	0	0	0
hic1_undamaged_ACCTACCCAGTTAGAA-1	PER-1	2.54317	0	3.19621	2.99797	2.75046	2.28135	0	0
hic1_undamaged_ACCTACCGTCTTTCAT-1	Fibroblast	0	0	0	0	1.01588	2.08533	0	1.01588
hic1_undamaged_ACCTACCTCGTGCATA-1	Fibroblast	1.89385	0	0	0	1.65512	2.08644	1.65512	2.08644
hic1_undamaged_ACCTACCTCTGGCCTT-1	Fibroblast	0	0	0	0.78861	2.56521	3.00595	0	2.56521
hic1_undamaged_ACCTGAACAATGAACA-1	Fibroblast	0	0	0	0	2.20992	3.27731	0	2.07389
hic1_undamaged_ACCTGAACAGATCCTA-1	Fibroblast	0	0	0	0	3.81847	4.30237	0	2.04739
hic1_undamaged_ACCTGAACAGCTTCGG-1	Fibroblast	0	0	0	0	3.8498	4.81216	1.8917	3.03048
hic1_undamaged_ACCTGAACATAATCGC-1	Fibroblast	0	0	0	0	2.96848	3.26025	0.841024	2.55479
hic1_undamaged_ACCTGAACATGGTACT-1	PER-1	0	0	0	1.17268	0	1.69769	0	0
hic1_undamaged_ACCTGAAGTGGACAGT-1	VSMC	4.00815	2.52286	3.61173	4.06596	0	0	0	0
hic1_undamaged_ACCTGAAGTGGCTTAT-1	VSMC	4.10849	0	3.56112	3.8718	0	0	0	0
hic1_undamaged_ACCTGAAGTTACGGAG-1	VSMC	4.07217	3.52526	3.16386	3.74249	0	0	0	0
hic1_undamaged_ACCTGAATCAGGTAAA-1	Fibroblast	0	0	0.792427	0.792427	2.57166	3.01259	0.792427	1.95214
hic1_undamaged_ACCTGAATCCACACCT-1	Fibroblast	0.982394	0	0.982394	0	3.48878	3.2605	1.46826	2.40017
hic1_undamaged_ACCTGAATCCCGAATA-1	Fibroblast	0.773846	0	0	0.773846	1.92285	3.14388	0	2.5401
hic1_undamaged_ACCTGAATCTCTATAC-1	VSMC	4.46689	1.73969	3.69212	4.51941	0	1.41837	0	0
hic1_undamaged_ACCTGTCAGGATCATA-1	VSMC	5.02603	2.43052	3.46869	4.47807	0	0	0	0
hic1_undamaged_ACCTGTCCACCTGCTT-1	PER-1	1.73801	0	2.33912	0	0	1.73801	0	0
hic1_undamaged_ACCTGTCGTATGAAGT-1	PER-1	2.10914	2.10914	2.10914	0	2.10914	2.10914	0	0
hic1_undamaged_ACCTGTCGTGCCTACG-1	FAP	0.752754	0	0	0.752754	1.70317	3.20192	1.17732	2.40744
hic1_undamaged_ACCTGTCGTGGTCTCG-1	Fibroblast	0.913301	0	0.913301	0	2.2981	3.56469	0	2.2981
hic1_undamaged_ACCTGTCGTGTCCGTG-1	PER-1	0	0	2.14161	0	0	0	0	0
hic1_undamaged_ACGATCAAGGCGTCCT-1	PER-1	0	0	1.68738	0	0	0	0	0
hic1_undamaged_ACGATCAAGGGCCCTT-1	VSMC	4.07073	1.43508	3.28091	3.15274	0	1.43508	0	0
hic1_undamaged_ACGATCAAGTCAAGCG-1	PER-1	0	0	2.35926	0	0	0	0	0
hic1_undamaged_ACGATCAAGTGGCAGT-1	VSMC	5.03862	2.9381	3.17757	4.55921	0	0	0	0
hic1_undamaged_ACGATCACAGAGAAAG-1	VSMC	5.05909	2.4672	4.42747	4.10003	0	1.02899	0	0
hic1_undamaged_ACGATCACAGGGACTA-1	PER-1	0	0	2.18593	0	1.59928	3.03241	0	0
hic1_undamaged_ACGATCACAGTGAGCA-1	FAP	0	0	0	0	2.56814	3.29345	0.655585	2.81819
hic1_undamaged_ACGATCAGTACGAGTG-1	VSMC	4.77443	2.79743	4.10568	4.65364	0	0	0	1.0734
hic1_undamaged_ACGATCAGTAGTATAG-1	VSMC	4.65633	2.69251	3.41787	4.77927	0	0	0	0
hic1_undamaged_ACGATCAGTGTATTCG-1	PER-1	0	0	1.9387	0	0.911251	2.29502	0	0
hic1_undamaged_ACGATCAGTGTTAACC-1	VSMC	5.31673	0	4.15168	4.76605	0	0	0	0
hic1_undamaged_ACGATCAGTGTTTGCA-1	Fibroblast	0	0	0.702888	0	3.06299	3.45275	1.62498	2.32005
hic1_undamaged_ACGATCATCCACCTGT-1	VSMC	5.27493	3.15962	4.27883	4.63856	0	0	0	0
hic1_undamaged_ACGATCATCCTCACTG-1	PER-1	1.72995	0	0	0	0	0	0	0
hic1_undamaged_ACGATCATCTAATTCC-1	Fibroblast	0	0	0	0	2.561	2.78547	1.44897	2.27109
hic1_undamaged_ACGATGTCAACTCGAT-1	Fibroblast	0	0	0	0	3.06193	2.9562	0.728534	1.43892
hic1_undamaged_ACGATGTCACAACGCC-1	VSMC	4.33987	2.05141	3.88058	3.37572	0	0.756036	0	0
hic1_undamaged_ACGATGTCACCCTTGT-1	VSMC	5.10726	2.46842	4.25056	4.98204	0	0	0	0
hic1_undamaged_ACGATGTGTAATGATG-1	VSMC	4.84037	2.58366	4.28967	4.17882	0.928492	0.928492	0	0
hic1_undamaged_ACGATGTGTAGTATAG-1	Fibroblast	0.816738	0	1.56639	2.14927	3.16699	2.61235	1.99	1.26022
hic1_undamaged_ACGATGTGTGACAGCA-1	VSMC	4.89751	2.27402	3.30157	5.00537	0	0	0	0
hic1_undamaged_ACGATGTTCGAACACT-1	Fibroblast	0	0	0	0	3.41317	2.75243	1.77386	0
hic1_undamaged_ACGATGTTCGTTCCTG-1	PER-1	0	0	1.28719	0	1.83182	2.18243	1.28719	0
hic1_undamaged_ACGCACGAGGTCCGAA-1	Fibroblast	0	0	0	0	2.62999	3.38805	0.88806	2.39906
hic1_undamaged_ACGCACGAGTGTTCAC-1	VSMC	4.99141	2.21037	3.85032	4.97284	0	0	0	0
hic1_undamaged_ACGCACGAGTTCGGTT-1	VSMC	4.3298	2.40924	3.30786	3.98254	0	0	0	0
hic1_undamaged_ACGCACGAGTTTGAGA-1	Fibroblast	1.80564	0	0	0	2.78819	3.84492	0	1.80564
hic1_undamaged_ACGCACGCACGTAGAG-1	VSMC	4.40285	1.74852	2.86854	4.34299	0	0	0	0
hic1_undamaged_ACGCACGGTAGGCTGA-1	PER-1	0	0	2.00899	0	0	1.4417	0	0
hic1_undamaged_ACGCACGGTCCACTCT-1	VSMC	4.0407	3.25151	3.25151	4.60834	0	0	0	0
hic1_undamaged_ACGCACGTCACGTAGT-1	Fibroblast	0	0	0.690062	0	2.19173	3.36133	0.690062	2.19173
hic1_undamaged_ACGCACGTCGCTTGAA-1	VSMC	3.47997	2.81717	3.59433	3.95356	0	0	0	0
hic1_undamaged_ACGCACGTCGTTTACT-1	VSMC	3.78991	1.1514	1.67246	2.7812	0	0	0	0
hic1_undamaged_ACGCACGTCTAGCAAC-1	VSMC	4.36501	2.04798	1.47616	3.44633	0	0	0	0
hic1_undamaged_ACGGAAGAGACTACGG-1	PER-1	0	0	1.68201	0	1.68201	1.68201	0	0
hic1_undamaged_ACGGAAGAGATCGCCC-1	PER-1	0	0	0	0	0	0	0	0
hic1_undamaged_ACGGAAGAGCAGTCTT-1	VSMC	4.84302	2.81729	3.62984	3.87525	0	0	0	0
hic1_undamaged_ACGGAAGAGGAACATT-1	Fibroblast	0	0	0	0.740495	2.72528	3.4568	1.16126	2.38626
hic1_undamaged_ACGGAAGAGGGCCAAT-1	PER-1	0	0	0	0	0	0	0	0
hic1_undamaged_ACGGAAGAGTCACTCA-1	VSMC	4.69751	2.83907	4.04916	4.42499	0	0	0	0
hic1_undamaged_ACGGAAGCACAATCTG-1	Fibroblast	0.930906	0	0	0	1.40453	2.4645	0	2.16149
hic1_undamaged_ACGGAAGCACGGGTAA-1	PER-2	4.86736	1.81793	4.31678	4.95593	2.06417	0	1.49051	0
hic1_undamaged_ACGGAAGGTTCCAAAC-1	Fibroblast	0	0	0	0.672835	2.95678	3.39429	1.07144	1.57674
hic1_undamaged_ACGGAAGGTTGCTCCT-1	VSMC	4.95874	1.47408	3.20149	4.17397	0	0	0	0
hic1_undamaged_ACGGAAGTCAGACCCG-1	Fibroblast	0	0	0	0	2.27725	2.27725	0.738949	2.27725
hic1_undamaged_ACGGAAGTCAGTCATG-1	VSMC	5.22398	1.87796	3.77218	4.51622	0	0	0	0
hic1_undamaged_ACGGAAGTCCTGGCTT-1	Fibroblast	0	0	0	0	2.91177	3.08499	0.769778	2.43655
hic1_undamaged_ACGGAAGTCGAGGCAA-1	Fibroblast	0	0	0.868975	0.868975	2.86867	3.64755	0	1.63966
hic1_undamaged_ACGGGTCAGAAGTCTA-1	PER-1	0	0	1.70299	0	0	2.30065	0	0
hic1_undamaged_ACGGGTCAGAGTGACC-1	PER-1	0	0	1.44072	0	0	0	0	0
hic1_undamaged_ACGGGTCAGGGATCAC-1	Fibroblast	0	0	0	0.798294	2.89616	3.5613	0.798294	2.25677
hic1_undamaged_ACGGGTCAGTAACGAT-1	PER-1	1.20622	0	2.54193	2.08225	0	0	0	0
hic1_undamaged_ACGGGTCCAAACCGGA-1	PER-1	0	0	0	0	0	1.50958	0	0
hic1_undamaged_ACGGGTCCACACCGAC-1	PER-1	0	0	0	1.3271	0	0	0	0
hic1_undamaged_ACGGGTCCACGTATAC-1	PER-1	0	0	1.27406	1.27406	1.81656	2.16631	1.27406	0
hic1_undamaged_ACGGGTCCACTCCTGT-1	PER-1	0	0	1.23054	0	1.23054	1.76578	0	0
hic1_undamaged_ACGGGTCGTAGATGTA-1	VSMC	4.25032	0.944331	2.34436	3.57133	0	0	0	0
hic1_undamaged_ACGGGTCGTCGCACAC-1	PER-1	3.4304	0	3.55988	1.662	0	3.4304	1.662	0
hic1_undamaged_ACGGGTCTCGTTGTGA-1	PER-1	0	0	0	0	0	0	0	0
hic1_undamaged_ACGGTCGAGCGGATCA-1	Fibroblast	0	0	0	0.690557	2.48015	3.39618	1.09516	2.39318
hic1_undamaged_ACGGTCGAGGTGAGCT-1	Fibroblast	0	0	0.778023	0	3.09959	2.92625	1.21025	2.22356
hic1_undamaged_ACGGTCGAGTTGTCAC-1	PER-1	1.56909	0	2.9963	1.56909	0	2.15229	0	0
hic1_undamaged_ACGGTCGCAGCATCTA-1	Fibroblast	0.809959	0	0	0.809959	1.97949	2.77095	0	1.7903
hic1_undamaged_ACGGTCGCATCCGGTG-1	PER-1	1.29638	0	0	1.29638	0	1.29638	1.29638	0
hic1_undamaged_ACGGTCGCATTAAAGG-1	VSMC	4.58222	2.03746	3.53676	4.21525	0	1.46685	0	0
hic1_undamaged_ACGGTCGGTCCCTGAG-1	PER-1	0	1.27909	1.27909	1.27909	0	0	0	0
hic1_undamaged_ACGGTCGTCACGATCA-1	VSMC	4.49552	2.83976	2.83976	3.95164	0	0	0	0
hic1_undamaged_ACGGTCGTCGCCTCTA-1	PER-1	2.43841	0	2.43841	0	0	2.81434	0	0
hic1_undamaged_ACGGTTAAGCTCTATG-1	Fibroblast	0.722704	0	0	0	3.05116	2.69327	0.722704	1.84055
hic1_undamaged_ACGGTTAAGGAGACCT-1	PER-1	0	1.32832	1.87937	0	1.32832	0	0	0
hic1_undamaged_ACGGTTAAGTGCTAGG-1	PER-1	0	0	2.07338	0	0	0	0	0
hic1_undamaged_ACGGTTACAAGAGAGA-1	PER-1	1.20589	1.20589	1.20589	1.20589	0	1.20589	0	0
hic1_undamaged_ACGGTTACATCAGCTA-1	VSMC	4.18398	2.7854	3.66396	3.92039	0	0	0	0
hic1_undamaged_ACGGTTAGTAGCTGTT-1	Fibroblast	1.21382	0	0	1.74617	1.74617	3.10444	1.21382	2.09173
hic1_undamaged_ACGGTTAGTCCTATAG-1	PER-1	0	0	0	0	1.88236	1.88236	0	0
hic1_undamaged_ACGGTTAGTCTTTCTA-1	Fibroblast	1.55284	0	0	0	3.15056	2.27123	1.55284	1.9752
hic1_undamaged_ACGGTTATCAGGTAAA-1	Fibroblast	0	0.740036	0	0.740036	1.45583	1.45583	0.740036	2.48158
hic1_undamaged_ACGGTTATCATGCAGT-1	PER-1	0	0	2.25064	1.34319	0	3.03586	0	0
hic1_undamaged_ACGGTTATCTCGACGG-1	PER-1	0	0	0	0	0	1.74578	0	0
hic1_undamaged_ACGTAACAGACCACGA-1	VSMC	3.99252	2.83071	3.06883	4.41965	2.4543	3.31766	1.18773	2.0591
hic1_undamaged_ACGTAACAGCCAGAGT-1	VSMC	4.82169	3.06941	3.49451	4.64098	0	0	0	0
hic1_undamaged_ACGTAACAGCCTCATA-1	PER-1	0	0	2.39608	0	0	1.79009	0	0
hic1_undamaged_ACGTAACCAATCTAGC-1	VSMC	4.63865	3.1894	3.36483	4.26016	0	0	0	0
hic1_undamaged_ACGTAACCACCATATG-1	PER-1	0	1.54544	0	0	0	2.12586	0	0
hic1_undamaged_ACGTAACCACCCTTAC-1	VSMC	5.1635	0	3.66137	4.20991	0	0	0	1.42541
hic1_undamaged_ACGTAACCACGATAGG-1	VSMC	5.05851	2.51205	3.92893	4.13008	0	0	0	0
hic1_undamaged_ACGTAACCACTTTATC-1	Fibroblast	0	0	0	0	1.76468	2.47564	1.22959	2.24807
hic1_undamaged_ACGTAACCAGAGGTAC-1	PER-2	5.16713	2.05578	3.63204	4.4641	1.86413	2.99953	0.859756	2.05578
hic1_undamaged_ACGTAACCAGCAGTGA-1	Fibroblast	0	0	0	1.48657	4.5845	4.94277	1.48657	2.42177
hic1_undamaged_ACGTAACGTGACAACG-1	VSMC	4.2826	1.00875	4.00746	4.41741	0	0	0	0
hic1_undamaged_ACGTAACGTTGCATGT-1	Fibroblast	0.954037	0	1.60752	0	2.92089	3.90567	1.75587	2.10203
hic1_undamaged_ACGTAACTCATGAGAA-1	VSMC	4.44801	2.30106	3.90233	4.769	0	0	0	0
hic1_undamaged_ACGTAACTCGCTTGAA-1	Fibroblast	0	0	0	1.10492	2.20562	3.37642	0.697881	2.64783
hic1_undamaged_ACGTAACTCTATGTGG-1	Fibroblast	0.972265	0	0	0.972265	2.02495	1.78032	1.78032	1.45579
hic1_undamaged_ACGTAACTCTTCGCTG-1	PER-2	4.87942	1.65085	4.31348	4.68575	1.99022	2.61258	0	0
hic1_undamaged_ACGTACAAGACAGCTG-1	VSMC	4.782	3.06358	3.63038	4.61492	1.11199	0	0	0
hic1_undamaged_ACGTACAAGCGTTCAT-1	VSMC	4.78058	3.1509	3.78685	4.90633	1.75627	0.954331	0	0
hic1_undamaged_ACGTACACAACCACAT-1	Fibroblast	0	0	1.27545	0	3.50417	3.61427	1.27545	1.81818
hic1_undamaged_ACGTACACAACGGGTA-1	PER-1	2.42876	1.49252	0	1.49252	0	1.49252	0	0
hic1_undamaged_ACGTACACAGAGTCAG-1	PER-1	0	0	2.26026	0	1.14625	2.00676	0	0
hic1_undamaged_ACGTACAGTACTCAAC-1	VSMC	4.75391	2.58967	3.52246	4.28906	1.11653	0	0	0
hic1_undamaged_ACGTACAGTATCGTAC-1	VSMC	5.08161	2.44483	4.28488	4.28488	0	0	0	0
hic1_undamaged_ACGTACAGTGCCGTTG-1	PER-1	1.47174	0	2.04299	0	0	0	0	0
hic1_undamaged_ACGTACAGTGGTCTTA-1	PER-1	1.88788	0	2.70895	2.24157	0	2.24157	1.33571	0
hic1_undamaged_ACGTACATCATCGCTC-1	FAP	0	0.844186	0	0	2.19238	2.74643	0.844186	1.60508
hic1_undamaged_ACGTACATCGTTGTGA-1	PER-1	1.7052	1.7052	2.67466	0	0	0	0	0
hic1_undamaged_ACGTAGTAGACAGTCG-1	PER-1	0	0	1.67316	1.67316	0	1.67316	0	0
hic1_undamaged_ACGTAGTAGCAGCACA-1	FAP	0.770213	0	1.2001	0	2.77776	4.13504	1.49978	3.3209
hic1_undamaged_ACGTAGTAGTCCTACA-1	VSMC	4.93571	3.13343	4.29475	4.85858	0	0.829129	0	0
hic1_undamaged_ACGTAGTAGTGGAAGA-1	PER-1	0	0	0	1.89602	0	1.89602	0	0
hic1_undamaged_ACGTAGTAGTGGTCAG-1	PER-1	0	0	0	0	0	1.70741	0	1.70741
hic1_undamaged_ACGTAGTCACGACGCT-1	PER-1	1.68023	0	0	0	0	0	0	0
hic1_undamaged_ACGTAGTCATGTGACT-1	PER-1	1.47226	0	2.04358	0	0	1.47226	0	0
hic1_undamaged_ACGTAGTGTAATGCGG-1	VSMC	0	0	1.41258	0	2.59721	1.41258	0	1.41258
hic1_undamaged_ACGTAGTGTCAAAGAT-1	PER-1	0	0	2.05447	0	0	0	0	0
hic1_undamaged_ACGTAGTGTCCTGTCT-1	VSMC	4.80702	1.89385	3.8321	4.38239	0	0	0	0
hic1_undamaged_ACGTAGTGTGAGTTGG-1	PER-1	0	0	0	0	0	1.70189	0	0
hic1_undamaged_ACGTAGTTCCCAGCGA-1	PER-2	4.1212	0	3.55574	3.96575	1.93375	3.00692	1.69315	0
hic1_undamaged_ACGTAGTTCGAGCTGC-1	VSMC	3.53418	2.66073	0	2.66073	2.03514	0	0	0
hic1_undamaged_ACGTAGTTCGCACGAC-1	VSMC	4.55489	2.75748	3.89122	4.33919	0	0	0	0
hic1_undamaged_ACGTAGTTCTCGCCTA-1	VSMC	3.73775	3.01041	2.73902	3.89669	0	0	0	1.22729
hic1_undamaged_ACGTCCTAGAATAACC-1	VSMC	4.20132	2.30979	3.61871	4.16677	0	1.18421	0	0
hic1_undamaged_ACGTCCTAGCTGAGCA-1	PER-1	1.62793	0	2.21775	2.21775	0	1.62793	0	0
hic1_undamaged_ACGTCCTAGCTTACGT-1	VSMC	4.22825	2.02044	3.21832	4.7396	0	0	0	0
hic1_undamaged_ACGTCCTCAACTAGAA-1	PER-1	1.71335	1.18594	3.62114	1.71335	0	1.18594	0	0
hic1_undamaged_ACGTCCTCAGGATGAC-1	VSMC	4.83092	1.73898	3.76639	4.83092	1.2077	0	0	0
hic1_undamaged_ACGTCCTGTCAAAGTA-1	Fibroblast	0	0	1.2761	0	3.18816	4.18306	2.16882	2.80311
hic1_undamaged_ACGTCCTGTGAAGCTG-1	VSMC	4.672	2.58891	3.56905	4.05439	0	0	0	0
hic1_undamaged_ACGTCCTGTGCTGCAC-1	PER-1	0	0	0	0	0	0	0	0
hic1_undamaged_ACGTCCTTCGGCAGTC-1	VSMC	4.45722	1.21431	3.29761	4.72113	0	0	0	0
hic1_undamaged_ACGTCCTTCGGCTTGG-1	PER-1	0	0	3.02661	0	0	0	0	0
hic1_undamaged_ACGTCCTTCTGGGAGA-1	VSMC	4.46499	1.87843	3.68393	4.39909	0	0	0	0
hic1_undamaged_ACGTTCCAGCTACGTT-1	Fibroblast	0	0	1.54486	0	1.77773	3.37654	1.54486	1.96649
hic1_undamaged_ACGTTCCAGGCTTAAA-1	Fibroblast	0.727371	0	0.727371	0	3.10873	3.827	1.84817	2.00388
hic1_undamaged_ACGTTCCAGTACCCTA-1	Fibroblast	1.19102	0	0.567286	2.1558	2.31863	3.00007	0.567286	1.57223
hic1_undamaged_ACGTTCCAGTCATAGA-1	PER-1	1.88741	0	1.88741	0	0	1.88741	0	0
hic1_undamaged_ACGTTCCCACGACGCT-1	Fibroblast	1.47261	0	0	0	3.19966	2.58943	2.04397	2.29874
hic1_undamaged_ACGTTCCCACGTACTA-1	Fibroblast	1.31901	1.31901	0	0	2.22129	2.68775	0	2.85867
hic1_undamaged_ACGTTCCCAGTACTAC-1	VSMC	5.25313	2.27657	4.32171	4.62052	0	0	0	0
hic1_undamaged_ACGTTCCCATCACGGC-1	VSMC	3.94035	0	2.5368	3.46692	0	1.07836	0	1.07836
hic1_undamaged_ACGTTCCGTAACCCGC-1	VSMC	4.74761	2.18418	2.81939	4.86062	0	1.08884	1.08884	0
hic1_undamaged_ACGTTCCGTCTACAGT-1	Fibroblast	0.965619	0	0	0	2.21179	3.41034	2.11853	2.80038
hic1_undamaged_ACGTTCCGTCTCTCAC-1	PER-1	0	0	0	0	0	0	1.7063	1.7063
hic1_undamaged_ACGTTCCTCCTACCGT-1	Fibroblast	0	0	0	0	1.55686	2.84628	0.810028	1.2516
hic1_undamaged_ACGTTCCTCTTCCAGC-1	PER-1	1.63921	0	0	0	0	0	0	0
hic1_undamaged_ACTACGAAGCAACAAT-1	PER-1	2.55705	0	1.93857	0	0	1.93857	1.93857	0
hic1_undamaged_ACTACGAAGCTAATGA-1	Fibroblast	1.21332	0	0.780385	0	3.25148	3.59647	1.21332	2.45452
hic1_undamaged_ACTACGACACCCTTAC-1	VSMC	4.9273	2.85539	4.21972	4.77615	0	0	0	0
hic1_undamaged_ACTACGACAGACAATA-1	PER-1	1.32689	0	2.49132	0	1.87773	0	0	0
hic1_undamaged_ACTACGACATTAGGCT-1	Fibroblast	0	0	0	0	2.54146	2.97155	0	2.27969
hic1_undamaged_ACTACGAGTACGATTC-1	VSMC	4.8224	1.83182	2.96312	4.44175	0	0	0	0
hic1_undamaged_ACTACGAGTATGCTAC-1	PER-1	0	0	0	0	1.33139	1.33139	0	0
hic1_undamaged_ACTACGAGTCACTCTC-1	VSMC	4.41541	3.91262	3.73428	4.71238	0	0	0	1.11281
hic1_undamaged_ACTACGATCAACACGT-1	PER-1	2.9352	0	0	2.9352	0	0	0	0
hic1_undamaged_ACTACGATCAAGAAAC-1	PER-1	2.34507	0	0	1.42182	1.42182	0	0	0
hic1_undamaged_ACTACGATCCTTTAGT-1	VSMC	4.90446	2.07384	3.90575	4.30448	0	0	0	0
hic1_undamaged_ACTACGATCTCCGAAA-1	VSMC	4.43145	2.18715	3.35635	4.16323	0	0	0	0
hic1_undamaged_ACTACGATCTTCCTAA-1	VSMC	5.02208	2.46523	4.00426	4.72073	0	0	0	0
hic1_undamaged_ACTACGATCTTTGCAT-1	VSMC	4.98248	2.76692	4.20511	3.91179	0	1.14101	0	0
hic1_undamaged_ACTATCTAGATGACCG-1	FAP	0	0	0	0	3.03066	3.66632	1.28871	2.73791
hic1_undamaged_ACTATCTAGCAACTCT-1	PER-2	4.58652	1.60795	3.53431	4.74886	1.60795	1.84426	0	0
hic1_undamaged_ACTATCTAGCTGTTAC-1	Fibroblast	0	0	0.541358	0	3.34275	3.93737	1.6696	2.10211
hic1_undamaged_ACTATCTAGGATTTCC-1	VSMC	5.077	3.01102	4.02009	4.94865	0.958971	0.958971	0	0
hic1_undamaged_ACTATCTGTAACCCTA-1	VSMC	3.596	2.40957	2.40957	3.27044	0	0	0	0
hic1_undamaged_ACTATCTGTATCGCAT-1	PER-1	0	0	1.88551	0	1.88551	3.15098	0	0
hic1_undamaged_ACTATCTGTCCAGAAG-1	PER-1	0	0	1.86794	0	2.22055	0	0	0
hic1_undamaged_ACTATCTGTGCCTAAT-1	Fibroblast	0	0	0	0.671194	3.0487	3.64561	1.35318	1.57408
hic1_undamaged_ACTATCTTCATCTATC-1	VSMC	4.9554	3.54261	3.54261	5.24132	0	0	0	0
hic1_undamaged_ACTATCTTCATGAGAA-1	PER-1	0	1.48719	2.68775	0	1.48719	0	1.48719	0
hic1_undamaged_ACTATGGAGCGACTAG-1	Fibroblast	0	0	0.641731	0	3.03471	3.33195	0.641731	2.20804
hic1_undamaged_ACTATGGAGTGCTCGC-1	PER-1	0	0	1.51871	0	0	1.51871	0	0
hic1_undamaged_ACTATGGAGTGGCCTC-1	PER-1	2.25432	0	2.25432	0	0	0	0	0
hic1_undamaged_ACTATGGCAAACACGG-1	Fibroblast	0	0	0.783602	0	2.80102	2.87078	0.783602	1.93827
hic1_undamaged_ACTATGGCAAGCTGTT-1	VSMC	4.71515	2.53725	4.28116	4.05644	0	0	0	0
hic1_undamaged_ACTATGGCAAGTGGAC-1	Fibroblast	0	0	0	0	3.60832	3.37069	1.41636	1.7375
hic1_undamaged_ACTATGGCACCTTCGT-1	PER-2	2.48517	0	3.13577	4.14869	2.86247	2.86247	1.04164	0
hic1_undamaged_ACTATGGCATGCAGCC-1	Fibroblast	0	0	0	0.783925	1.21791	3.10999	0.783925	2.09683
hic1_undamaged_ACTATGGGTATGCTAC-1	VSMC	5.01524	2.54479	4.03896	4.3287	0	0	0	0
hic1_undamaged_ACTATGGGTCGAAGCA-1	Fibroblast	1.17865	0	0	0	3.24842	3.446	1.70474	2.04768
hic1_undamaged_ACTATGGGTGGGTTGA-1	VSMC	3.11193	0	2.35515	3.11193	0	0	0	0
hic1_undamaged_ACTATGGTCACAAGAA-1	PER-1	2.7494	0	2.48282	0	1.03998	0	0	0
hic1_undamaged_ACTATGGTCGGCCAAC-1	PER-1	0	0	0	0	0	2.83825	0	0
hic1_undamaged_ACTATGGTCTTAGCAG-1	Fibroblast	0	0	0	0.719015	2.61219	3.04432	1.65051	2.24276
hic1_undamaged_ACTATTCAGCAGTCTT-1	VSMC	4.30622	1.71784	2.95958	4.06313	0	0	0	0
hic1_undamaged_ACTATTCAGCCATGCC-1	VSMC	4.38199	1.81677	4.11262	4.94238	1.81677	0	0	0
hic1_undamaged_ACTATTCAGCGACAGT-1	PER-2	4.55646	3.03694	4.18181	4.60723	1.78512	2.39065	1.24708	0
hic1_undamaged_ACTATTCAGCGAGAAA-1	PER-1	0	0	0	2.12261	2.12261	2.12261	0	0
hic1_undamaged_ACTATTCAGCTTAGTC-1	VSMC	5.22279	3.21085	3.92363	4.60684	0	0	0	0
hic1_undamaged_ACTATTCAGTCACACT-1	VSMC	4.71998	2.21637	3.94504	4.54524	0	0	0	0
hic1_undamaged_ACTATTCCAAGTAGTA-1	VSMC	4.4598	0	3.60039	4.37384	0	0	0	0
hic1_undamaged_ACTATTCCACTGGAAG-1	VSMC	4.55134	1.9257	3.86869	4.22522	0	0	0	0
hic1_undamaged_ACTATTCCAGACACCC-1	PER-1	1.53851	1.53851	0	0	1.53851	0	1.53851	0
hic1_undamaged_ACTATTCGTCGTGCCA-1	PER-1	0	0	1.53966	0	0	2.11938	0	0
hic1_undamaged_ACTATTCGTTCGTAAC-1	Fibroblast	0	0	0.918516	0	2.8657	2.56837	1.38908	2.44573
hic1_undamaged_ACTATTCGTTTCTATC-1	VSMC	4.33287	2.42031	3.56004	4.16208	0	0.996297	0	0
hic1_undamaged_ACTATTCTCACTTCTA-1	Fibroblast	0	0	0	0	2.54886	1.8007	0	2.24317
hic1_undamaged_ACTATTCTCCAAACCA-1	VSMC	4.56171	3.02075	3.68922	3.49793	0	0	0	0
hic1_undamaged_ACTATTCTCCTGGTCT-1	PER-1	1.25527	0	0	0	0	2.14316	0	0
hic1_undamaged_ACTATTCTCGTAGGGA-1	PER-1	2.00481	0	0	0	0	2.00481	0	0
hic1_undamaged_ACTCCCAAGCAACAGC-1	VSMC	4.52234	2.88533	3.19512	4.15002	0	0	0	0
hic1_undamaged_ACTCCCAAGCCAAGCA-1	PER-1	1.36363	0	1.36363	0	1.36363	1.36363	0	0
hic1_undamaged_ACTCCCAAGGCTAAAT-1	Fibroblast	0	0	0.789003	0	3.26672	3.70474	0	2.2416
hic1_undamaged_ACTCCCACAGGATTCT-1	Fibroblast	0	0	0	0	2.95776	3.34576	0	2.74752
hic1_undamaged_ACTCCCAGTCCAGCGT-1	Fibroblast	0	0	0	0	2.10217	2.46605	0	3.11581
hic1_undamaged_ACTCCCAGTCGATTTG-1	Fibroblast	0	0	1.34508	0	2.89209	2.51398	0	2.51398
hic1_undamaged_ACTCCCAGTGCGAACA-1	VSMC	4.05775	2.31204	3.49142	4.49621	0	0	0	0
hic1_undamaged_ACTCCCATCATCACTT-1	VSMC	5.10322	3.1165	4.18512	4.63903	0	0	0	0
hic1_undamaged_ACTCCCATCGCTGATA-1	PER-1	1.03294	0	1.86065	0	0	2.30722	1.03294	0
hic1_undamaged_ACTCCCATCTGCTTAT-1	Fibroblast	0	0	0.663112	0	2.77591	3.55162	1.05836	2.02627
hic1_undamaged_ACTCTCGAGAGTAACT-1	PER-1	1.59582	0	1.59582	1.59582	1.59582	2.81717	0	0
hic1_undamaged_ACTCTCGAGATCACTC-1	PER-1	0	0	2.13797	0	1.55627	1.55627	1.55627	0
hic1_undamaged_ACTCTCGAGCATTTCG-1	PER-1	0	0	0	1.69134	3.46533	2.9289	2.28782	1.69134
hic1_undamaged_ACTCTCGAGGGATCTG-1	VSMC	4.83247	2.35883	3.83941	4.28825	0	1.2222	0	0
hic1_undamaged_ACTCTCGCAGTGTGCC-1	PER-1	1.47694	0	3.20505	1.47694	0	2.67539	0	0
hic1_undamaged_ACTCTCGCATATACCG-1	PER-1	0	0	0	0	0	0	0	0
hic1_undamaged_ACTCTCGCATGACAAA-1	PER-1	0	0	1.52122	1.52122	0	0	0	0
hic1_undamaged_ACTCTCGGTCAATGGG-1	FAP	0	0	0	0	3.17454	3.77409	2.15624	2.72037
hic1_undamaged_ACTCTCGGTCCGTACG-1	PER-1	0	0	0	0	0	2.58522	1.40279	0
hic1_undamaged_ACTCTCGGTGTCATTG-1	VSMC	5.25844	2.42782	3.51823	4.50604	0	0	0	0
hic1_undamaged_ACTCTCGGTTCTCCCA-1	Fibroblast	0	0	0	0	2.97501	3.04059	0.844943	2.56114
hic1_undamaged_ACTCTCGTCACTTGTT-1	PER-1	4.66126	1.52882	3.61435	4.29394	0	0	0	0
hic1_undamaged_ACTCTCGTCCTTCACG-1	Fibroblast	0	0	1.04605	0	2.12651	1.54602	1.54602	1.54602
hic1_undamaged_ACTGATGAGCGTGTTT-1	Fibroblast	0.808507	0	0	0.808507	2.50152	2.68717	1.24965	1.97724
hic1_undamaged_ACTGATGAGGGATCGT-1	Fibroblast	0	0	0	0	2.84201	2.78135	1.10485	2.08762
hic1_undamaged_ACTGATGCAGATCCTA-1	VSMC	4.48729	1.62678	3.63197	3.95304	0	1.11309	0	0
hic1_undamaged_ACTGATGGTCACTCAA-1	FAP	0	0	0	0.709961	2.80389	2.73921	1.81963	3.52886
hic1_undamaged_ACTGATGGTCCTTGTC-1	VSMC	4.97893	2.7482	3.98857	4.56429	0	1.03915	0	0
hic1_undamaged_ACTGATGTCATCACCC-1	PER-1	0	0	1.33882	0	0	1.33882	0	0
hic1_undamaged_ACTGATGTCCAAGGGA-1	Fibroblast	1.58617	0	0	0	3.68512	3.77815	0	2.80578
hic1_undamaged_ACTGATGTCGGTGTAT-1	VSMC	4.14728	2.83718	3.71768	4.32164	0	0	0	0
hic1_undamaged_ACTGATGTCTCCTGTG-1	Fibroblast	0.919331	0	1.39009	0	2.77734	3.76615	0	2.30714
hic1_undamaged_ACTGCAACAACGTAAA-1	VSMC	4.1412	1.69008	3.03925	4.06832	0	0	0	0
hic1_undamaged_ACTGCAACACATATGC-1	Fibroblast	0	0	0	0	2.29077	3.73433	0	2.29077
hic1_undamaged_ACTGCAACACTGGCCA-1	VSMC	4.57185	2.3286	3.71703	3.95027	0	1.40802	0	0
hic1_undamaged_ACTGCAACAGAGGCAT-1	Fibroblast	1.96448	0	2.32208	0	2.96494	3.45493	0	0
hic1_undamaged_ACTGCAAGTCAGGCAA-1	VSMC	4.49616	1.16839	3.39513	3.0422	0	0	0	0
hic1_undamaged_ACTGCAAGTCTAGGTT-1	PER-1	1.97992	0	0	0	0	1.41612	1.41612	0
hic1_undamaged_ACTGCAAGTGAAAGTT-1	PER-1	1.76478	0	3.31859	3.40258	0	1.22968	0	0
hic1_undamaged_ACTGCAAGTGAGATAT-1	VSMC	4.17365	1.66079	3.28019	4.44505	0.725552	2.25413	0	0
hic1_undamaged_ACTGCAAGTGCTAGCC-1	VSMC	5.01233	2.03255	4.25776	4.85744	0	0	0	0
hic1_undamaged_ACTGCAAGTTTCGATG-1	Fibroblast	0.837365	0	0.837365	0	2.02173	3.47959	0.837365	2.31963
hic1_undamaged_ACTGCAATCAGTCATG-1	Fibroblast	0.749915	0	0	0	2.04134	3.91482	0	2.87651
hic1_undamaged_ACTGCAATCCAAGGGA-1	FAP	0	0	0	0	3.5816	2.80487	1.92013	2.53716
hic1_undamaged_ACTGCAATCGTTGTAG-1	Fibroblast	0	0	0	0	3.76222	3.9655	0.73143	2.2643
hic1_undamaged_ACTGTCCAGTGGAATT-1	Fibroblast	0	0	0.671007	0	3.13518	3.25275	1.06898	1.90765
hic1_undamaged_ACTGTCCCAGCATGCC-1	PER-1	2.65027	0	3.30746	2.65027	0	0	0	0
hic1_undamaged_ACTGTCCCAGCATTGT-1	PER-1	0	0	2.1638	0	0	0	0	0
hic1_undamaged_ACTGTCCGTCTTCAAG-1	VSMC	4.14874	1.82393	3.38706	4.06316	0	0	0	0
hic1_undamaged_ACTGTCCGTTGCGTAT-1	VSMC	4.06776	1.93739	2.93501	4.03328	1.93739	0	0	0
hic1_undamaged_ACTGTCCTCCGTAGTA-1	PER-1	1.8198	1.27685	2.42845	1.27685	1.27685	1.27685	0	0
hic1_undamaged_ACTGTCCTCGCATTGA-1	PER-1	1.40557	0	0	0	0	1.40557	0	0
hic1_undamaged_ACTGTGAAGAATGTTG-1	Fibroblast	0	0	0	0	3.12658	4.19552	1.67881	1.67881
hic1_undamaged_ACTGTGAAGTGGACTG-1	Fibroblast	0	0	0.779426	0	2.22587	2.79379	0.779426	2.6378
hic1_undamaged_ACTGTGACAGTTCACA-1	FAP	0.713766	0	0	0	2.23359	2.43507	1.12601	2.98315
hic1_undamaged_ACTGTGACATAGAATG-1	Fibroblast	0	0	0.990834	0.990834	3.68763	3.55162	1.47864	2.05077
hic1_undamaged_ACTGTGACATGCTGCG-1	Fibroblast	1.08982	0	0	1.08982	2.98318	2.93193	1.08982	0.686563
hic1_undamaged_ACTGTGAGTCAGTTTG-1	PER-1	0	0	2.4763	0	1.53308	0	0	0
hic1_undamaged_ACTGTGAGTGGATACG-1	Fibroblast	0	0	1.33592	0.876193	2.70921	2.79845	0.876193	2.24182
hic1_undamaged_ACTGTGAGTGTTAACC-1	VSMC	4.44109	0	2.12824	3.33697	0	0	0	0
hic1_undamaged_ACTGTGAGTTATTCTC-1	VSMC	5.3342	1.93072	3.87444	4.4598	0	0	0	0
hic1_undamaged_ACTGTGATCATCGTAG-1	Fibroblast	0	0	0.755257	0.755257	2.67676	2.9471	0.755257	2.05014
hic1_undamaged_ACTTAGGAGCACCGAA-1	VSMC	4.50904	2.72027	2.99135	4.09604	0	0	0	0
hic1_undamaged_ACTTAGGAGCGCCTTG-1	Fibroblast	0	0	0	0	2.65809	2.8143	1.22746	1.95038
hic1_undamaged_ACTTAGGAGGAGAGGC-1	PER-1	0	0	2.41072	0	0	3.05795	0	0
hic1_undamaged_ACTTAGGCACAGAAGC-1	Fibroblast	0	0	0	0	3.78686	3.70871	0	3.31542
hic1_undamaged_ACTTAGGCACCCAAGC-1	VSMC	4.11616	1.86933	3.80381	4.07042	0	0	0	0
hic1_undamaged_ACTTAGGCACGAGGAT-1	PER-1	2.11938	0	2.7506	0	0	1.53966	0	0
hic1_undamaged_ACTTAGGCACGGATCC-1	Fibroblast	0	0	0	0	2.46002	3.23745	0.927937	2.15715
hic1_undamaged_ACTTAGGCAGAGTGTG-1	FAP	0.804253	0	0	0	2.12944	2.68001	1.24417	2.68001
hic1_undamaged_ACTTAGGCAGCAGGAT-1	Fibroblast	0	0	0	0	2.82199	2.82199	0.687201	2.06901
hic1_undamaged_ACTTAGGCAGGCATGA-1	VSMC	5.48735	2.16329	4.27975	4.65345	1.57895	0	0	0
hic1_undamaged_ACTTAGGGTCTCCCTA-1	Fibroblast	0	0	0	0	2.19936	2.92544	0	1.75985
hic1_undamaged_ACTTAGGGTGTTCATG-1	VSMC	5.10256	3.37937	4.59914	4.83694	0	0	0	0
hic1_undamaged_ACTTAGGGTTCAAGGG-1	Fibroblast	0	0	0	0	2.64746	2.64746	0.838035	2.02275
hic1_undamaged_ACTTAGGTCTGACAGT-1	PER-1	0	0	1.78802	0	0	0	0	0
hic1_undamaged_ACTTAGGTCTGCATGA-1	Fibroblast	0.693898	0	0	0.693898	2.774	3.04595	1.09961	2.48628
hic1_undamaged_ACTTATCAGAATTGTG-1	PER-1	1.84538	0	0	0	0	0	0	0
hic1_undamaged_ACTTATCAGACTTCAC-1	PER-1	1.13654	0	1.99441	1.99441	1.13654	0	0	0
hic1_undamaged_ACTTATCAGCATCCCG-1	PER-1	0	0	0	2.42656	3.07454	3.96271	0	0
hic1_undamaged_ACTTATCAGCATTGTC-1	Fibroblast	1.5988	0	1.08976	1.37633	3.6759	4.51943	0	2.0678
hic1_undamaged_ACTTATCAGCCAGACA-1	VSMC	3.01901	2.20969	2.01361	2.20969	0	0	0	0
hic1_undamaged_ACTTATCAGGTCACCC-1	Fibroblast	0	0	0	0.77215	2.5372	2.78114	0	2.07775
hic1_undamaged_ACTTATCAGTGCAAAT-1	PER-1	0	0	1.86494	1.86494	0	0	0	0
hic1_undamaged_ACTTATCCAAGTGTCT-1	Fibroblast	0	0	0	0	3.62482	4.28134	1.26632	2.25051
hic1_undamaged_ACTTATCCACGGTGAA-1	FAP	0.759831	0	0	0	2.51601	3.01281	1.18657	1.48472
hic1_undamaged_ACTTATCCAGACCCGT-1	FAP	0	0	0	0	2.81836	3.15191	1.91727	3.3151
hic1_undamaged_ACTTATCCATGACCCG-1	VSMC	4.85699	3.06095	4.18575	4.85699	1.04725	0	0	0
hic1_undamaged_ACTTATCGTGCATGAG-1	PER-1	1.22797	0	1.22797	1.22797	1.76277	1.22797	0	0
hic1_undamaged_ACTTATCGTTAACCTG-1	FAP	1.03078	0	0.642712	0	2.67584	3.33395	1.85783	3.15874
hic1_undamaged_ACTTATCTCACGAACT-1	Fibroblast	0	0	0	1.07251	2.85319	3.74569	0.673635	2.60251
hic1_undamaged_ACTTATCTCGCCAATA-1	VSMC	0	0	0	1.70226	3.32927	3.32927	0	2.29984
hic1_undamaged_ACTTATCTCGCCTATC-1	VSMC	5.16657	3.05322	4.11986	5.24698	0	0	1.04199	0
hic1_undamaged_ACTTCCGAGAGTCTTC-1	Fibroblast	0.85344	0	0	1.30709	3.22917	2.84331	1.30709	2.34507
hic1_undamaged_ACTTCCGAGAGTTGAT-1	Fibroblast	0.640795	0	0	0	2.46605	2.78907	1.02818	2.30057
hic1_undamaged_ACTTCCGAGATGACAT-1	PER-1	0	0	1.42902	1.42902	0	1.99459	0	0
hic1_undamaged_ACTTCCGAGGTGCAGT-1	PER-1	1.48455	0	2.05744	2.41938	0	3.06702	0	0
hic1_undamaged_ACTTCCGAGTCGAGGT-1	Fibroblast	0	0	0	0	3.51058	3.51058	1.52769	1.52769
hic1_undamaged_ACTTCCGGTGTGGACA-1	VSMC	2.84134	1.61635	3.14376	2.57292	1.10438	1.10438	0	0
hic1_undamaged_ACTTCCGGTTTACCTT-1	Fibroblast	0	0	0	0.578999	2.34287	2.34287	0.943324	1.59356
hic1_undamaged_ACTTCCGGTTTCGTTT-1	PER-1	0	0	0	1.63288	0	0	0	0
hic1_undamaged_ACTTCCGTCAAGCCGC-1	VSMC	4.58417	3.45338	3.77299	4.80179	0	0.993397	0	0
hic1_undamaged_ACTTCCGTCGGTCATA-1	VSMC	5.5702	2.13665	4.65961	4.77634	0	1.05353	0	1.05353
hic1_undamaged_ACTTCCGTCTCATTGT-1	FAP	0	0	0	0	2.70191	2.76225	1.04887	2.87299
hic1_undamaged_ACTTCCGTCTCGGTCT-1	Fibroblast	0	0.768783	0	0	2.20827	2.53142	0	2.77526
hic1_undamaged_ACTTCGCAGACTTCCA-1	Fibroblast	0.536951	0	0	0	2.00108	2.51548	0	2.17686
hic1_undamaged_ACTTCGCAGCCAACCC-1	PER-1	0	0	0	0	0	0	0	0
hic1_undamaged_ACTTCGCCACACAGAG-1	VSMC	4.6664	2.58369	2.89835	4.71145	0	1.23814	0	0
hic1_undamaged_ACTTCGCCAGGTCCCA-1	VSMC	4.98568	1.94181	4.13842	4.38972	1.09542	0	0	0
hic1_undamaged_ACTTCGCCATCTATCT-1	VSMC	4.77881	3.32538	3.69687	4.5615	1.02508	0	0	0
hic1_undamaged_ACTTCGCCATTAAGCC-1	Fibroblast	0.703351	0	0	0.703351	2.85234	3.27763	1.11219	1.96334
hic1_undamaged_ACTTCGCGTAGGACTG-1	Fibroblast	0	0	0	1.0212	2.932	3.49582	1.0212	2.45609
hic1_undamaged_ACTTCGCTCGTGTGAT-1	Fibroblast	0.783925	0	0	0	1.93878	3.38646	0	2.23327
hic1_undamaged_ACTTCGCTCTTAATCC-1	VSMC	4.58224	1.14728	4.04112	4.70619	2.00806	1.66756	0	0
hic1_undamaged_ACTTTCAAGACATCAA-1	Fibroblast	1.69069	0	0.633738	0	2.59413	3.01858	1.2958	2.59413
hic1_undamaged_ACTTTCAAGATAGTGT-1	PER-1	0	0	1.85396	0	0	1.85396	0	0
hic1_undamaged_ACTTTCAAGTAGGAAG-1	PER-2	4.53919	2.86921	4.1762	4.46003	2.09485	3.46171	0	0
hic1_undamaged_ACTTTCAGTATCAGCT-1	Fibroblast	0	0	0	0	3.24096	3.84387	1.62788	2.05691
hic1_undamaged_ACTTTCAGTCTAGATC-1	Fibroblast	0.774475	0	0	0	3.81638	3.81638	0	2.6293
hic1_undamaged_ACTTTCATCTAAGAAG-1	VSMC	4.52573	2.57008	3.15316	4.34184	1.00204	0	0	0
hic1_undamaged_ACTTTCATCTTAGCTT-1	Fibroblast	1.7972	1.64749	0	1.47136	2.325	3.08966	0.609105	2.54498
hic1_undamaged_ACTTTGTAGCAACAGC-1	VSMC	4.82285	1.17624	3.66655	4.43034	0	1.17624	1.17624	0
hic1_undamaged_ACTTTGTAGCACGGAT-1	VSMC	3.8244	0	2.24082	3.69398	0	1.33509	0	0
hic1_undamaged_ACTTTGTAGCCTGGAA-1	Fibroblast	0	0	0	0.808645	2.91388	3.6786	0.808645	2.39415
hic1_undamaged_ACTTTGTAGTATTCCG-1	PER-1	0	0	1.77732	0	0	1.77732	0	0
hic1_undamaged_ACTTTGTAGTTGGAGC-1	PER-1	1.26981	0	1.81162	0	1.26981	2.94028	0	0
hic1_undamaged_ACTTTGTCAACCAACT-1	VSMC	3.83847	2.91683	2.44143	3.67533	0	0	0	0
hic1_undamaged_ACTTTGTCAGAGTGAC-1	VSMC	4.56997	2.88955	4.10178	4.59173	0	0	0	0
hic1_undamaged_ACTTTGTCAGTCAGCC-1	VSMC	4.06806	2.10175	3.30793	3.88916	0	0	0	0
hic1_undamaged_ACTTTGTCAGTCGGAA-1	PER-1	0	0	1.75284	0	2.7287	2.35537	1.75284	0
hic1_undamaged_ACTTTGTCATGACAGG-1	FAP	0.660161	0.660161	0	0	2.98072	2.5769	1.55612	2.33709
hic1_undamaged_ACTTTGTCATTCACAG-1	Fibroblast	0	0	0	0	2.00877	2.16847	0	2.9482
hic1_undamaged_ACTTTGTGTCGTACTA-1	Fibroblast	0	0	0	0	2.92346	3.09679	1.01543	1.01543
hic1_undamaged_ACTTTGTGTCTTACTT-1	PER-1	0	0	2.52237	0	0	1.90643	1.35183	0
hic1_undamaged_ACTTTGTGTGGCAGAT-1	PER-1	1.46659	0	1.46659	0	0	1.46659	0	0
hic1_undamaged_ACTTTGTTCAGCTCTC-1	VSMC	4.67445	2.69214	3.20251	4.40199	0	0	0	0
hic1_undamaged_ACTTTGTTCATCGGGC-1	Fibroblast	0	0	0	0	2.4192	3.25274	0.901143	0
hic1_undamaged_ACTTTGTTCATGACAC-1	PER-2	1.84958	1.0245	2.60269	1.84958	2.83741	2.72692	1.51983	2.46081
hic1_undamaged_ACTTTGTTCCGACGGT-1	Fibroblast	0	0	0	0	2.65019	3.13235	1.01314	2.27944
hic1_undamaged_ACTTTGTTCGTGTCAA-1	Fibroblast	0	0	0.719015	0.719015	3.04432	3.66065	0	2.24276
hic1_undamaged_ACTTTGTTCTGATGGT-1	PER-1	0	0	1.93097	1.93097	0	1.93097	0	0
hic1_undamaged_ACTTTGTTCTGGTGGC-1	PER-1	0	0	2.12651	0	0	0	0	0
hic1_undamaged_AGAAATGAGACAACAT-1	PER-1	0	0	3.03543	0	0	0	0	1.6018
hic1_undamaged_AGAAATGAGCAACTCT-1	Fibroblast	0	0	1.06101	1.56414	2.5125	3.50007	1.06101	1.8973
hic1_undamaged_AGAAATGAGCGTCTGC-1	VSMC	0	2.83359	0	2.19758	1.60976	0	0	0
hic1_undamaged_AGAAATGAGGGATGTC-1	PER-1	1.1486	0	3.01475	0	1.66913	1.66913	0	0
hic1_undamaged_AGAAATGCAAACGTGG-1	Fibroblast	0	0	0.770775	0	2.43825	3.08676	0	2.21157
hic1_undamaged_AGAAATGCAAGACTGG-1	PER-1	0	0	1.99441	0	1.99441	1.65478	0	0
hic1_undamaged_AGAAATGCAATTGCCA-1	VSMC	4.98554	2.07964	4.18608	4.54085	0	0	0	0
hic1_undamaged_AGAAATGGTGCGTTTA-1	VSMC	4.76041	2.3286	3.43742	4.67778	0	0	0	0
hic1_undamaged_AGAAATGGTTCCGCAG-1	Fibroblast	0	0	0	1.12468	2.11351	3.36969	1.12468	2.74435
hic1_undamaged_AGAAATGTCCGTGACG-1	Fibroblast	1.70723	0	0	0	2.94731	3.1599	1.18075	1.18075
hic1_undamaged_AGAAATGTCGACGAGA-1	Fibroblast	0.993611	0	0	0	2.7917	3.5559	0	2.05462
hic1_undamaged_AGAAATGTCGGACAAG-1	PER-1	0	0	1.94394	1.38457	0	0	0	1.38457
hic1_undamaged_AGAAATGTCGGATACT-1	VSMC	4.50913	2.12035	3.21228	4.52911	0	0	0	0
hic1_undamaged_AGAAATGTCTCTGCCA-1	PER-1	2.93295	0	2.55376	1.93553	2.55376	0	0	0
hic1_undamaged_AGAACAAAGAAACTAC-1	PER-1	1.67704	0	0	0	0	0	0	0
hic1_undamaged_AGAACAAAGGTAATCA-1	PER-1	0	0	2.18173	0	0	2.8168	0	0
hic1_undamaged_AGAACAACAACACTAC-1	VSMC	3.80015	2.7453	3.5199	4.50244	0	0	1.03715	1.03715
hic1_undamaged_AGAACAACAACCGATT-1	Fibroblast	0	0	1.23657	1.23657	3.41199	4.08851	1.77285	2.12003
hic1_undamaged_AGAACAACACAGAGAC-1	PER-1	0	0	1.91059	0	0	0	0	0
hic1_undamaged_AGAACAACAGAACTAA-1	FAP	0.734294	0	0	0.734294	2.26924	2.37547	0.734294	2.5591
hic1_undamaged_AGAACAAGTACCGCGT-1	PER-1	3.30793	0	3.30793	1.75561	0	2.35839	0	0
hic1_undamaged_AGAACAAGTGGTTTGT-1	Fibroblast	0.850204	0	1.30298	0	2.46138	3.50143	0	2.75629
hic1_undamaged_AGAACAATCATGCCAA-1	VSMC	3.90957	1.53052	3.3377	4.77633	0	1.03328	0	0
hic1_undamaged_AGAACAATCGGTCAGC-1	FAP	0.629737	0	1.50596	2.44455	2.7103	3.58587	1.68373	2.58623
hic1_undamaged_AGAACCTAGCCTTGAT-1	VSMC	4.7744	1.92745	4.29621	4.68816	0	0	0	0
hic1_undamaged_AGAACCTAGGTAAGAG-1	Fibroblast	0.929326	0	0	0	3.04101	2.32208	0.929326	2.15918
hic1_undamaged_AGAACCTAGTCAGCCC-1	PER-1	1.25725	0	0	0	0	1.79699	0	0
hic1_undamaged_AGAACCTCAAACGTGG-1	Fibroblast	3.00196	1.523	1.75462	2.35731	3.39073	4.10703	0.786325	1.523
hic1_undamaged_AGAACCTCACGGTAGA-1	VSMC	4.50475	2.29702	4.18735	4.04136	0	0	0	0
hic1_undamaged_AGAACCTCAGCTATAC-1	VSMC	3.73097	0	3.20895	2.41411	0	0	0	0
hic1_undamaged_AGAACCTCATAACGGG-1	Fibroblast	0	0	0	0.902186	2.4208	2.4208	0.902186	2.11926
hic1_undamaged_AGAACCTGTAGCTCGC-1	PER-1	0	0	0	0	0	1.38862	0	0
hic1_undamaged_AGAACCTGTAGGAAAG-1	VSMC	4.81583	2.2152	3.84405	4.71868	0	0	0	0
hic1_undamaged_AGAACCTGTCATCGGC-1	VSMC	4.67589	3.19213	3.8086	4.26297	0	0	0	0
hic1_undamaged_AGAACCTGTCCTACAA-1	PER-1	0	0	1.3384	0	0	1.3384	0	0
hic1_undamaged_AGAACCTGTGCTCTCT-1	PER-1	1.99899	0	1.99899	0	0	1.99899	0	0
hic1_undamaged_AGAACCTGTGGATCGA-1	PER-1	0	0	0	0	0	2.156	0	0
hic1_undamaged_AGAACCTTCTGGAAGG-1	VSMC	4.17378	1.24128	2.38325	3.49591	0	0	0	0
hic1_undamaged_AGAAGCGAGACCATTC-1	FAP	0	0	0	0	1.36395	2.74459	0	1.68035
hic1_undamaged_AGAAGCGAGACTACCT-1	VSMC	4.99592	2.76592	3.91075	4.78873	0	1.14028	0	0
hic1_undamaged_AGAAGCGAGCAATTAG-1	FAP	0.84328	0	0	0	2.65604	2.90206	1.29417	2.32902
hic1_undamaged_AGAAGCGAGCCGCTTG-1	VSMC	4.22764	1.51635	3.73502	4.37226	0	1.02165	0	0
hic1_undamaged_AGAAGCGAGGAAGTGA-1	Fibroblast	0	0	0	0	2.3173	1.95993	1.10953	2.58004
hic1_undamaged_AGAAGCGAGGGATCGT-1	PER-1	0	0	1.89218	0	1.89218	2.50696	0	0
hic1_undamaged_AGAAGCGAGTCAGCGA-1	VSMC	4.70276	1.94788	3.91428	4.50209	2.19927	2.83538	1.10015	0
hic1_undamaged_AGAAGCGCACTCCCTA-1	Fibroblast	0	0	1.00412	1.00412	2.57311	3.70816	0	2.99696
hic1_undamaged_AGAAGCGCAGAGAAAG-1	VSMC	4.28285	1.79405	3.21147	4.05013	0	0.812461	0	0
hic1_undamaged_AGAAGCGCAGGGATAC-1	Fibroblast	0	0	0.813159	0	1.98446	2.92156	0.813159	2.77635
hic1_undamaged_AGAAGCGCATGAAGGC-1	PER-2	3.56793	0	3.17647	4.0273	3.35182	4.31051	0	2.3209
hic1_undamaged_AGAAGCGGTGCCTATA-1	Fibroblast	0	0	0	0	2.81009	3.62238	1.00599	1.49721
hic1_undamaged_AGAAGCGGTGTCCGTG-1	VSMC	5.22982	2.72714	4.24941	4.9354	0	0	0	0
hic1_undamaged_AGAAGCGTCACGATCA-1	VSMC	5.57483	2.90288	4.64784	4.96368	0	0	0	0
hic1_undamaged_AGAAGCGTCGGAGTGA-1	PER-1	0	0	2.27676	0	2.27676	0	0	0
hic1_undamaged_AGAAGTAAGCACGTCC-1	Fibroblast	1.27147	0	0	0	2.62687	2.94247	0	2.42164
hic1_undamaged_AGAAGTAAGGAGATAG-1	Fibroblast	0	0	0	0	2.53205	2.45861	1.02296	1.84755
hic1_undamaged_AGAAGTAAGTAAATGC-1	Fibroblast	0.654784	0	0	0	2.23244	3.56147	0	2.41341
hic1_undamaged_AGAAGTACACACTTAG-1	Fibroblast	0.796016	0	0	0	3.01882	3.01882	0.796016	1.7693
hic1_undamaged_AGAAGTAGTTCGAAGG-1	VSMC	4.28663	1.48508	3.77715	4.67165	0	0	0	0
hic1_undamaged_AGAAGTAGTTTACCAG-1	Fibroblast	0	0	1.88229	0	3.88956	3.88956	1.17168	2.73943
hic1_undamaged_AGAAGTATCAAGCTTG-1	Fibroblast	0.522953	0	0	1.48953	3.07316	3.10445	1.32122	1.97172
hic1_undamaged_AGAAGTATCCTGTACC-1	Fibroblast	0	0	1.08351	1.08351	3.02288	1.92645	0	2.17704
hic1_undamaged_AGAAGTATCGCAGAGA-1	VSMC	5.46823	3.17385	3.80749	4.58376	0	0	0	0
hic1_undamaged_AGAAGTATCGCTTAAG-1	Fibroblast	1.6116	0	0.6945	0	3.29844	3.0471	1.6116	2.30502
hic1_undamaged_AGAAGTATCGTGGCTG-1	VSMC	4.61913	2.53253	3.46242	3.85738	0	0	1.0753	0
hic1_undamaged_AGAAGTATCTCACTCG-1	VSMC	4.58293	3.10588	3.84886	4.79389	0	0	0	0
hic1_undamaged_AGAAGTATCTGTGCTC-1	VSMC	3.73158	1.91997	0	3.40465	0	0	0	0
hic1_undamaged_AGACAAAAGAAATCCA-1	PER-1	0	2.1958	2.83171	2.1958	0	0	0	0
hic1_undamaged_AGACAAAAGAAGTCCG-1	Fibroblast	0	0	0	1.005	3.5236	3.96948	0	2.80863
hic1_undamaged_AGACAAAAGAGAACCC-1	VSMC	4.5197	2.76164	3.7322	4.31921	0	0	0	0
hic1_undamaged_AGACAAAAGAGAGTGA-1	Fibroblast	2.50502	0	0.87775	0.87775	3.09477	3.32158	0	2.61369
hic1_undamaged_AGACAAAAGCTCTATG-1	PER-1	0	0	2.13064	1.24514	1.24514	1.24514	0	0
hic1_undamaged_AGACAAAAGTCATGGG-1	Fibroblast	0	0	0	1.09278	2.93614	3.08268	1.37973	1.78446
hic1_undamaged_AGACAAAAGTCGGCCT-1	Fibroblast	0	0	0	0.6849	1.59621	2.38285	1.3739	2.38285
hic1_undamaged_AGACAAAAGTTACTCG-1	VSMC	4.69621	1.10189	3.33694	4.16372	2.40236	2.48941	0.695606	2.40236
hic1_undamaged_AGACAAAAGTTTAGGA-1	VSMC	4.97928	2.36318	4.42481	4.64555	0	0	0	0
hic1_undamaged_AGACAAACACTGAATC-1	VSMC	4.77549	2.80505	2.80505	4.21284	1.16885	0	1.69315	0
hic1_undamaged_AGACAAACATAGATCC-1	VSMC	4.58869	2.5221	3.5657	4.50788	0	0	0	0
hic1_undamaged_AGACAAAGTCCAGCGT-1	VSMC	4.74466	1.7264	3.85447	4.83429	0.932211	0	0	0
hic1_undamaged_AGACAAAGTGACTCTA-1	PER-1	0	1.17145	3.14703	0	1.17145	1.69623	0	0
hic1_undamaged_AGACAAAGTGTCTTCC-1	Fibroblast	0	0	0	0	2.57007	2.8596	0	0
hic1_undamaged_AGACAAATCAGTCAGT-1	PER-1	1.56101	0	2.14327	2.14327	0	1.56101	0	0
hic1_undamaged_AGACACTAGGACTTCT-1	PER-1	1.18107	1.18107	2.82167	0	0	2.05073	0	0
hic1_undamaged_AGACACTAGTTGTAGA-1	VSMC	4.26486	1.36689	3.30718	4.30512	0	0	0	0
hic1_undamaged_AGACACTCATCAACCA-1	PER-1	0	0	1.85943	0	0	1.85943	0	0
hic1_undamaged_AGACACTCATTGACAC-1	PER-1	1.23088	1.23088	0	0	0	1.76618	0	0
hic1_undamaged_AGACACTGTCCGGTGT-1	Fibroblast	0.728978	0	0	0	2.26006	3.1117	1.43957	3.28657
hic1_undamaged_AGACACTGTCGTTTCC-1	PER-1	0	0	3.24813	0	0	1.63388	0	1.63388
hic1_undamaged_AGACACTGTGTGTACT-1	Fibroblast	1.85048	0	1.02519	2.09808	2.29638	3.55435	1.52066	2.09808
hic1_undamaged_AGACACTGTTCGGTCG-1	PER-1	1.8789	0	0	0	2.87011	0	0	0
hic1_undamaged_AGACACTTCATTTGGG-1	VSMC	4.33161	4.09403	3.78181	4.39973	0	0	0	0
hic1_undamaged_AGACACTTCCTTCTTC-1	PER-1	0	0	2.09433	0	0	0	0	0
hic1_undamaged_AGACACTTCTCTTCAA-1	Fibroblast	0.665125	0	0	0	2.51259	2.25157	1.06107	2.43292
hic1_undamaged_AGACAGGAGCGTTACT-1	Fibroblast	0	0	0	0	2.81205	3.62441	1.00731	2.07354
hic1_undamaged_AGACAGGCAAGTGCTT-1	Fibroblast	0	0	0	0.743433	2.86489	3.70655	1.16511	2.39136
hic1_undamaged_AGACAGGCACGTCATA-1	PER-1	1.47746	0	2.67602	1.47746	0	1.47746	0	0
hic1_undamaged_AGACAGGCAGGACATG-1	VSMC	5.12691	2.96113	3.62806	4.86166	0	0	0	0
hic1_undamaged_AGACAGGGTACAGTAA-1	Fibroblast	0	0	0.681311	0	2.4631	3.11273	0.681311	2.37627
hic1_undamaged_AGACAGGGTATCCTTT-1	VSMC	3.38283	2.82184	3.38283	3.48479	0	0	0	0
hic1_undamaged_AGACAGGGTCCAGTTA-1	VSMC	5.41393	2.4123	4.41009	4.8115	0	0.896651	0	0
hic1_undamaged_AGACAGGGTGTGGTCC-1	Fibroblast	1.42517	0	1.74708	0	2.91083	2.61258	0.94751	1.74708
hic1_undamaged_AGACAGGTCCGGCAAC-1	Fibroblast	0	0	0.789331	0	2.24214	3.22041	0	1.22491
hic1_undamaged_AGACAGGTCGCATTAG-1	Fibroblast	0	0	0	0.660885	2.8824	3.26902	1.05536	2.42494
hic1_undamaged_AGACAGGTCTGTAAGC-1	VSMC	4.12076	2.26779	3.79076	4.42186	0	0	0	0
hic1_undamaged_AGACCATAGAGTGTTA-1	PER-1	0	0	0	0	0	1.79301	0	0
hic1_undamaged_AGACCATAGGTTACCT-1	Fibroblast	0.743318	0	0	0.743318	3.03746	3.35245	1.16496	2.28475
hic1_undamaged_AGACCATAGTCATGCT-1	Fibroblast	0	0	0.776815	0.776815	3.65287	3.68285	1.20868	1.92755
hic1_undamaged_AGACCATCAGAACCGA-1	VSMC	4.68106	2.10977	3.51478	4.36816	0	0	0	0
hic1_undamaged_AGACCATGTAGAGGAA-1	PER-1	0	0	1.76118	1.76118	2.36448	3.39838	0	0
hic1_undamaged_AGACCATGTCGCTCGA-1	PER-1	0	0	2.34124	2.34124	1.73995	1.73995	0	0
hic1_undamaged_AGACCATGTGCGGCTT-1	Fibroblast	0	0	0.716541	0	2.60772	4.3083	0	2.12003
hic1_undamaged_AGACCATTCACCTCAC-1	Fibroblast	0.926737	0	0	0.567088	2.58098	3.42628	1.84718	2.39065
hic1_undamaged_AGACCATTCATTACGG-1	Fibroblast	0	0	0	0	3.60948	3.72426	1.17763	2.40785
hic1_undamaged_AGACCATTCCTTATGT-1	Fibroblast	0.914151	0	0.558088	1.17619	2.13692	2.85884	0.914151	2.29937
hic1_undamaged_AGACCATTCGACATCA-1	Fibroblast	0	0	0	0	2.48693	3.41439	0	2.62913
hic1_undamaged_AGACCATTCTAAGGAA-1	VSMC	3.39964	2.03882	2.49616	3.91198	0	1.17161	0	0
hic1_undamaged_AGACCATTCTCTATGT-1	Fibroblast	0.625989	0	0	0.625989	2.07452	3.47579	1.28379	2.43722
hic1_undamaged_AGACCCGAGAATCGCG-1	VSMC	5.46491	0	4.18632	4.76151	0	0	0	0
hic1_undamaged_AGACCCGAGCGCCGTT-1	PER-1	0	0	1.69062	0	1.69062	1.69062	0	0
hic1_undamaged_AGACCCGAGGTAGACC-1	VSMC	4.57862	2.46035	3.78045	4.30164	0	0	0	1.14479
hic1_undamaged_AGACCCGAGTGAGTGC-1	Fibroblast	0.752754	0	0	0	2.59161	3.72382	1.47442	2.18153
hic1_undamaged_AGACCCGCACGATTCA-1	VSMC	4.81404	2.44032	3.42374	4.48081	0	1.01019	0	0
hic1_undamaged_AGACCCGCACGCGTGT-1	VSMC	4.7987	1.66739	3.36519	4.94659	0	0	0	0
hic1_undamaged_AGACCCGCAGTTAAAG-1	Fibroblast	0	0	0	0.767606	2.61744	3.35726	0	2.07035
hic1_undamaged_AGACCCGCATGGAATA-1	VSMC	5.08426	2.42356	3.99796	4.79013	0	0	0	0
hic1_undamaged_AGACCCGGTATTCCGA-1	PER-1	0	0	3.19672	2.33996	1.73879	1.73879	0	0
hic1_undamaged_AGACCCGGTCTGATCA-1	Fibroblast	0.934364	0	0.934364	0	2.59262	3.30597	0	1.97163
hic1_undamaged_AGACCCGGTGCTCCGA-1	Fibroblast	0	0	0.81519	0	2.60978	3.55561	0	1.9876
hic1_undamaged_AGACCCGGTTGGAGGT-1	Fibroblast	0	0	0	0	2.69057	3.1348	1.32122	1.87119
hic1_undamaged_AGACCCGGTTTGCAGT-1	PER-2	1.52122	0	3.78268	2.72859	0	2.09871	0	0
hic1_undamaged_AGACCCGTCACGTAGT-1	Fibroblast	0.599174	0	0	0.599174	2.75818	2.70474	0	1.62984
hic1_undamaged_AGACCCGTCATCTGTT-1	Fibroblast	1.15975	0	0	0	3.93867	3.8951	2.02385	2.02385
hic1_undamaged_AGACCCGTCCCGATCT-1	PER-1	0	0	0	0	0	2.73564	0	0
hic1_undamaged_AGACCCGTCTCTGCTG-1	Fibroblast	0.975342	0	1.63514	1.24649	1.91431	3.14858	0.602148	2.31119
hic1_undamaged_AGACTCAAGATCCTAC-1	Fibroblast	0	0	0	0	2.9953	3.3097	0.720312	2.75818
hic1_undamaged_AGACTCAAGGAATGTT-1	Fibroblast	0	0	1.11474	0	3.35544	3.87373	1.40441	2.50701
hic1_undamaged_AGACTCAAGTAGATCA-1	VSMC	4.3798	0	2.59865	3.53188	0	0	0	0
hic1_undamaged_AGACTCACACAGCCAC-1	VSMC	4.47856	0	3.72931	3.77474	0	0	0	0
hic1_undamaged_AGACTCACACATGACT-1	Fibroblast	0	0	0.756215	0	3.11235	3.20819	0.756215	1.47947
hic1_undamaged_AGACTCACATGCGTGC-1	PER-1	1.54428	0	3.41697	0	0	1.54428	0	0
hic1_undamaged_AGACTCAGTAGTTAGA-1	PER-1	1.48218	0	1.48218	0	0	1.48218	0	0
hic1_undamaged_AGACTCAGTATCAGGG-1	VSMC	4.73489	2.6204	3.87794	4.4607	0	0	0	0
hic1_undamaged_AGACTCAGTTCGAAGG-1	PER-1	0	0	0	1.30768	0	1.30768	0	0
hic1_undamaged_AGACTCAGTTTGCAGT-1	VSMC	4.25255	2.52951	2.69846	3.94755	0	0	0	0
hic1_undamaged_AGACTCATCCACATAG-1	PER-1	0	1.31761	2.47972	0	0	0	0	0
hic1_undamaged_AGAGAATAGCCAAGCA-1	PER-2	2.58493	0	1.96448	1.11309	1.11309	2.85359	0	2.96494
hic1_undamaged_AGAGAATAGCTCTTCC-1	PER-1	0	1.54254	0	0	0	1.54254	0	0
hic1_undamaged_AGAGAATAGGATAATC-1	PER-1	0	0	2.89129	0	0	2.51319	0	1.34445
hic1_undamaged_AGAGAATAGGTGGTTG-1	VSMC	4.53739	2.04955	3.61299	4.58452	0	1.18013	0	0
hic1_undamaged_AGAGAATCACCCAACG-1	VSMC	5.04612	2.81164	4.055	4.75638	0	0	0	0
hic1_undamaged_AGAGAATCAGGTATGG-1	PER-1	0	0	0	0	0	2.10091	0	0
hic1_undamaged_AGAGAATCATAGATGA-1	VSMC	4.72303	2.44406	2.9925	3.76303	0	1.13267	0	1.13267
hic1_undamaged_AGAGAATCATCGAAGG-1	VSMC	5.41439	2.87463	4.3872	5.296	0	0	0	1.12813
hic1_undamaged_AGAGAATGTACGACTT-1	VSMC	4.90414	2.485	4.30866	5.04352	0	0	0	0
hic1_undamaged_AGAGAATGTACTAACC-1	Fibroblast	0.554531	0	0	1.17043	2.85098	2.85098	0.909165	2.4946
hic1_undamaged_AGAGAATGTATTCTCT-1	Fibroblast	0	0	0	0	3.46116	4.58466	1.16436	2.65487
hic1_undamaged_AGAGAATGTCACTTAG-1	PER-1	1.51621	0	0	0	1.51621	2.09308	1.51621	0
hic1_undamaged_AGAGAATGTCCGAAAG-1	Fibroblast	2.34991	0	0	0	3.38283	2.82184	0	1.42589
hic1_undamaged_AGAGAATGTTGAATCC-1	Fibroblast	0	0	0.626111	0	3.26726	3.88912	1.28398	2.64297
hic1_undamaged_AGAGAATTCAGACCGC-1	VSMC	4.88278	1.98967	3.70024	4.54456	0	0	0	0
hic1_undamaged_AGAGAATTCTCTATGT-1	PER-1	0	0	1.25869	0	0	0	0	0
hic1_undamaged_AGAGAGCAGCGACTGA-1	VSMC	4.66824	2.33975	3.44937	4.04781	0	0	0	0
hic1_undamaged_AGAGAGCCAACCGTAT-1	Fibroblast	3.15426	1.64994	1.64994	2.66174	2.95642	3.26729	0.876397	2.38099
hic1_undamaged_AGAGAGCCAATAGTGA-1	PER-1	1.20035	1.73033	0	0	1.20035	1.20035	0	0
hic1_undamaged_AGAGAGCCAGCCGTCA-1	PER-1	0	0	2.74991	0	1.3682	1.9252	0	0
hic1_undamaged_AGAGAGCCAGGCGATA-1	VSMC	4.71531	2.28763	3.39341	4.49441	0	0	0	0
hic1_undamaged_AGAGAGCCATAAGATG-1	VSMC	4.06731	0	2.60107	2.60107	0	0	0	0
hic1_undamaged_AGAGAGCGTCCACAGC-1	PER-1	2.22251	0	2.22251	0	0	0	2.22251	0
hic1_undamaged_AGAGAGCTCCGAGATT-1	PER-1	0	0	0	0	0	2.5609	0	0
hic1_undamaged_AGAGAGCTCGACCACG-1	PER-1	1.439	1.439	1.439	1.439	0	0	0	0
hic1_undamaged_AGAGAGCTCGATGCTA-1	VSMC	4.74333	1.83306	3.91259	4.50315	0	0	0	0
hic1_undamaged_AGAGAGCTCTTAGCTT-1	PER-1	1.58263	0	2.91261	2.36737	0	2.53395	0	0
hic1_undamaged_AGAGCAGAGAAAGTCT-1	PER-1	3.50743	0	3.60001	0	0	2.01123	0	0
hic1_undamaged_AGAGCAGAGACATCCT-1	VSMC	5.12072	1.79909	4.03398	5.07449	0	0	0	0
hic1_undamaged_AGAGCAGAGATGGCAC-1	VSMC	5.21596	3.28393	4.02151	3.99034	0	0	0	0
hic1_undamaged_AGAGCAGAGGGTTAAT-1	VSMC	4.55351	1.98298	3.7056	4.67744	0	0	0	0
hic1_undamaged_AGAGCAGCAACCCTAA-1	Fibroblast	0	0	0.854292	0	2.4679	3.2306	0	0.854292
hic1_undamaged_AGAGCAGCAAGCGAAC-1	Fibroblast	0	0	0	0	2.99587	3.04012	0.644427	1.70919
hic1_undamaged_AGAGCAGCACGGGCTT-1	VSMC	4.86946	3.30167	4.08548	4.53605	0	0	0	0.931651
hic1_undamaged_AGAGCAGCACTGAGTT-1	Fibroblast	0	0	0	0	2.76612	3.67138	1.14043	1.84376
hic1_undamaged_AGAGCAGCAGAACTTC-1	VSMC	2.73969	0	2.73969	2.10914	0	0	0	0
hic1_undamaged_AGAGCAGGTGCTCGTG-1	VSMC	5.75294	2.70247	3.92596	5.22516	0	0	0	0
hic1_undamaged_AGAGCAGGTGTTACAC-1	VSMC	3.44543	2.1505	2.78367	4.16267	0.817514	2.61364	1.26122	2.1505
hic1_undamaged_AGAGCAGGTTAGGCTT-1	FAP	0.696565	0	0	0.696565	2.20329	4.13385	0.696565	2.20329
hic1_undamaged_AGAGCAGTCAATCTTC-1	VSMC	5.38286	2.65395	4.53764	4.47945	0	0	0	0
hic1_undamaged_AGAGCAGTCCCGATCT-1	Fibroblast	0.69455	0	0	0	1.7941	2.9984	0.69455	2.40044
hic1_undamaged_AGAGCAGTCCTCAGAA-1	Fibroblast	1.33524	0	0	2.07973	2.95522	3.31813	0.875661	1.13163
hic1_undamaged_AGAGCCCAGACAGCGT-1	PER-1	2.74672	0	3.01824	2.37282	0	1.7688	0	0
hic1_undamaged_AGAGCCCAGATGCAGC-1	VSMC	4.67511	2.33405	3.78124	3.97387	0	0	0	0
hic1_undamaged_AGAGCCCAGGTCGCCT-1	VSMC	4.80943	3.20838	3.32166	4.6526	0	0	0	0
hic1_undamaged_AGAGCCCCAAAGGCTG-1	Fibroblast	0	0	0	0	2.34575	3.24051	1.06064	2.34575
hic1_undamaged_AGAGCCCCAGAGCGTA-1	PER-1	0	0	0	1.37016	0	0	0	0
hic1_undamaged_AGAGCCCGTACTTCCC-1	Fibroblast	0	0	0	0	2.0836	2.88368	0.878243	0.878243
hic1_undamaged_AGAGCCCGTCCGCAGT-1	Fibroblast	0.865135	0	0	0	3.00838	2.86242	1.63432	1.63432
hic1_undamaged_AGAGCCCTCGGAAGGT-1	PER-1	0	0	2.94881	0	0	2.30674	0	0
hic1_undamaged_AGAGCCCTCTGCCCTA-1	Fibroblast	0	0	0	0	1.22763	1.76237	1.53033	2.24559
hic1_undamaged_AGAGCCCTCTTGGTCC-1	VSMC	4.71525	2.17065	3.01602	3.52627	0	0	0	0
hic1_undamaged_AGATAGAAGAGCATAT-1	PER-1	0	0	0	0	0	0	0	0
hic1_undamaged_AGATAGAAGAGTAACT-1	Fibroblast	0	0	0	0	2.9684	3.08046	0.767235	1.19622
hic1_undamaged_AGATAGAAGGAGTCTG-1	VSMC	4.42032	1.65085	1.99022	4.05792	0	1.13324	0	0
hic1_undamaged_AGATAGAAGTTTCTTC-1	Fibroblast	0	0	0	1.03886	3.09099	3.40836	1.03886	1.8684
hic1_undamaged_AGATAGACAAGCGCAA-1	PER-1	1.97483	0	1.41165	0	1.41165	0	0	0
hic1_undamaged_AGATAGACAATACCCA-1	PER-1	0	0	2.61458	0	1.26195	2.1514	0	0
hic1_undamaged_AGATAGACAGTGCCTG-1	Fibroblast	0	0	0	0	1.65558	3.27399	0	2.08693
hic1_undamaged_AGATAGAGTAGCGATG-1	Fibroblast	0	0	1.37181	0	2.92611	3.25852	0.904719	2.42468
hic1_undamaged_AGATAGAGTCTAGATC-1	Fibroblast	0	0	0	0	3.32305	2.70866	0.821347	1.26614
hic1_undamaged_AGATAGAGTGGCTGCT-1	VSMC	4.33514	0	3.02785	4.14684	0	0	0	0
hic1_undamaged_AGATAGAGTTCTCGCT-1	PER-1	0	0	2.51825	0	0	2.51825	0	0
hic1_undamaged_AGATAGATCAAGCGTT-1	Fibroblast	0	0	0	0	2.41342	3.09679	0.578002	2.48112
hic1_undamaged_AGATAGATCCTACTGC-1	PER-1	0	0	2.05171	0	1.18185	1.70852	0	1.70852
hic1_undamaged_AGATCCAAGTGCGACA-1	Fibroblast	0.625342	0	0	0.625342	2.17702	4.16556	1.67605	2.70151
hic1_undamaged_AGATCCAAGTTCCAGT-1	VSMC	5.15764	2.65058	4.07047	4.71163	0	0	0	0
hic1_undamaged_AGATCCACAGGACGAT-1	PER-1	0	0	2.58573	0	1.2397	2.12391	0	0
hic1_undamaged_AGATCCACAGGACTAG-1	PER-1	0	0	2.48123	0	0	0	0	0
hic1_undamaged_AGATCCAGTGTGACCC-1	VSMC	4.69291	1.7233	3.98777	4.53324	0	0	0	0
hic1_undamaged_AGATCCATCAACTGAC-1	VSMC	4.53699	3.52646	4.15428	4.69967	0	0	0	0
hic1_undamaged_AGATCCATCAGAGTGG-1	Fibroblast	0.985804	0	0	0.609756	1.79839	2.72653	0.609756	1.64864
hic1_undamaged_AGATCCATCATACGGT-1	PER-1	0	0	1.97403	0	0	0	0	0
hic1_undamaged_AGATCCATCCCTCTCC-1	Fibroblast	0	0	0	0	2.30828	3.16306	1.31296	2.68004
hic1_undamaged_AGATCGTAGAAGGTAG-1	VSMC	5.09029	1.86279	4.29804	4.85182	0	0	0	0
hic1_undamaged_AGATCGTAGAGCAACC-1	VSMC	4.42189	2.22196	3.52346	4.23207	0	0	0	0
hic1_undamaged_AGATCGTAGGCTCACC-1	PER-1	0	0	0	1.39475	1.39475	2.31273	0	0
hic1_undamaged_AGATCGTAGTAACCTC-1	PER-1	0	0	2.3545	0	1.42974	1.42974	0	0
hic1_undamaged_AGATCGTAGTTGCGAG-1	PER-2	2.71378	0	1.50885	0	2.44795	1.73966	1.73966	2.78871
hic1_undamaged_AGATCGTCAAGCAATA-1	VSMC	4.24561	2.8442	3.56668	4.77374	0	0	0	0
hic1_undamaged_AGATCGTCAGCGTTTA-1	VSMC	4.56485	2.28663	3.14002	4.98967	0	0	0	0
hic1_undamaged_AGATCGTCATGAAAGT-1	Fibroblast	0	0	0	0	3.00886	3.47165	1.3223	1.87243
hic1_undamaged_AGATCGTGTCGCACAC-1	Fibroblast	0.789266	0	0	0	1.52722	3.54529	0	2.10543
hic1_undamaged_AGATCGTGTTAAGTCC-1	Fibroblast	0	0	0	0	3.37959	3.02026	1.01972	2.59577
hic1_undamaged_AGATCGTTCCGAGCTG-1	Fibroblast	0	0	1.6084	0	1.09775	1.09775	0.692498	1.6084
hic1_undamaged_AGATCGTTCGTCGATA-1	PER-1	0	0	1.624	0	0	1.624	0	0
hic1_undamaged_AGATCGTTCTCCTGTG-1	VSMC	4.9645	2.86046	3.89001	4.50903	0.915182	0	0	0
hic1_undamaged_AGATCGTTCTGTACAG-1	Fibroblast	0	0	0	0.822133	2.79142	2.62129	0.822133	0
hic1_undamaged_AGATCGTTCTTGTGCC-1	PER-1	0	0	0	0	1.52038	2.46146	0	0
hic1_undamaged_AGATGAAAGGCCCAAA-1	VSMC	4.27622	2.26199	3.43745	4.27622	0	0	0	0
hic1_undamaged_AGATGAAAGGCGCTCT-1	VSMC	4.66072	1.91947	4.11272	4.28699	0	0	0	0
hic1_undamaged_AGATGAAAGTCTTGGT-1	Fibroblast	0.899323	0	0.899323	0.899323	3.19159	4.00631	1.36504	2.34914
hic1_undamaged_AGATGAACAAATGGTA-1	VSMC	4.5359	2.3254	3.85342	3.85342	0	0	0	0
hic1_undamaged_AGATGAACACTTCTCG-1	PER-1	1.48139	0	2.68076	0	0	1.48139	0	0
hic1_undamaged_AGATGAACAGAGATTA-1	Fibroblast	1.66431	0	0.886799	0	3.10952	3.98549	0	2.39712
hic1_undamaged_AGATGAACATGCACTA-1	VSMC	3.91348	0	2.47697	3.79819	0	1.86448	0	0
hic1_undamaged_AGATGAAGTAAGATCA-1	VSMC	5.30929	2.48282	4.70727	5.00503	1.03998	0	0	0
hic1_undamaged_AGATGAAGTACTGACT-1	PER-1	0	1.59394	2.17999	1.59394	0	0	0	0
hic1_undamaged_AGATGAATCGCTAGCG-1	PER-1	0	1.62138	0	0	0	1.62138	0	0
hic1_undamaged_AGATGAATCTCGTGAA-1	VSMC	0	0	0	0	3.45019	2.58041	0	0
hic1_undamaged_AGATGCTAGCAAATCA-1	PER-1	0	0	1.41	0	0	0	0	0
hic1_undamaged_AGATGCTCACTTTATC-1	Fibroblast	0	0	0	0	2.55152	3.03066	1.28871	2.44343
hic1_undamaged_AGATGCTCAGAGAATT-1	Fibroblast	0.805688	0	0	0	2.90883	3.67339	0.805688	2.90883
hic1_undamaged_AGATGCTCATAGGTTC-1	Fibroblast	0	0	1.21548	0	2.55409	1.74813	0	1.74813
hic1_undamaged_AGATGCTCATCGAACT-1	VSMC	5.42217	3.4938	4.46314	5.05347	0	0	0	0
hic1_undamaged_AGATGCTGTCAAATCC-1	Fibroblast	0	0	0	0	3.99655	4.4808	1.40643	2.79769
hic1_undamaged_AGATGCTGTTACACTG-1	Fibroblast	0	0	0	0	2.32596	3.18184	1.19668	2.46605
hic1_undamaged_AGATGCTGTTCGAACT-1	VSMC	3.2828	1.53995	3.72105	3.13489	0	0	0	0
hic1_undamaged_AGATGCTTCGTCGATA-1	PER-1	0	0	0	0	1.51927	1.51927	1.51927	0
hic1_undamaged_AGATGCTTCTGTGTGA-1	FAP	0	0	0	0.625665	2.95799	3.69205	1.67662	2.81246
hic1_undamaged_AGCATCAAGAGCTGCA-1	Fibroblast	0	0	0	1.89314	2.67665	2.18563	1.47798	1.47798
hic1_undamaged_AGCATCAAGCGAAACC-1	PER-1	0	0	0	0	0	2.2547	0	0
hic1_undamaged_AGCATCAAGTGGCCTC-1	PER-1	0	0	2.7482	1.53765	0	0	0	0
hic1_undamaged_AGCATCACAGCCTATA-1	PER-1	0	0	1.45214	1.45214	2.02082	2.64539	0	0
hic1_undamaged_AGCATCACATCGAAGG-1	PER-1	0	1.97992	2.60153	0	0	1.97992	0	0
hic1_undamaged_AGCATCACATGTGCTA-1	VSMC	4.61639	1.27184	3.67658	4.73589	0	0	0	0
hic1_undamaged_AGCATCAGTACTGGGA-1	VSMC	2.39043	1.2469	2.59508	3.34198	0	0	0	0
hic1_undamaged_AGCATCATCCATCTAT-1	Fibroblast	1.21315	0	0	0	3.37993	2.3472	0	2.3472
hic1_undamaged_AGCATCATCGCGGACT-1	Fibroblast	0	0	0	0	2.67069	2.34324	1.30562	2.04446
hic1_undamaged_AGCCAATAGGAATGTT-1	Fibroblast	0.997591	0	0	0	2.68744	4.02134	1.81405	2.06013
hic1_undamaged_AGCCAATCAAGGGTCA-1	Fibroblast	0	0	0	0	2.75366	2.75366	0	1.61125
hic1_undamaged_AGCCAATCAATGCTCA-1	VSMC	4.01288	2.16996	2.94979	4.42785	0	0	0	0
hic1_undamaged_AGCCAATCATGTACGT-1	Fibroblast	0	0	0	0	2.63452	3.89285	1.04665	2.63452
hic1_undamaged_AGCCAATCATTCTGTT-1	VSMC	4.91424	2.70265	3.75555	5.02469	0	0	0	0
hic1_undamaged_AGCCAATGTATTCCGA-1	Fibroblast	0.684949	0	0	0	3.20308	3.44979	1.37397	2.81773
hic1_undamaged_AGCCAATGTCATAGTC-1	Fibroblast	0.762018	0	0	0.762018	2.19702	2.42333	1.71746	2.19702
hic1_undamaged_AGCCAATGTTTCCATT-1	VSMC	4.13702	2.83171	2.83171	3.79232	0	0	0	0
hic1_undamaged_AGCCAATTCAGGAGAC-1	VSMC	5.45005	3.38526	4.25605	5.08424	0	0	0	0
hic1_undamaged_AGCCAATTCCCGTTGT-1	VSMC	3.90285	2.53036	3.18288	3.90285	0	0	0	0
hic1_undamaged_AGCCACGAGACCTCCG-1	Fibroblast	1.30347	0	0.850588	0.850588	3.41781	4.20036	1.85067	1.30347
hic1_undamaged_AGCCACGAGATTGATG-1	VSMC	5.19821	2.20093	4.07483	4.78661	0	0	0	0
hic1_undamaged_AGCCACGAGGCATCAG-1	Fibroblast	0	0	1.44064	0	2.55093	3.06408	1.6673	3.11304
hic1_undamaged_AGCCACGAGGTGAGAA-1	PER-1	0	0	2.40383	0	0	0	0	0
hic1_undamaged_AGCCACGCAACAAAGT-1	Fibroblast	0.914375	0	0.914375	0	2.13725	2.562	0	1.70213
hic1_undamaged_AGCCACGCAATGGCCC-1	PER-2	4.0421	1.75117	3.16194	4.78777	1.93898	2.8018	0	1.75117
hic1_undamaged_AGCCACGCATGTTACG-1	PER-2	2.96175	0	3.42716	3.56592	2.31904	1.71972	1.19134	1.19134
hic1_undamaged_AGCCACGGTACACGTT-1	FAP	0.62105	0	0	0.62105	2.63284	3.07552	0.62105	2.85398
hic1_undamaged_AGCCACGGTTCTAAGC-1	Fibroblast	0	0	0.64976	1.32049	1.71836	2.48332	1.04033	2.48332
hic1_undamaged_AGCCACGTCAATCCGA-1	PER-1	0	1.18122	2.30592	0	0	1.18122	0	0
hic1_undamaged_AGCCACGTCTAGGAAA-1	Fibroblast	1.18075	0	1.18075	0.755377	2.82125	3.78145	0.755377	2.82125
hic1_undamaged_AGCCACGTCTGAGGCC-1	Fibroblast	0	0	0	0	3.16687	3.21871	1.56629	1.26013
hic1_undamaged_AGCCAGCAGCATCCTA-1	VSMC	5.00996	3.2118	4.17936	4.73762	0.784443	0	0	0
hic1_undamaged_AGCCAGCCAGCCTACG-1	VSMC	4.10534	2.25374	3.10496	3.35693	0	0	0	0
hic1_undamaged_AGCCAGCCATAGAATG-1	VSMC	4.76553	2.5523	3.28264	4.35592	1.0895	1.0895	0	0
hic1_undamaged_AGCCAGCCATATAGCC-1	VSMC	2.81469	0	1.17593	2.04426	0	0	0	0
hic1_undamaged_AGCCAGCGTCAGGTGA-1	VSMC	4.52765	3.06887	3.66045	4.54456	0	0.947124	0	0
hic1_undamaged_AGCCAGCGTCCTACGG-1	VSMC	4.47853	2.14877	3.66026	4.8802	0	0	0	1.06249
hic1_undamaged_AGCCAGCGTGAATGAT-1	PER-1	1.83204	0	2.81779	2.44175	2.44175	1.83204	0	1.83204
hic1_undamaged_AGCCAGCTCAAGATAG-1	PER-1	0	0	1.82546	0	1.82546	1.82546	0	0
hic1_undamaged_AGCCAGCTCATCGGGC-1	VSMC	4.79252	3.38781	4.33602	4.89489	0	0	0	0
hic1_undamaged_AGCCAGCTCGAATGCT-1	VSMC	4.44001	1.33303	3.75859	5.36238	0	0	0	0
hic1_undamaged_AGCCAGCTCGGAATTC-1	Fibroblast	0.776752	0	0	0	2.34134	3.24503	0.776752	1.92745
hic1_undamaged_AGCCAGCTCGTGCATA-1	VSMC	4.80216	2.48319	4.23515	3.80483	0	0	0	0
hic1_undamaged_AGCCAGCTCGTTAGAC-1	Fibroblast	0	0	0.986911	0	2.47982	2.47982	1.25971	2.88085
hic1_undamaged_AGCCAGCTCGTTATCT-1	PER-1	2.95224	1.71149	3.48922	2.95224	0	0	0	0
hic1_undamaged_AGCCAGCTCTATTCGT-1	Fibroblast	0	0	0	0	2.65156	3.66522	0.549283	2.4202
hic1_undamaged_AGCGATTAGACGGTTG-1	Fibroblast	0	0	0	0	0	0	0	0
hic1_undamaged_AGCGATTAGCATGAAT-1	PER-1	2.85764	0	0	3.52166	0	0	0	0
hic1_undamaged_AGCGATTAGCGTGTTT-1	VSMC	2.08368	0	1.73859	2.8572	0	0	1.20737	0
hic1_undamaged_AGCGATTAGGTTGTTC-1	PER-1	0	0	0	1.3576	1.3576	1.3576	0	0
hic1_undamaged_AGCGATTCAGGTTCAT-1	Fibroblast	1.59509	0	0.837068	2.02127	3.08892	3.14686	0.837068	3.08892
hic1_undamaged_AGCGATTCATCCCACT-1	Fibroblast	0	0	0	0	3.37088	3.53264	2.15927	1.26834
hic1_undamaged_AGCGATTCATCGTTCC-1	PER-1	0	0	1.62432	2.21375	0	1.62432	0	0
hic1_undamaged_AGCGATTGTTGATGTC-1	Fibroblast	0	0	0	0	1.67328	2.52938	0.893313	2.90791
hic1_undamaged_AGCGATTTCATGCCGG-1	PER-1	2.66569	2.03979	0	0	2.03979	2.03979	0	0
hic1_undamaged_AGCGATTTCCACACCT-1	VSMC	5.007	3.96014	4.1945	4.78553	0	1.09173	0	0
hic1_undamaged_AGCGATTTCCTGGGAC-1	VSMC	4.34844	2.40559	3.6114	4.2507	0	0	0	0
hic1_undamaged_AGCGATTTCGGAATGG-1	Fibroblast	0	0	0	0	2.70201	3.49951	1.66391	2.45957
hic1_undamaged_AGCGATTTCTCAAAGC-1	PER-1	0	0	1.48034	0	1.48034	2.0527	0	0
hic1_undamaged_AGCGCCAAGAAGCGAA-1	Fibroblast	0	0	0	0	2.3985	2.3985	0	2.03746
hic1_undamaged_AGCGCCACAAAGGATT-1	Fibroblast	0	0	0	0	3.5547	3.58208	1.92055	2.05354
hic1_undamaged_AGCGCCACACTCTGCT-1	VSMC	4.60886	1.23071	3.8512	4.63272	0	1.23071	0	0
hic1_undamaged_AGCGCCACATACAGGG-1	Fibroblast	0	0	0.77416	0.77416	2.62875	3.40848	0.77416	1.50548
hic1_undamaged_AGCGCCACATACGCAT-1	PER-1	0	0	1.78306	0	0	1.78306	0	0
hic1_undamaged_AGCGCCACATCCGCGA-1	VSMC	4.67661	2.60404	3.80252	4.18476	0	0	0	0
hic1_undamaged_AGCGCCAGTACCCAGC-1	VSMC	3.93037	2.49277	3.96604	3.89339	0	1.04701	0	0
hic1_undamaged_AGCGCCAGTCGGTAAG-1	Fibroblast	0.763728	0	0	0	2.06402	2.52273	0.763728	2.61072
hic1_undamaged_AGCGCCAGTGGTCTGC-1	PER-1	0	0	1.4474	0	1.4474	2.37547	0	0
hic1_undamaged_AGCGCCATCGAGTCTA-1	PER-1	2.59234	0	2.97254	1.97136	0	0	0	0
hic1_undamaged_AGCGCCATCTTAATCC-1	Fibroblast	0	0	0	0	2.84115	4.05134	1.61619	2.20473
hic1_undamaged_AGCGCTGAGACTAGAT-1	PER-1	0	0	0	0	0	0	0	0
hic1_undamaged_AGCGCTGAGAGATGCC-1	VSMC	4.03814	2.13173	3.14795	3.89775	0	0	0	0
hic1_undamaged_AGCGCTGAGAGCTTTC-1	PER-1	0	0	0	0	0	0	0	0
hic1_undamaged_AGCGCTGAGCCATCCG-1	PER-1	0	0	2.19321	0	0	1.296	0	0
hic1_undamaged_AGCGCTGAGGACAACC-1	PER-1	0	1.32995	1.32995	0	0	2.49514	0	0
hic1_undamaged_AGCGCTGCAGCTGTAT-1	Fibroblast	0	0	1.10008	0	3.8523	4.11304	1.10008	2.19918
hic1_undamaged_AGCGCTGCATACAGCT-1	Fibroblast	0.64503	0	0	0.64503	2.79745	2.21423	1.5313	1.99365
hic1_undamaged_AGCGCTGGTCATCAGT-1	VSMC	4.6126	1.5916	4.0211	4.593	0	0	0	0
hic1_undamaged_AGCGCTGGTTATAGAG-1	Fibroblast	4.07192	0.878202	2.71242	3.37182	2.08354	3.09551	1.77884	2.08354
hic1_undamaged_AGCGCTGTCAACCCGG-1	Fibroblast	0	0	1.21017	0	2.7163	3.48981	1.51096	1.21017
hic1_undamaged_AGCGCTGTCAGTCATG-1	VSMC	5.0332	2.79811	3.34646	4.98752	0	0	0	0
hic1_undamaged_AGCGCTGTCCACGTCT-1	VSMC	4.83628	2.41011	3.91175	4.62841	0	0	0	0
hic1_undamaged_AGCGCTGTCCATTTGT-1	PER-1	1.23988	0	2.12413	0	0	1.77671	0	0
hic1_undamaged_AGCGCTGTCCCTTGGT-1	Fibroblast	0	0	0	0.905508	1.93047	3.31482	0	1.93047
hic1_undamaged_AGCGCTGTCGGATACT-1	VSMC	4.88718	2.52908	3.99071	4.14831	0	0	0	0
hic1_undamaged_AGCGTATAGCCTGACC-1	Fibroblast	0	0	0	0	2.18583	2.5082	0	2.88616
hic1_undamaged_AGCGTATAGGTATTGA-1	VSMC	5.2368	2.52951	4.37603	4.631	0	1.19679	0	0
hic1_undamaged_AGCGTATAGTTAGAAC-1	PER-1	3.34656	0	2.68801	1.31921	0	0	0	0
hic1_undamaged_AGCGTATCACAAACGG-1	PER-1	0	2.00843	2.00843	0	0	0	0	0
hic1_undamaged_AGCGTATCACTTCTCG-1	Fibroblast	0.936528	0	0	0.936528	2.70538	2.33279	0	2.33279
hic1_undamaged_AGCGTATCAGCGTTTA-1	VSMC	4.81482	3.03436	4.10038	4.213	0	0	0	0
hic1_undamaged_AGCGTATCATGACGTT-1	PER-1	1.81881	0	2.28782	2.96758	1.69134	3.20312	0.906474	0
hic1_undamaged_AGCGTATCATTCTCCG-1	PER-1	0	0	3.50743	0	0	1.61846	0	0
hic1_undamaged_AGCGTATGTAACATCC-1	Fibroblast	0.58832	0	0.58832	0	3.1191	3.54502	1.436	2.43471
hic1_undamaged_AGCGTATGTACATTGC-1	Fibroblast	0	0	0	0	3.03285	2.65119	1.16163	2.2804
hic1_undamaged_AGCGTATGTTTGTGGT-1	VSMC	4.86327	2.56405	3.92526	4.83645	0	0	0	0
hic1_undamaged_AGCGTATTCATTTGGG-1	Fibroblast	0	0	0.77372	0	2.21645	3.28436	0	2.62799
hic1_undamaged_AGCGTCGAGAGAGAAC-1	VSMC	0	0	0	0	4.14666	4.9644	0	2.93267
hic1_undamaged_AGCGTCGAGAGAGTTT-1	Fibroblast	0	0	0	0	2.61367	3.45692	1.03212	1.5291
hic1_undamaged_AGCGTCGAGAGATGCC-1	PER-1	0	0	2.69459	2.32235	0	2.32235	0	0
hic1_undamaged_AGCGTCGAGCAACTCT-1	Fibroblast	1.41353	0	0	0	3.2536	3.12557	0	2.59836
hic1_undamaged_AGCGTCGAGCCTGAAG-1	Fibroblast	0	0	0	0	1.9629	2.79116	0	2.32042
hic1_undamaged_AGCGTCGAGCGGCTCT-1	PER-1	0	0	2.11169	1.53279	0	1.53279	0	0
hic1_undamaged_AGCGTCGAGGCGTTAG-1	VSMC	4.87264	2.18138	3.20176	4.90227	0	0	0	0
hic1_undamaged_AGCGTCGAGTGGATAT-1	PER-1	0	0	0	0	0	3.27876	0	0
hic1_undamaged_AGCGTCGCAAATGCTC-1	Fibroblast	0	0	0	0	2.11306	3.4711	1.41518	2.60038
hic1_undamaged_AGCGTCGGTATCGTAC-1	FAP	0	0	0	0	2.82485	3.56557	1.60233	3.15555
hic1_undamaged_AGCGTCGGTCCCACGA-1	VSMC	4.91736	2.33742	3.36949	4.49834	0	1.73647	0	0
hic1_undamaged_AGCGTCGGTCCGTTTC-1	VSMC	4.75951	2.50852	4.38211	5.06899	0	0	0	0
hic1_undamaged_AGCGTCGGTCCTCAGG-1	VSMC	0	0	3.4068	4.3667	0	0	0	0
hic1_undamaged_AGCGTCGGTCTAGGTT-1	VSMC	5.21996	0	3.36691	4.5322	0	0	0	0
hic1_undamaged_AGCTACAAGCCTAGGA-1	PER-1	2.01263	1.44491	2.63662	0	1.44491	1.44491	0	0
hic1_undamaged_AGCTACAAGGCGTTAG-1	Fibroblast	0	0	0	0	2.09339	2.4569	1.02177	1.84598
hic1_undamaged_AGCTACAAGGTTGTTC-1	PER-1	1.53251	0	1.53251	2.11137	2.47564	0	0	0
hic1_undamaged_AGCTACAAGTCCCGGT-1	VSMC	4.75338	1.35439	3.6472	4.8702	0	0	0	0
hic1_undamaged_AGCTACACAATCGTCA-1	Fibroblast	0	0	0	0	2.89248	3.02816	0	1.83137
hic1_undamaged_AGCTACACACTGCTTC-1	Fibroblast	0.998457	0	0	0	3.74095	2.98846	0	2.68871
hic1_undamaged_AGCTACACAGCTGGTC-1	Fibroblast	0.881877	0	0.881877	0	2.25051	1.89638	0.881877	2.88955
hic1_undamaged_AGCTACACATGACCCG-1	VSMC	5.0465	1.98858	3.57455	4.8695	0	0	0	0
hic1_undamaged_AGCTACAGTCTCGCGA-1	Fibroblast	0	0	0	0	2.83938	2.83938	0.851049	2.04258
hic1_undamaged_AGCTACAGTGCAATAA-1	VSMC	4.39968	2.57563	3.70016	4.19344	0	0	0.923247	0
hic1_undamaged_AGCTACAGTTGTTGTG-1	Fibroblast	0	0.750504	1.47114	0	1.8856	2.93858	1.17438	2.40357
hic1_undamaged_AGCTACATCCCTCGTA-1	Fibroblast	0.73227	0	0	0	2.84473	4.18643	0.73227	2.46793
hic1_undamaged_AGCTACATCTCTCTTC-1	PER-1	0	0	1.38412	0	0	1.94343	0	0
hic1_undamaged_AGCTCAAAGATGCGAC-1	VSMC	3.28989	2.26314	3.48376	1.35354	0	0	0	0
hic1_undamaged_AGCTCAAAGGATACCG-1	VSMC	3.49868	2.00342	3.00781	2.62675	0	0	0	0
hic1_undamaged_AGCTCAAAGGCCTAAG-1	VSMC	4.83815	2.68951	3.92694	4.82447	0	0	0	0
hic1_undamaged_AGCTCAACAAATGGAT-1	PER-1	0	0	2.75293	0	1.3706	1.3706	0	0
hic1_undamaged_AGCTCAACAACCGTAT-1	Fibroblast	1.03084	0	0	0	1.8579	3.26759	1.52754	1.03084
hic1_undamaged_AGCTCAACAATCAGCT-1	Fibroblast	0	0	0	0	4.81624	4.71038	0.93634	1.41129
hic1_undamaged_AGCTCAACACACGGAA-1	PER-1	1.35375	0	1.35375	0	0	1.35375	0	0
hic1_undamaged_AGCTCAACATCGCCTT-1	VSMC	2.76838	2.39381	3.57915	3.25378	0	0	0	0
hic1_undamaged_AGCTCAAGTATGGTTC-1	PER-1	1.42349	0	2.81887	0	0	0	0	0
hic1_undamaged_AGCTCAAGTCATCCGG-1	Fibroblast	0	0	0	0	2.40337	2.89606	0	2.308
hic1_undamaged_AGCTCAAGTCTACAGT-1	VSMC	3.92856	0	3.87256	4.0799	0	1.32669	0	0
hic1_undamaged_AGCTCAAGTGATCGTT-1	Fibroblast	0	0	0	0	2.55969	3.16422	1.5216	2.23561
hic1_undamaged_AGCTCAATCACAGTGT-1	Fibroblast	0.810791	0	0.810791	0	3.04428	3.20859	0.810791	2.27704
hic1_undamaged_AGCTCAATCCATAGGT-1	Fibroblast	0	0	0	0	3.46514	3.8232	1.19237	1.49118
hic1_undamaged_AGCTCAATCCTTATAC-1	PER-1	2.06282	0	2.425	0	1.48932	0	0	0
hic1_undamaged_AGCTCAATCGTCGATA-1	FAP	0	0	0	0	1.59684	3.48121	0	2.62442
hic1_undamaged_AGCTTCCAGCATCAGG-1	VSMC	5.15288	2.76136	4.43082	4.4655	0	0	0	0
hic1_undamaged_AGCTTCCCACGACGCT-1	PER-1	0	0	1.50439	0	1.50439	0	0	0
hic1_undamaged_AGCTTCCCAGCGTTGC-1	VSMC	4.14571	2.46902	4.00832	2.46902	0	1.30906	0	0
hic1_undamaged_AGCTTCCCATAGAAAC-1	VSMC	5.03536	3.24063	3.73568	4.92281	0	0	0	0
hic1_undamaged_AGCTTCCCATCGATGT-1	VSMC	5.03229	2.96829	4.03205	4.58403	0	0	0	0
hic1_undamaged_AGCTTCCGTACCGTGC-1	VSMC	4.93788	2.89276	3.72514	4.48126	0	0	0	0
hic1_undamaged_AGCTTCCGTAGTTACC-1	PER-1	0	0	0	0	0	1.39066	0	0
hic1_undamaged_AGCTTCCGTCTTTCAT-1	PER-1	0	0	1.64627	0	1.64627	0	0	0
hic1_undamaged_AGCTTCCGTGGTAATA-1	Fibroblast	2.85755	1.76285	2.04907	3.05786	1.07556	1.36032	0.675905	1.36032
hic1_undamaged_AGCTTCCGTTATGACC-1	VSMC	4.54079	2.76268	3.8183	4.70467	0	1.04917	0	0
hic1_undamaged_AGCTTCCGTTCAAACC-1	PER-1	0	0	1.36721	0	0	0.901056	0	0
hic1_undamaged_AGCTTCCGTTCTCTAT-1	PER-1	0	0	0	1.29542	1.29542	0	0	0
hic1_undamaged_AGCTTCCGTTCTTAGG-1	VSMC	4.80717	3.25775	3.93148	3.25775	0	0	0	0
hic1_undamaged_AGCTTCCTCAGAGCAG-1	VSMC	4.59237	2.37702	3.85906	4.54161	0	1.2364	0	0
hic1_undamaged_AGCTTCCTCTTGATTC-1	PER-2	4.65691	2.15986	4.00167	4.46479	2.7936	3.11243	0	1.72311
hic1_undamaged_AGGAAATAGAGAACCC-1	FAP	0	0	0	1.0522	3.0682	4.00832	2.13484	1.55347
hic1_undamaged_AGGAAATAGAGAGTGA-1	Fibroblast	0	0	0	0	3.40352	3.16593	1.86417	2.95327
hic1_undamaged_AGGAAATAGGCGCTTC-1	VSMC	4.95474	2.71367	3.28921	4.73335	0	0	0	0
hic1_undamaged_AGGAAATAGGTAGACC-1	FAP	0	0	0	0	2.41709	3.56867	0	2.71092
hic1_undamaged_AGGAAATAGTGTACCT-1	PER-1	1.20523	0	1.73608	1.20523	0	0	0	0
hic1_undamaged_AGGAAATCAAAGAACT-1	VSMC	0	0	1.16869	0	1.69296	1.16869	0	1.16869
hic1_undamaged_AGGAAATCACACGCCA-1	PER-1	0	0	1.7568	0	0	0	0	0
hic1_undamaged_AGGAAATCATTCACCC-1	VSMC	4.65013	1.53365	2.31131	4.45926	1.03586	1.03586	0	0
hic1_undamaged_AGGAAATGTATTCCTT-1	Fibroblast	0	0	0	0	3.32703	4.1663	0	1.77203
hic1_undamaged_AGGAAATGTCGTGATT-1	VSMC	5.01641	2.33861	4.04657	4.62655	0	0	0	0
hic1_undamaged_AGGAAATGTGTGTTTG-1	VSMC	4.83922	2.51748	4.20625	4.89192	1.18768	0	0	0
hic1_undamaged_AGGAAATTCCGTAGTA-1	PER-1	1.69423	0	2.29101	1.69423	0	2.66217	0	0
hic1_undamaged_AGGAAATTCGTTGTAG-1	PER-1	0	0	1.33861	0	0	1.33861	1.33861	0
hic1_undamaged_AGGAAATTCTAGTGAC-1	VSMC	4.85105	1.91206	4.22364	4.35534	1.07238	1.57788	0	0
hic1_undamaged_AGGAAATTCTCGTGGG-1	PER-2	4.46209	1.02416	3.82032	4.68292	2.60219	2.72642	0	1.02416
hic1_undamaged_AGGAATAAGCGCAATG-1	PER-2	3.40916	1.36711	3.30746	3.92608	0	3.06656	1.36711	0
hic1_undamaged_AGGAATAAGTCGGGAT-1	PER-1	0	0	1.4093	0	0	1.97216	0	0
hic1_undamaged_AGGAATACAAGTCGTT-1	Fibroblast	0	0	0	0	3.32433	3.07703	0.796284	2.82285
hic1_undamaged_AGGAATACAATTGCGT-1	Fibroblast	0	0	0	0	2.29261	2.55472	0.909653	1.37799
hic1_undamaged_AGGAATACACAATGAA-1	FAP	0.836475	0	0	0	3.08792	3.81726	1.28549	2.73374
hic1_undamaged_AGGAATACACCCGTAG-1	VSMC	4.32994	2.77184	3.52558	3.33143	0	0	0	0
hic1_undamaged_AGGAATACAGCGACAA-1	FAP	0	0	0	0.574113	2.75592	4.18008	1.41153	2.59592
hic1_undamaged_AGGAATACAGTCTCTC-1	Fibroblast	1.41659	0	1.41659	0	1.73776	3.42325	1.41659	2.81032
hic1_undamaged_AGGAATACAGTTGCGC-1	Fibroblast	0.595243	0	0.96582	0	3.26643	3.85794	1.62282	2.69659
hic1_undamaged_AGGAATACATGGACAG-1	PER-1	0	0	1.71934	0	0	0	0	0
hic1_undamaged_AGGAATACATTCTGTT-1	PER-1	2.34635	0	2.34635	0	0	0	0	0
hic1_undamaged_AGGAATAGTAACTGCT-1	PER-1	2.98375	0	3.30566	3.1576	1.55864	0	0	0
hic1_undamaged_AGGAATAGTCACGCTG-1	PER-1	0	0	2.28109	0	0	0	0	0
hic1_undamaged_AGGAATAGTCCTCAGG-1	Fibroblast	2.36192	0	1.66235	3.19844	3.24111	3.46479	0	2.76951
hic1_undamaged_AGGAATAGTGAGGCAT-1	PER-1	0	0	2.41103	0	0	1.47746	0	0
hic1_undamaged_AGGAATAGTGTTAGCT-1	Fibroblast	0	0	0.668585	0.668585	2.6617	3.17117	0.668585	2.15313
hic1_undamaged_AGGAATAGTTCATCGA-1	Fibroblast	1.59938	0	0	0	2.89682	3.2068	1.29014	2.55334
hic1_undamaged_AGGAATAGTTGGACCC-1	Fibroblast	0	0	0	0	2.19203	2.19203	0	3.15847
hic1_undamaged_AGGAATAGTTTGCAGT-1	VSMC	4.85827	1.59582	3.87512	4.537	0	0	0	0
hic1_undamaged_AGGAATATCAACCTCC-1	VSMC	4.51239	2.86541	3.92531	4.15176	0	0	0	0
hic1_undamaged_AGGAATATCCGATTAG-1	Fibroblast	0.671662	0	0	0	2.95451	3.54131	1.35389	2.52492
hic1_undamaged_AGGACGAAGAAACTCA-1	PER-1	2.40245	1.79594	1.79594	0	0	1.79594	0	0
hic1_undamaged_AGGACGAAGATACAGT-1	VSMC	4.29167	0	3.14334	3.85462	0	0	0	0
hic1_undamaged_AGGACGAAGCTCTATG-1	PER-1	2.11553	0	2.11553	2.74649	0	0	0	0
hic1_undamaged_AGGACGAAGGTAATCA-1	VSMC	4.69224	2.58305	2.96301	3.82582	0	0	0	0
hic1_undamaged_AGGACGACAAGGATGC-1	PER-1	0	0	0	1.82677	0	0	0	0
hic1_undamaged_AGGACGACAGGACTAG-1	VSMC	4.46132	1.16156	3.52411	4.64593	1.16156	0	0	0
hic1_undamaged_AGGACGAGTAACTAAG-1	Fibroblast	0	0	1.08845	0	3.35254	2.92997	0	1.59723
hic1_undamaged_AGGACGAGTCCGGACT-1	Fibroblast	0	0	0	0	2.18121	2.69123	1.08662	2.69123
hic1_undamaged_AGGACGAGTCCTACAA-1	PER-1	2.14029	1.55834	2.50576	1.55834	0	0	0	0
hic1_undamaged_AGGACGAGTCTACAGT-1	PER-1	1.70189	0	3.32884	2.29944	0	1.70189	0	0
hic1_undamaged_AGGACGAGTGAACGGT-1	PER-1	0	0	0	0	0	2.09777	0	0
hic1_undamaged_AGGACGAGTGACTATC-1	VSMC	5.24843	0	3.97023	4.86716	0	0	0	0
hic1_undamaged_AGGACGAGTGATACTC-1	VSMC	4.88543	2.19822	4.01568	4.59218	0	0	0	0
hic1_undamaged_AGGACGATCCGATCGG-1	PER-1	2.58815	1.62958	3.06845	2.85687	0	0	0	0
hic1_undamaged_AGGACGATCCGTATAG-1	PER-1	0	0	0	2.0984	0	1.52094	0	0
hic1_undamaged_AGGACTTAGCACCGTC-1	PER-1	1.66166	0	1.66166	0	1.66166	0	0	0
hic1_undamaged_AGGACTTAGCGGTATG-1	VSMC	5.13169	2.50309	3.99445	4.65193	0	0	0	0
hic1_undamaged_AGGACTTAGTCACTAC-1	PER-1	0	1.68451	2.48278	1.16156	1.16156	1.16156	0	0
hic1_undamaged_AGGACTTAGTCATGCT-1	VSMC	3.78233	1.25977	2.92704	2.61177	0	0	0	0
hic1_undamaged_AGGACTTCAATGAGCG-1	PER-1	0	0	2.72248	0	0	0	0	0
hic1_undamaged_AGGACTTCATCTGCGG-1	VSMC	1.55598	2.13764	2.503	2.13764	0	0	0	0
hic1_undamaged_AGGACTTCATGTGTCA-1	Fibroblast	0	0	0	0	3.84257	4.27954	1.53722	0
hic1_undamaged_AGGACTTGTAACTGCT-1	PER-1	0	0	2.09277	2.09277	2.09277	2.09277	0	0
hic1_undamaged_AGGACTTGTAGTCACT-1	PER-1	0	0	2.76442	0	0	0	2.13238	0
hic1_undamaged_AGGACTTGTCAACGCC-1	VSMC	4.11438	2.6659	3.23992	3.04792	0	0	0	0
hic1_undamaged_AGGACTTGTCGGAACA-1	PER-1	0	1.2711	1.81312	0	0	0	0	0
hic1_undamaged_AGGACTTGTGGCCCAT-1	Fibroblast	0.741414	0	0	0	2.72692	3.78094	0.741414	2.16244
hic1_undamaged_AGGACTTGTTAAACAG-1	PER-1	1.58063	0	3.18421	0	2.16517	2.53164	1.58063	0
hic1_undamaged_AGGACTTTCTTCACAT-1	PER-1	3.3848	1.27871	2.43081	2.43081	1.27871	0	0	0
hic1_undamaged_AGGAGGTGTTTGGCTA-1	Fibroblast	0	0	0	0	2.78059	3.47624	1.15096	2.90634
hic1_undamaged_AGGAGGTTCGGCTGAC-1	Fibroblast	0.754302	0	0	0.754302	1.8917	2.18413	0	2.59431
hic1_undamaged_AGGATAAAGCCAAGTG-1	PER-1	0.742509	0	0	0	2.79831	2.72887	1.1639	0.742509
hic1_undamaged_AGGATAAAGCGTATGG-1	Fibroblast	0	0	0	0	2.53819	2.1145	0	2.1145
hic1_undamaged_AGGATAAAGGTAAGGA-1	FAP	1.24145	0	0	0.802143	2.90276	2.75771	0.802143	2.75771
hic1_undamaged_AGGATAACAAACTCTG-1	VSMC	4.89621	2.26407	3.66196	4.56272	0	0	0	0
hic1_undamaged_AGGATAACATCCAACA-1	PER-1	1.94574	1.94574	1.94574	0	0	1.94574	1.94574	0
hic1_undamaged_AGGATAAGTCCCTGTT-1	Fibroblast	0.650855	0	0	0	3.21272	3.35044	1.32217	2.00421
hic1_undamaged_AGGATAATCATCTACT-1	PER-1	0	0	2.66052	1.69278	0	2.28942	0	0
hic1_undamaged_AGGATAATCGAAATCC-1	Fibroblast	0	0.601513	0	0	2.90813	3.66214	1.91311	2.86206
hic1_undamaged_AGGATCTAGCGTACAG-1	PER-2	5.10492	2.40531	4.47684	5.21349	2.69885	3.91501	0	2.69885
hic1_undamaged_AGGATCTCACCAACAT-1	VSMC	3.95483	2.33279	3.58074	3.86143	0	0	0	0
hic1_undamaged_AGGATCTGTCACCACG-1	Fibroblast	0	0	0	0	3.24001	2.75495	0	2.3808
hic1_undamaged_AGGATCTGTGCAACGA-1	PER-1	0	0	0	0	0	0	0	0
hic1_undamaged_AGGATCTGTGCATACT-1	VSMC	3.27999	2.07633	2.07633	1.20148	0	0	0	0
hic1_undamaged_AGGATCTTCCATTTGT-1	Fibroblast	0.808507	0	0	0	2.7685	3.6134	1.78812	2.39393
hic1_undamaged_AGGATCTTCTCGCCTA-1	Fibroblast	0	0	0	0	2.73902	3.59389	1.43888	1.76197
hic1_undamaged_AGGATCTTCTCTGGTC-1	PER-1	0	0	1.25833	0	1.79825	2.6099	0	0
hic1_undamaged_AGGATCTTCTGTAACG-1	PER-2	3.48206	0.794151	3.58807	3.77137	3.12791	3.77137	1.76648	1.76648
hic1_undamaged_AGGCATTAGCGTGTCC-1	PER-1	0	0	0	0	0	3.1688	0	0
hic1_undamaged_AGGCATTAGCTCCACG-1	Fibroblast	0	0	0	0	2.46924	3.54506	0.789134	2.10522
hic1_undamaged_AGGCATTAGGCCTGCT-1	PER-1	0	0	1.44072	0	0	1.44072	0	0
hic1_undamaged_AGGCATTCACCCTTAC-1	VSMC	4.88035	2.8527	4.0349	4.33256	0	0.736671	0.736671	0
hic1_undamaged_AGGCATTGTAACCAGG-1	PER-1	0.945773	0	0	0	0	0.945773	0	0
hic1_undamaged_AGGCATTGTAGAGCTG-1	VSMC	4.63898	2.74946	3.32609	4.63898	0	0	0	0
hic1_undamaged_AGGCATTGTAGTCCTA-1	PER-1	2.03457	0	0	0	0	2.03457	0	0
hic1_undamaged_AGGCATTGTCCAGGTC-1	PER-1	0	0	2.02281	0	0	2.8564	0	0
hic1_undamaged_AGGCATTGTCCCTCAT-1	PER-1	1.49493	0	2.4316	1.49493	0	0	0	0
hic1_undamaged_AGGCATTGTGTTGACT-1	PER-1	0	0	0	0	0	2.52827	0	0
hic1_undamaged_AGGCATTGTTCACCGG-1	Fibroblast	0	0	0	0.867051	2.48816	2.22778	0.867051	1.63698
hic1_undamaged_AGGCATTTCAGGTAAA-1	PER-1	0	0	2.40489	0	0	2.04358	0	0
hic1_undamaged_AGGCATTTCTAGACCA-1	PER-1	0	0	0	0	1.44318	2.63452	0	0
hic1_undamaged_AGGCCACAGAACAAGG-1	VSMC	4.48108	2.57199	3.78404	4.46576	0	0	0	0
hic1_undamaged_AGGCCACAGAATTGTG-1	Fibroblast	0	0	0.862911	0	2.35994	3.00473	0.862911	2.4816
hic1_undamaged_AGGCCACAGCACTAAA-1	PER-1	0	0	0	0	0	2.28743	0	0
hic1_undamaged_AGGCCACAGTTGTAGA-1	VSMC	5.01233	2.49637	3.32259	4.81642	1.17176	0	0	0
hic1_undamaged_AGGCCACCAGGCTATT-1	Fibroblast	0	0	0	0	2.76394	3.30669	1.90453	2.06172
hic1_undamaged_AGGCCACCAGGTTCAT-1	VSMC	5.01195	2.52386	3.76308	4.73492	0	0	0	0
hic1_undamaged_AGGCCACCATGAGGGT-1	Fibroblast	0.968093	0	0	0	1.45064	2.01912	1.45064	1.45064
hic1_undamaged_AGGCCACGTACCTGTA-1	PER-1	0	2.02671	2.02671	0	0	1.16201	0	0
hic1_undamaged_AGGCCACGTCGAGCTC-1	Fibroblast	0	0	0.736784	0	2.47587	4.14448	1.67837	2.91383
hic1_undamaged_AGGCCACTCCCTCGAT-1	VSMC	3.14393	2.38549	2.75979	1.78039	0	1.24303	0	0
hic1_undamaged_AGGCCACTCCTAGCTC-1	VSMC	4.46941	2.84978	2.84978	3.9412	0	0	0	0
hic1_undamaged_AGGCCACTCTGGCCGA-1	PER-1	1.55539	0	1.55539	0	0	0	0	0
hic1_undamaged_AGGCTGCAGCTTTCCC-1	VSMC	5.18039	1.97939	4.04559	4.81775	0	1.12475	0	0
hic1_undamaged_AGGCTGCCACCCAAGC-1	PER-1	0	0	0	0	3.91562	4.41845	0	0
hic1_undamaged_AGGCTGCCAGGTCCCA-1	VSMC	3.79157	1.63438	3.46408	3.69385	0	0	0	0
hic1_undamaged_AGGCTGCCAGTCTACA-1	VSMC	3.68335	1.80141	2.8826	3.64004	2.04695	2.24393	0	0
hic1_undamaged_AGGCTGCCATAGACTC-1	PER-2	4.22397	1.01927	2.59512	3.68802	2.08997	3.37891	0	2.28806
hic1_undamaged_AGGCTGCGTCCGATCG-1	Fibroblast	0	0	0	0	2.6057	2.6057	0.81274	1.56072
hic1_undamaged_AGGCTGCGTGTGTGGA-1	PER-1	0	0	1.86864	0	0	0	0	0
hic1_undamaged_AGGCTGCTCCCTTCCC-1	VSMC	5.06731	3.69974	3.94554	4.3073	0	0	0	1.89218
hic1_undamaged_AGGCTGCTCCGATTAG-1	Fibroblast	0.82335	0	0	0.82335	2.41814	2.712	0.82335	1.57575
hic1_undamaged_AGGCTGCTCTGCGAGC-1	VSMC	4.63963	2.51685	3.79054	4.13522	0	1.1872	0	0
hic1_undamaged_AGGGAGTAGCAAGCCA-1	Fibroblast	1.24602	0	0	0	2.13173	2.97418	0.805688	2.13173
hic1_undamaged_AGGGAGTAGCTGAGCA-1	Fibroblast	0	0	0	0	2.66424	2.66424	1.1713	1.88182
hic1_undamaged_AGGGAGTCAATGAGCG-1	Fibroblast	0	0	0	0	2.9954	3.75989	1.21615	1.99213
hic1_undamaged_AGGGAGTCAGCTATAC-1	PER-1	3.63412	0	2.90962	2.26954	0	1.67475	0	0
hic1_undamaged_AGGGAGTCATACTTTC-1	PER-2	4.9756	0.761531	3.6551	4.84978	2.60691	2.83214	1.18879	0.761531
hic1_undamaged_AGGGAGTCATCATGAC-1	Fibroblast	0.65046	0	0	0.65046	2.62683	3.65256	0	1.32156
hic1_undamaged_AGGGAGTCATTCTTCA-1	Fibroblast	1.39945	0	0	0	2.15553	2.31835	0	0
hic1_undamaged_AGGGAGTGTAGTGCGA-1	Fibroblast	0	0	0	0	3.57991	3.68248	1.07747	2.91426
hic1_undamaged_AGGGAGTTCAGACCGC-1	PER-1	0	0	0	0	1.45126	2.85316	0	0
hic1_undamaged_AGGGAGTTCGTTCGCT-1	Fibroblast	0	0	0	0.853672	2.04657	3.5073	1.85521	2.67294
hic1_undamaged_AGGGAGTTCTATGCCC-1	PER-1	2.17433	0	2.63861	0	1.82415	0	0	0
hic1_undamaged_AGGGAGTTCTCATTTG-1	PER-1	0	0	0	0	0	0	0	0
hic1_undamaged_AGGGAGTTCTGCTAGA-1	Fibroblast	0	0	0	0	2.38984	2.63083	1.78438	2.18935
hic1_undamaged_AGGGCCTAGAAAGCGA-1	PER-1	1.86356	0	1.31461	0	1.31461	1.31461	0	0
hic1_undamaged_AGGGCCTCAGATACCT-1	Fibroblast	0.663294	0	0	0	3.07758	3.46757	1.05861	1.89417
hic1_undamaged_AGGGCCTGTCGCTTAA-1	PER-1	0	0	2.06703	0	1.49305	0	0	0
hic1_undamaged_AGGGCCTGTCTTCAAG-1	PER-1	0	0	2.80243	0	1.41024	1.41024	1.41024	0
hic1_undamaged_AGGGCCTTCCCAGGCA-1	VSMC	4.85734	3.21221	4.0462	4.84402	1.4827	0	0	0
hic1_undamaged_AGGGCCTTCGAGAGCA-1	VSMC	4.8735	2.08924	4.05405	4.77896	0	0	0	0
hic1_undamaged_AGGGCCTTCGGAGTAG-1	VSMC	5.22817	1.0298	3.93991	4.84446	0	0	0	0
hic1_undamaged_AGGGCCTTCGTACACA-1	PER-1	0	0	0	2.6852	0	0	0	0
hic1_undamaged_AGGGCCTTCTTGGCTC-1	VSMC	4.7036	2.39246	3.25235	3.5777	0	0	0	0
hic1_undamaged_AGGGCTCAGAATCCCT-1	Fibroblast	0.83878	0	0	0	2.32188	3.35286	0.83878	2.44307
hic1_undamaged_AGGGCTCAGGTCGTAG-1	Fibroblast	0	0	0	1.02382	2.6017	3.38577	0	1.02382
hic1_undamaged_AGGGCTCAGTACCGGA-1	VSMC	4.94389	2.5872	3.15855	4.63897	0	0	0	0
hic1_undamaged_AGGGCTCAGTATAACG-1	Fibroblast	0	0	0	0	2.26122	3.11293	0	2.26122
hic1_undamaged_AGGGCTCCAACTGCTA-1	PER-1	2.14327	0	2.50886	3.16048	0	1.56101	0	0
hic1_undamaged_AGGGCTCGTCACCCTT-1	Fibroblast	0	0	0	0	2.69792	3.27297	0.767358	2.20591
hic1_undamaged_AGGGCTCGTGCCCGTA-1	PER-1	0	0	2.47497	1.53194	0	0	0	0
hic1_undamaged_AGGGCTCTCCTACAAG-1	VSMC	4.94574	2.90024	3.83067	4.83265	0	0	0	0
hic1_undamaged_AGGGCTCTCGGAATGG-1	Fibroblast	2.39282	2.19226	2.39282	2.07456	2.8851	3.82318	1.09489	2.47979
hic1_undamaged_AGGGTCCAGCAACAGC-1	Fibroblast	0	0	0	0	2.29164	2.1542	0.819852	2.1542
hic1_undamaged_AGGGTCCAGGGTTAGC-1	PER-1	1.66373	0	1.66373	0	1.66373	0	0	0
hic1_undamaged_AGGGTCCAGTAGTGCG-1	Fibroblast	0.637961	0	0.637961	0	2.72667	2.66648	1.02433	1.30233
hic1_undamaged_AGGGTCCCAATACAGA-1	PER-1	0	0	0	0	0	2.97665	0	0
hic1_undamaged_AGGGTCCCAATGAACA-1	PER-1	0	1.5706	1.5706	0	0	2.15397	0	0
hic1_undamaged_AGGGTCCCACCTTCGT-1	VSMC	5.06575	2.71498	4.23658	4.60247	0	1.74072	0	0
hic1_undamaged_AGGGTCCCACTACGGC-1	VSMC	4.54193	2.3309	3.5117	4.70161	0	0	0	0
hic1_undamaged_AGGGTCCCAGCTCCTT-1	PER-1	2.55212	0	0	0	0	0	0	0
hic1_undamaged_AGGGTCCCATCGGCCA-1	VSMC	5.08785	2.03053	3.65073	4.90948	0	0	0	0
hic1_undamaged_AGGGTCCGTACCTAGT-1	Fibroblast	0	0	0	0	3.21066	3.08287	1.37988	1.93857
hic1_undamaged_AGGGTCCGTCATCCGG-1	VSMC	4.85075	3.04579	4.61644	4.36795	1.69569	0	0	0
hic1_undamaged_AGGGTCCGTGACTGAG-1	PER-1	0	0	1.80395	0	0	0	0	0
hic1_undamaged_AGGGTCCGTTCCTTGC-1	VSMC	4.49232	1.64983	3.26716	3.41585	0	0	0	0
hic1_undamaged_AGGGTCCTCACTGTCC-1	PER-1	0	0	0	0	0	0	0	0
hic1_undamaged_AGGGTCCTCATCACCC-1	PER-1	1.52402	0	2.46572	1.52402	0	2.10185	1.52402	0
hic1_undamaged_AGGGTCCTCTAGTGAC-1	Fibroblast	0	0	0	0	2.13907	3.95494	1.79082	1.79082
hic1_undamaged_AGGGTCCTCTTCGGTC-1	Fibroblast	0	0.814839	0	0	3.26485	3.91389	1.56369	2.28357
hic1_undamaged_AGGGTGAAGTGGCGAT-1	PER-1	2.02082	1.45214	2.85424	2.85424	0	1.45214	0	0
hic1_undamaged_AGGGTGACACCCAACG-1	PER-1	0	0	0	0	0	2.07338	0	0
hic1_undamaged_AGGGTGACAGAACATA-1	VSMC	5.20794	2.50001	4.13523	5.14478	0	1.88575	0	0
hic1_undamaged_AGGGTGACAGATTTCG-1	VSMC	5.21281	2.43666	4.47684	4.70561	0	0	0	0
hic1_undamaged_AGGGTGACAGCACAAG-1	VSMC	4.04996	1.18044	2.82082	3.41199	1.18044	0	0	0
hic1_undamaged_AGGGTGACAGCGGTTC-1	FAP	0.887303	0	0.887303	0	2.3979	3.2852	0	1.90424
hic1_undamaged_AGGGTGACATGGATCT-1	PER-1	2.46212	0	0	0	3.1117	4.00091	2.46212	0
hic1_undamaged_AGGGTGAGTGTCTCCT-1	Fibroblast	0	0	0	0	2.43634	3.23236	1.19937	2.32944
hic1_undamaged_AGGGTGAGTTAGAGTA-1	PER-1	1.64256	0	2.23396	0	2.23396	2.23396	0	0
hic1_undamaged_AGGGTGATCCGCAAAT-1	VSMC	5.28524	2.96297	3.88617	5.09085	1.54139	0	0	0
hic1_undamaged_AGGGTGATCCGCGATG-1	Fibroblast	0.871718	0	0	0.871718	2.79124	4.06099	2.23496	2.49553
hic1_undamaged_AGGGTGATCGAGAACG-1	Fibroblast	2.81691	0	1.70345	2.81691	2.40775	3.40796	1.17756	1.70345
hic1_undamaged_AGGGTGATCGCTTACC-1	PER-2	4.92149	1.95993	3.77716	5.20363	0	2.84859	1.10953	1.62253
hic1_undamaged_AGGGTTTAGAAACTCA-1	VSMC	0	1.47304	2.04446	0	0	0	0	0
hic1_undamaged_AGGGTTTAGCAAATGT-1	PER-1	1.46174	0	2.39246	0	1.46174	1.46174	0	0
hic1_undamaged_AGGGTTTAGCCGCACT-1	Fibroblast	0	0	0	0	3.2828	3.83284	1.53995	3.02253
hic1_undamaged_AGGGTTTAGGCTCAAG-1	VSMC	0	3.28184	2.00231	0	0	0	0	0
hic1_undamaged_AGGGTTTCAATTGCAC-1	PER-1	0	1.10317	1.6149	1.10317	2.4041	2.20329	1.10317	0
hic1_undamaged_AGGGTTTGTCTCAGAT-1	PER-2	4.60501	2.95668	4.1513	4.43503	3.19637	3.75367	1.28228	2.43531
hic1_undamaged_AGGGTTTGTGCTATTG-1	Fibroblast	0.691253	0	0	0	3.17442	4.10714	1.6064	2.82964
hic1_undamaged_AGGGTTTGTTAGGGTG-1	PER-1	0	0	0	2.43888	1.8294	1.8294	0	0
hic1_undamaged_AGGGTTTTCAGACCGC-1	Fibroblast	0	0	0.616387	0.616387	2.74005	2.84446	0.616387	2.41829
hic1_undamaged_AGGGTTTTCCATTTGT-1	Fibroblast	0	0	0	0	3.46748	2.80505	0	0
hic1_undamaged_AGGGTTTTCTGTGCAA-1	VSMC	4.20233	1.94386	3.36498	3.8478	0	0	0	0
hic1_undamaged_AGGTAGGCAAACGGCA-1	PER-1	0	0	1.44417	0	0	0	0	0
hic1_undamaged_AGGTAGGCACATGACT-1	Fibroblast	0.77745	0	0	0	2.34251	4.2539	1.20951	3.04407
hic1_undamaged_AGGTAGGCACCGTCGA-1	Fibroblast	0	0	0	0.626313	3.19904	3.73583	1.50025	1.50025
hic1_undamaged_AGGTAGGCAGCTGCCA-1	Fibroblast	0.850703	0	0	0	2.20252	3.73551	1.10258	2.34075
hic1_undamaged_AGGTAGGCAGTTAGGG-1	PER-1	1.4312	0	1.4312	0	1.4312	1.4312	0	0
hic1_undamaged_AGGTAGGGTACTGCCG-1	Fibroblast	0	0	1.17756	0	3.00046	3.33067	1.47468	2.04631
hic1_undamaged_AGGTAGGGTAGCTTAC-1	PER-1	0	2.94141	0	0	0	0	0	0
hic1_undamaged_AGGTAGGGTCGTATTG-1	VSMC	5.08685	2.19325	4.30773	4.60274	0	0	0	0
hic1_undamaged_AGGTAGGGTGCATCTA-1	PER-1	3.21868	1.94574	1.94574	0	0	0	0	0
hic1_undamaged_AGGTAGGGTTGTCTAG-1	Fibroblast	0.847526	0	0	0.847526	1.29957	2.4571	0.847526	2.03723
hic1_undamaged_AGGTCATAGCTCAGAG-1	VSMC	4.47015	2.67382	4.10064	3.95665	0	0	0	0
hic1_undamaged_AGGTCATAGTTCAACC-1	VSMC	3.72954	2.10112	2.87596	4.06736	0	1.22135	0	0
hic1_undamaged_AGGTCATCAAGCCCAC-1	Fibroblast	0	0	0.880221	0	2.96262	3.66634	0	1.341
hic1_undamaged_AGGTCATCACAGCCAC-1	VSMC	5.17967	2.99811	4.12076	5.18937	1.00489	1.00489	0	0
hic1_undamaged_AGGTCATCATCGGCCA-1	Fibroblast	1.42613	0	0	0	2.9945	3.88029	0	3.38314
hic1_undamaged_AGGTCATGTATGTCAC-1	Fibroblast	0	0	0	0	2.46059	3.56997	0	2.35342
hic1_undamaged_AGGTCATGTCACCGCA-1	Fibroblast	0	0	0	0	2.93209	3.2426	0	1.86667
hic1_undamaged_AGGTCATGTCGAATGG-1	PER-1	0	0	0	0	0	0	0	0
hic1_undamaged_AGGTCATGTGCGACAA-1	Fibroblast	0.818929	0	0	0	1.80373	2.61599	1.80373	2.41095
hic1_undamaged_AGGTCATGTGCTAGCC-1	Fibroblast	0	0	1.58048	0	2.36492	3.18402	0	1.58048
hic1_undamaged_AGGTCATGTTCCTACC-1	VSMC	4.83161	2.69622	3.60933	4.78652	0	0	0	0
hic1_undamaged_AGGTCATTCTCGACCT-1	PER-1	1.74578	0	1.74578	0	0	1.74578	0	0
hic1_undamaged_AGGTCATTCTTTGCGC-1	FAP	0.808576	0	0	0.808576	2.68729	2.97913	0.808576	2.84382
hic1_undamaged_AGGTCTAAGACCTCCG-1	Fibroblast	1.5998	0	0	0	1.29053	2.18651	0	1.29053
hic1_undamaged_AGGTCTAAGCCATATC-1	Fibroblast	0	0	0	0.735763	1.44956	2.78619	1.44956	2.64226
hic1_undamaged_AGGTCTAAGCCTAACT-1	VSMC	5.53255	2.17148	3.95681	5.1473	0	1.41305	0	0
hic1_undamaged_AGGTCTAAGGCAGGTT-1	VSMC	4.89902	1.89106	4.40238	4.46902	1.05622	1.05622	0	0
hic1_undamaged_AGGTCTAAGGTACATA-1	PER-1	0	0	2.09777	0	0	0	0	0
hic1_undamaged_AGGTCTAAGTCACGCC-1	PER-1	1.38278	0	0	0	0	2.76819	1.38278	0
hic1_undamaged_AGGTCTACAAATGGCG-1	Fibroblast	0	0	0	0	2.06239	1.08565	0	1.08565
hic1_undamaged_AGGTCTAGTTGTGGAG-1	Fibroblast	0.981455	0	0	0	2.8243	3.48733	1.25348	2.03775
hic1_undamaged_AGGTCTATCATTTCGT-1	PER-1	0	0	2.96436	0	2.96436	0	0	0
hic1_undamaged_AGGTCTATCTTACCGC-1	Fibroblast	0	0	0	0	2.49145	2.6979	0.869136	1.87785
hic1_undamaged_AGGTGTTAGAGTATAC-1	Fibroblast	0	0	1.50366	0	2.78245	3.23817	1.92136	2.91727
hic1_undamaged_AGGTGTTAGCCGATTT-1	Fibroblast	0	0	0	0	2.5179	3.12081	0	1.188
hic1_undamaged_AGGTGTTAGCTAAACA-1	PER-1	1.53507	0	2.74513	1.53507	0	0	0	0
hic1_undamaged_AGGTGTTCACATAGCT-1	Fibroblast	0.913212	0	0	0	3.2722	4.10582	1.70055	2.13554
hic1_undamaged_AGGTGTTCACGACCTG-1	VSMC	4.22301	2.07389	3.36117	4.58884	0	0	0	0
hic1_undamaged_AGGTGTTCAGCCTTCT-1	Fibroblast	3.16853	1.90108	1.06392	2.5904	2.65914	3.41492	0	2.03366
hic1_undamaged_AGGTGTTCAGTGGGTA-1	PER-1	0	0	2.27285	0	0	0	0	0
hic1_undamaged_AGGTGTTCAGTTGGTT-1	Fibroblast	0.785935	0	0	0	2.46386	3.39003	1.52244	2.73004
hic1_undamaged_AGGTGTTCATAACCCA-1	VSMC	5.10532	3.08079	3.9471	5.13293	0	0	0	0
hic1_undamaged_AGGTGTTGTTACGTAC-1	Fibroblast	0	0	0	0	2.66176	3.46834	0.908325	2.76011
hic1_undamaged_AGGTGTTGTTGTTTGG-1	Fibroblast	0.951103	0.951103	0.951103	0	2.35436	3.14587	0	1.99528
hic1_undamaged_AGGTGTTTCACCTCTG-1	PER-1	2.03514	0	0	0	0	2.03514	0	0
hic1_undamaged_AGGTGTTTCACGGTCG-1	VSMC	4.59253	1.79385	3.2605	3.98214	1.25455	1.25455	0	0
hic1_undamaged_AGGTGTTTCCATCTAT-1	FAP	0	0	0	0	2.19731	3.25819	0	2.83331
hic1_undamaged_AGGTGTTTCGTCCATC-1	Fibroblast	0	0	0	0	2.35125	3.14258	1.13489	2.53445
hic1_undamaged_AGGTTACAGCAAATCA-1	VSMC	4.07258	1.63355	2.73612	3.69285	0	0	0	0
hic1_undamaged_AGGTTACAGCCTATTG-1	VSMC	4.63967	2.75011	3.17858	4.24903	0	0	0	0
hic1_undamaged_AGGTTACAGCCTTTGA-1	PER-1	1.96924	0	2.59005	1.96924	0	0	0	0
hic1_undamaged_AGGTTACAGCGTCAGA-1	Fibroblast	0	0	0	0	3.11056	3.3031	2.09735	1.21833
hic1_undamaged_AGGTTACAGGACAACC-1	PER-1	0	0	2.20977	0	0	0	0	0
hic1_undamaged_AGGTTACAGGATACAT-1	VSMC	4.11087	2.66259	2.80672	4.523	0	0	0	0
hic1_undamaged_AGGTTACAGTCATCGT-1	VSMC	4.94202	3.10061	3.52623	4.6511	1.74286	0	0	0
hic1_undamaged_AGGTTACAGTCGAATA-1	Fibroblast	0	0	0.781861	0	2.86776	3.46022	0.781861	2.09349
hic1_undamaged_AGGTTACAGTCGCGAA-1	VSMC	3.78256	2.30633	3.48527	4.16298	0	0	0	0
hic1_undamaged_AGGTTACGTCAGTTTG-1	PER-1	1.64088	0	2.23211	1.64088	0	1.64088	0	0
hic1_undamaged_AGGTTACGTCCGCAGT-1	PER-1	2.83718	0	3.29989	2.20097	0	1.61281	0	0
hic1_undamaged_AGGTTACGTCGTACAT-1	PER-1	0	0	1.98614	0	1.42158	1.42158	0	0
hic1_undamaged_AGGTTACGTTAGAGAT-1	PER-1	0	0	2.06884	0	1.49466	1.49466	0	0
hic1_undamaged_AGGTTACTCCTATTTG-1	VSMC	4.20272	2.22283	3.46899	4.13186	0	0	0	0
hic1_undamaged_AGGTTACTCGCTGCGA-1	PER-1	1.3875	1.3875	0	0	0	0	0	0
hic1_undamaged_AGGTTGTAGATAGTCA-1	Fibroblast	0	0	0.694349	0	2.77484	2.71029	0.694349	1.79376
hic1_undamaged_AGGTTGTAGGACGCAT-1	VSMC	5.04973	2.78006	4.31361	5.0127	0	0	0	0
hic1_undamaged_AGGTTGTAGGTCTACT-1	VSMC	4.36457	1.97537	2.97694	4.57722	0	0	0	0
hic1_undamaged_AGGTTGTCATCCCGTT-1	VSMC	1.58741	2.53949	0	1.58741	0	1.58741	0	0
hic1_undamaged_AGGTTGTCATTGTACG-1	PER-1	0	0	1.64796	0	0	2.23994	0	0
hic1_undamaged_AGGTTGTGTAGTCTTG-1	PER-2	4.09617	0.83878	2.89459	3.73098	4.13894	4.50337	1.59749	2.44307
hic1_undamaged_AGGTTGTGTGCTGCAC-1	Fibroblast	0	0	0	0	2.66166	2.39699	0	2.39699
hic1_undamaged_AGGTTGTTCAACGTGT-1	VSMC	4.29342	2.1999	2.1999	4.26564	0	1.61184	0	0
hic1_undamaged_AGGTTGTTCCAGTACA-1	PER-1	0	0	2.69191	1.49065	0	2.42656	0	0
hic1_undamaged_AGTAACCAGCACCGTC-1	VSMC	4.4882	2.0992	4.02948	4.44112	0	0	0	0
hic1_undamaged_AGTAACCAGGGCAATC-1	VSMC	4.94566	2.40814	3.94287	4.70251	0	0	0	0
hic1_undamaged_AGTAACCAGTGTAGAT-1	Fibroblast	0.701501	0	0	0.701501	3.23485	3.57151	0.701501	1.62277
hic1_undamaged_AGTAACCCAATAGGAT-1	PER-1	4.02392	1.71859	2.96045	3.3485	0	1.71859	0	0
hic1_undamaged_AGTAACCCATCCAACA-1	PER-1	0	0	2.23633	1.33139	2.70347	1.88291	0	0
hic1_undamaged_AGTAACCGTAGCTGTT-1	PER-1	0	1.62629	2.21593	1.62629	0	2.85301	0	0
hic1_undamaged_AGTAACCGTATTCTCT-1	Fibroblast	0.529183	0	0	0	2.87588	3.47783	1.33241	2.55399
hic1_undamaged_AGTAACCGTCCCTAAA-1	VSMC	4.6667	1.83535	3.4002	4.38215	0	0	0	0
hic1_undamaged_AGTAACCGTCGCGGTT-1	VSMC	5.17554	2.50926	4.2767	4.6156	0	0.960761	0	0
hic1_undamaged_AGTAACCGTGCCCGTA-1	VSMC	4.67858	2.75404	3.6789	3.88761	0	1.04318	0	0
hic1_undamaged_AGTAACCGTGTGGTCC-1	PER-1	2.19722	1.60944	2.83321	0	0	0	0	0
hic1_undamaged_AGTAACCTCCTAGCTC-1	Fibroblast	0	0	0	0	2.30484	3.02281	0	2.30484
hic1_undamaged_AGTACCAAGAAAGTCT-1	VSMC	5.00072	2.60675	2.34336	4.05174	0	0	0	0
hic1_undamaged_AGTACCAAGACCATGG-1	VSMC	3.87104	2.98553	3.96446	3.768	0	0	0	0
hic1_undamaged_AGTACCAAGGGAGATA-1	Fibroblast	0	0	0	0.83352	2.4346	3.02145	0.83352	2.31351
hic1_undamaged_AGTACCACAGCCATTA-1	PER-2	4.98662	2.21714	3.54482	4.9804	2.68342	3.24037	2.11288	2.68342
hic1_undamaged_AGTACCACAGCTGTAT-1	PER-1	0	0	0	1.21682	1.21682	1.7497	0	0
hic1_undamaged_AGTACCACATCGATGT-1	PER-1	0	0	1.74033	0	0	0	0	0
hic1_undamaged_AGTACCAGTATCGCGC-1	VSMC	4.48651	1.12841	3.65411	4.05091	0	0	0	0
hic1_undamaged_AGTACCAGTCCAGTTA-1	PER-1	0	0	0	0	0	1.56191	0	0
hic1_undamaged_AGTACCAGTGCAGATG-1	Fibroblast	0.638635	0	0	0	3.18806	3.50195	0.638635	2.20222
hic1_undamaged_AGTACCAGTTCGGCTG-1	VSMC	4.80151	2.2801	3.75406	4.687	0	0	0	0
hic1_undamaged_AGTACCAGTTGGGATG-1	PER-1	0	0	2.00287	1.4363	1.4363	2.00287	0	0
hic1_undamaged_AGTACCATCAACTCTT-1	PER-1	0	0	0	0	0	2.61846	0	0
hic1_undamaged_AGTACCATCCCATAAG-1	PER-1	1.50194	0	2.43984	0	0	2.70549	0	0
hic1_undamaged_AGTACCATCGCTAATG-1	Fibroblast	1.63921	0	0	1.12348	2.51895	3.03099	1.97778	1.41423
hic1_undamaged_AGTACCATCGGCATAT-1	VSMC	4.61018	2.59807	3.72383	4.44212	0	1.41329	0	0
hic1_undamaged_AGTACCATCTAGCCAA-1	PER-1	0	0	1.98967	0	0	0	0	0
hic1_undamaged_AGTACCATCTTGTGCC-1	PER-1	0	0	1.68201	0	0	1.68201	0	0
hic1_undamaged_AGTACTGAGCTAAATG-1	Fibroblast	0.704849	0	0	0	3.11327	3.35465	1.11418	3.0667
hic1_undamaged_AGTACTGAGGATGTTA-1	VSMC	4.6739	2.4075	2.92776	3.78308	1.26031	0	0	0
hic1_undamaged_AGTACTGAGGCCATAG-1	VSMC	4.69028	2.49031	3.53208	4.83216	0	0	0	0
hic1_undamaged_AGTACTGAGGGCGAGA-1	Fibroblast	0	0	0.974211	0	2.90774	3.27943	0.974211	2.65272
hic1_undamaged_AGTACTGAGGTCACTT-1	Fibroblast	0	0	0	0	2.3659	3.51396	0.791502	2.3659
hic1_undamaged_AGTACTGAGTGACCTT-1	VSMC	4.91701	2.05151	4.01164	5.08421	0	0	0	0
hic1_undamaged_AGTACTGAGTGGCGAT-1	Fibroblast	0	0	0	1.27257	2.71702	3.18347	0	1.27257
hic1_undamaged_AGTACTGCAAGTAGTA-1	VSMC	4.69532	2.56865	3.85407	4.14708	0	0	0	0
hic1_undamaged_AGTACTGCACGCTGAC-1	PER-1	0	0	0	0	0	2.31163	1.39384	0
hic1_undamaged_AGTACTGCATCCTTCG-1	PER-1	0	0	0	0	0	1.58648	0	0
hic1_undamaged_AGTACTGCATCTGCGG-1	Fibroblast	0	0	0.670867	0	2.44367	3.00165	0.670867	1.75434
hic1_undamaged_AGTACTGGTCATTCCC-1	Fibroblast	0	0	0	0	2.79385	3.45593	0	2.07625
hic1_undamaged_AGTACTGTCGTGCATA-1	Fibroblast	0	0	0	0	2.89032	3.83581	1.18373	2.89032
hic1_undamaged_AGTACTGTCTATTTCG-1	Fibroblast	0.770775	0	0.770775	0	2.77874	3.4024	1.7309	2.43825
hic1_undamaged_AGTAGCTAGAAGATCT-1	PER-1	0	0	2.39156	0	1.46098	1.46098	0	0
hic1_undamaged_AGTAGCTAGACTAGAT-1	Fibroblast	0	0	0	0	2.87447	2.42363	0	2.87447
hic1_undamaged_AGTAGCTAGGCCACCT-1	VSMC	5.03991	2.5587	4.26302	4.72509	0	0	0	0
hic1_undamaged_AGTAGCTAGGTACATA-1	PER-1	2.25432	0	0	0	0	2.25432	0	0
hic1_undamaged_AGTAGCTAGTCACACT-1	VSMC	4.44911	2.52809	2.52809	3.93107	0	0	0	0
hic1_undamaged_AGTAGCTCACGAGAAC-1	VSMC	3.7608	2.471	3.12098	4.14784	0	0	0	0
hic1_undamaged_AGTAGCTCAGGCCTGT-1	Fibroblast	0	0	0	0	2.42246	2.00431	0	1.27211
hic1_undamaged_AGTAGCTCATTCATCT-1	Fibroblast	4.24942	0	2.29147	4.79303	2.81706	3.50071	0.521058	2.29147
hic1_undamaged_AGTAGCTTCGTTATCT-1	PER-1	1.5466	1.5466	2.75887	0	0	1.5466	0	0
hic1_undamaged_AGTAGTCAGAAGCGGG-1	VSMC	4.1607	1.93401	2.93127	4.35572	0	1.08937	0	0
hic1_undamaged_AGTAGTCCAGAACTAA-1	Fibroblast	0	0	1.46098	0	3.18516	3.03788	0	2.03082
hic1_undamaged_AGTAGTCCATAAGCGG-1	PER-1	0	0	2.85224	1.62563	0	1.62563	0	0
hic1_undamaged_AGTAGTCGTCCAGCAC-1	VSMC	4.16063	1.15571	3.44897	3.88933	0	0	0	0
hic1_undamaged_AGTAGTCGTTCGGTCG-1	PER-1	0	0	1.91329	0	1.35781	1.35781	0	0
hic1_undamaged_AGTCAACCAAATGAAC-1	Fibroblast	0.890932	0	0	0	2.2643	3.29113	0	0.890932
hic1_undamaged_AGTCAACCATGACAGG-1	PER-1	0	0	0	0	1.70963	2.30796	0	0
hic1_undamaged_AGTCAACCATTGAGCT-1	VSMC	4.60216	2.67131	3.24551	4.34727	0	0	0	0
hic1_undamaged_AGTCAACGTCGTTGGC-1	Fibroblast	1.3619	0	1.3619	0.896823	3.18754	3.69383	0.896823	1.91798
hic1_undamaged_AGTCAACGTTGCGGCT-1	VSMC	4.25706	0.921512	3.48966	4.35885	1.39282	2.31041	0	0
hic1_undamaged_AGTCAACTCCAGTGCG-1	Fibroblast	1.15185	0	0	0	2.01385	3.16642	1.15185	2.01385
hic1_undamaged_AGTCAACTCGGTGAAG-1	PER-1	0	0	3.28864	0	0	2.63212	0	0
hic1_undamaged_AGTCACAAGAGTCAAT-1	Fibroblast	1.05414	0	0	1.05414	2.76984	3.54533	2.50283	2.13748
hic1_undamaged_AGTCACAAGCATCGAG-1	Fibroblast	0	0	0	0	2.45391	3.35508	1.43273	2.89115
hic1_undamaged_AGTCACAAGGAGAGTA-1	PER-1	1.71223	0	3.16575	0	0	2.31082	2.31082	0
hic1_undamaged_AGTCACAAGGTTCTAC-1	Fibroblast	0	0	0.853595	1.30729	3.22943	3.78733	1.85509	2.76183
hic1_undamaged_AGTCACACAACTGTGT-1	PER-1	0	0	0	1.3645	0	0	0	0
hic1_undamaged_AGTCACACACGCGTCA-1	FAP	0	0	0	0	2.63116	3.33466	0	3.18643
hic1_undamaged_AGTCACACAGGGTCTC-1	VSMC	4.44319	2.25623	4.00971	4.19761	0	1.34781	0	0
hic1_undamaged_AGTCACACATCATCCC-1	Fibroblast	0	0	0	0	1.95902	3.02021	0.796819	2.95892
hic1_undamaged_AGTCACAGTCCGATCG-1	PER-1	2.84748	0	3.2955	0	0	0	0	0
hic1_undamaged_AGTCACAGTGATAGAT-1	PER-1	2.82125	0	3.14056	0	0	1.42541	0	0
hic1_undamaged_AGTCACAGTGCAGTGA-1	PER-1	0	0	2.83774	0	0	3.50117	0	0
hic1_undamaged_AGTCACAGTTCCGGTG-1	PER-1	0	2.24785	2.24785	1.65512	0	2.88674	0	0
hic1_undamaged_AGTCACATCGCCTTTG-1	PER-1	0	0	2.44913	0	0	1.50986	0	0
hic1_undamaged_AGTCATGCACTGCGTG-1	Fibroblast	0	0	0	0	2.694	4.10219	0	2.57008
hic1_undamaged_AGTCATGCATGCTGCG-1	Fibroblast	0.663797	0	0	0.663797	3.03424	2.58384	1.34194	1.74235
hic1_undamaged_AGTCATGCATGGATCT-1	VSMC	4.67239	2.16397	3.33112	3.97054	0	2.16397	0	0
hic1_undamaged_AGTCATGTCACCTACC-1	VSMC	0	0	1.27165	0	3.18224	3.60914	0	2.16335
hic1_undamaged_AGTCATGTCAGGTAAA-1	Fibroblast	4.01084	1.49826	3.20366	3.61439	2.23403	2.3058	0	2.1567
hic1_undamaged_AGTCATGTCCATTCAT-1	VSMC	4.02934	1.38256	3.21409	3.97479	0.913301	1.38256	0	0
hic1_undamaged_AGTCATGTCCCAGGAC-1	Fibroblast	0	0	0.556431	0	3.04926	4.29334	0.911829	2.76561
hic1_undamaged_AGTCATGTCGAATGCT-1	VSMC	3.08073	1.06076	2.51215	0	0	0	0	0
hic1_undamaged_AGTCATGTCGAGAATA-1	PER-1	2.03804	0	2.03804	0	2.66383	3.04579	0	0
hic1_undamaged_AGTCATGTCTCTCGAC-1	Fibroblast	0	0	0	0	1.31422	2.05471	0.859049	1.8631
hic1_undamaged_AGTCTCCAGCTACGTT-1	Fibroblast	0.797421	0	0.797421	0	2.4831	3.74888	0.797421	2.11853
hic1_undamaged_AGTCTCCAGGATGGCT-1	VSMC	4.87826	2.52621	4.19269	4.68573	0	0.823493	0	0
hic1_undamaged_AGTCTCCCACCGGAAA-1	Fibroblast	0	0	0	0.672882	2.60109	3.13884	1.0715	2.90569
hic1_undamaged_AGTCTCCCATCCGGTG-1	Fibroblast	3.03765	0	1.75663	2.96974	2.68744	3.90426	1.86835	1.48693
hic1_undamaged_AGTCTCCGTCCACATA-1	PER-1	1.58309	0	2.80214	0	0	0	0	0
hic1_undamaged_AGTCTCCGTCGTGGAA-1	VSMC	4.60226	0	3.8407	3.94391	0	0	0	0
hic1_undamaged_AGTCTCCGTTGTGTTG-1	Fibroblast	0	0	0	0	3.22736	3.01409	1.23002	2.36886
hic1_undamaged_AGTCTCCTCCCAGTGG-1	PER-1	1.95923	0	1.95923	0	0	0	0	0
hic1_undamaged_AGTGACTAGCACTCTA-1	Fibroblast	2.0878	0	0	1.51151	3.77052	3.84879	0	2.0878
hic1_undamaged_AGTGACTAGCGACTGA-1	PER-1	2.76419	1.7843	2.38975	1.7843	0	0	0	0
hic1_undamaged_AGTGACTCACCTCTAC-1	Fibroblast	0	0	0	0	2.73483	3.5717	0	1.67188
hic1_undamaged_AGTGACTCAGTCAACT-1	Fibroblast	0	0	0	0	2.83265	3.7836	1.60896	2.5644
hic1_undamaged_AGTGACTGTAGAAACT-1	VSMC	4.35446	3.00599	3.61841	4.40785	0	0	0	0
hic1_undamaged_AGTGACTGTCTTGCTC-1	VSMC	4.93794	3.11152	4.26572	4.41787	0	0	0	0
hic1_undamaged_AGTGACTGTTAATCGC-1	VSMC	4.74261	2.41458	3.80966	4.34883	0	0	0	0
hic1_undamaged_AGTGACTGTTACACTG-1	Fibroblast	1.28209	0.833815	0	0	3.62323	3.94703	0.833815	2.31398
hic1_undamaged_AGTGACTTCCTTCTTC-1	Fibroblast	0	0	1.13267	1.13267	3.09283	1.98949	1.13267	2.75541
hic1_undamaged_AGTGACTTCTCATTTG-1	Fibroblast	0	0	0	0	2.64135	3.85728	0	2.64135
hic1_undamaged_AGTGACTTCTCCCATG-1	Fibroblast	0.616426	0	0	0.994952	3.58197	4.15998	1.94105	2.05648
hic1_undamaged_AGTGACTTCTCGACGG-1	VSMC	4.43379	3.31926	4.21361	4.58057	0	0	0	1.46557
hic1_undamaged_AGTGATCAGATCCAAA-1	Fibroblast	0	0	0.708179	0	2.91858	3.11955	0	2.32948
hic1_undamaged_AGTGATCAGTATCTGC-1	VSMC	5.18424	2.48097	3.85019	4.76303	0	1.1602	0	0
hic1_undamaged_AGTGATCCACTGGCGT-1	Fibroblast	0	0	0.696969	0	2.30945	2.4919	0.696969	2.30945
hic1_undamaged_AGTGATCCATGTTCGA-1	PER-1	1.72709	0	1.19759	2.07146	1.72709	0	0	0
hic1_undamaged_AGTGATCGTAAGGCCA-1	Fibroblast	0	0	0	0	2.64759	3.02916	0	2.73644
hic1_undamaged_AGTGATCGTAATGTGA-1	VSMC	4.57444	1.73724	3.81718	5.01604	0	0	0	0
[truncated: 9,490 more rows]

## Sheet: Fig 1f
Senders	Receivers	Interactions
Bhlhe40	Creb3l1	high_conf
Bhlhe40	Egr1	high_conf
Bhlhe40	Foxp2	high_conf
Bhlhe40	Gata6	high_conf
Bhlhe40	Glis2	high_conf
Bhlhe40	Klf3	high_conf
Bhlhe40	Mecom	high_conf
Bhlhe40	Nfia	high_conf
Bhlhe40	Nfix	high_conf
Bhlhe40	Sox9	high_conf
Bhlhe40	Twist2	high_conf
Bhlhe40	Msc	high_conf
Bhlhe40	Tcf4	high_conf
Bhlhe40	Nfkb1	high_conf
Bhlhe40	Bhlhe40	high_conf
Bhlhe40	Jdp2	high_conf
Bhlhe40	Hand2	high_conf
Bhlhe40	Klf13	high_conf
Bhlhe40	Tcf21	high_conf
Creb3l1	Creb3l1	low_conf
Creb3l1	Nfia	low_conf
Creb3l1	Tcf21	low_conf
Creb3l1	Hand2	low_conf
Creb3l1	Msc	low_conf
Creb3l1	Nfix	low_conf
Creb3l1	Sox9	low_conf
Creb3l1	Twist2	low_conf
Creb3l1	Gata6	low_conf
Creb3l1	Nfic	high_conf
Creb3l1	Bhlhe40	low_conf
Creb3l1	Glis2	low_conf
Creb3l1	Jdp2	low_conf
Creb3l1	Klf13	low_conf
Creb3l1	Klf3	low_conf
Creb3l1	Mecom	low_conf
Creb3l1	Tcf4	low_conf
Creb3l1	Foxp2	low_conf
Egr1	Creb3l1	high_conf
Egr1	Egr1	high_conf
Egr1	Foxp2	high_conf
Egr1	Gata6	high_conf
Egr1	Glis2	high_conf
Egr1	Klf3	high_conf
Egr1	Mecom	high_conf
Egr1	Msc	high_conf
Egr1	Nfia	high_conf
Egr1	Nfix	high_conf
Egr1	Sox9	high_conf
Egr1	Tcf4	high_conf
Egr1	Twist2	high_conf
Egr1	Hand2	high_conf
Egr1	Jdp2	high_conf
Egr1	Nfkb1	high_conf
Egr1	Klf13	high_conf
Egr1	Bhlhe40	high_conf
Egr1	Nfic	high_conf
Egr1	Tcf21	high_conf
Foxp2	Creb3l1	high_conf
Foxp2	Egr1	high_conf
Foxp2	Foxp2	high_conf
Foxp2	Gata6	high_conf
Foxp2	Glis2	high_conf
Foxp2	Mecom	high_conf
Foxp2	Msc	high_conf
Foxp2	Twist2	high_conf
Foxp2	Sox9	high_conf
Foxp2	Klf13	high_conf
Foxp2	Klf3	high_conf
Foxp2	Jdp2	high_conf
Foxp2	Nfkb1	high_conf
Foxp2	Tcf21	high_conf
Foxp2	Bhlhe40	high_conf
Foxp2	Hand2	low_conf
Foxp2	Nfia	low_conf
Foxp2	Nfix	low_conf
Foxp2	Tcf4	low_conf
Gata6	Nfix	high_conf
Gata6	Gata6	low_conf
Gata6	Tcf21	low_conf
Glis2	Glis2	high_conf
Hand2	Hand2	high_conf
Jdp2	Nfix	high_conf
Jdp2	Jdp2	high_conf
Jdp2	Bhlhe40	low_conf
Klf13	Egr1	high_conf
Klf13	Gata6	high_conf
Klf13	Glis2	high_conf
Klf13	Hand2	high_conf
Klf13	Jdp2	high_conf
Klf13	Klf13	high_conf
Klf13	Klf3	high_conf
Klf13	Nfia	high_conf
Klf13	Nfix	high_conf
Klf13	Nfkb1	high_conf
Klf13	Sox9	high_conf
Klf13	Tcf21	high_conf
Klf13	Twist2	high_conf
Klf13	Bhlhe40	high_conf
Klf3	Glis2	low_conf
Klf3	Klf3	low_conf
Klf3	Nfic	low_conf
Klf3	Tcf21	low_conf
Klf3	Twist2	high_conf
Klf3	Foxp2	low_conf
Klf3	Hand2	low_conf
Klf3	Nfix	low_conf
Klf3	Nfkb1	high_conf
Klf3	Sox9	high_conf
Klf3	Bhlhe40	low_conf
Klf3	Gata6	low_conf
Klf3	Nfia	low_conf
Klf3	Tcf4	low_conf
Mecom	Mecom	low_conf
Msc	Tcf4	high_conf
Msc	Creb3l1	high_conf
Nfia	Nfia	low_conf
Nfia	Nfix	low_conf
Nfic	Nfix	low_conf
Nfix	Nfix	low_conf
Nfkb1	Nfkb1	low_conf
Nfkb1	Foxp2	low_conf
Sox9	Tcf21	high_conf
Tcf21	Nfix	high_conf
Tcf4	Tcf4	high_conf
Tcf4	Bhlhe40	high_conf
Tcf4	Klf3	high_conf
Tcf4	Msc	high_conf
Twist2	Foxp2	high_conf
Twist2	Jdp2	high_conf
Twist2	Nfia	high_conf
Twist2	Glis2	high_conf
Twist2	Mecom	high_conf
Twist2	Nfix	high_conf
Twist2	Twist2	high_conf
Twist2	Creb3l1	high_conf

## Sheet: Fig 1g
Senders	Receivers	Interactions
Atf1	Bach1	high_conf
Atf1	Elk3	high_conf
Atf1	Etv1	high_conf
Atf1	Ctcf	high_conf
Atf1	Yy1	high_conf
Atf1	Atf1	high_conf
Bach1	Atf1	high_conf
Ctcf	Elk3	high_conf
Ctcf	Etv1	high_conf
Ctcf	Ctcf	high_conf
Ctcf	Yy1	high_conf
Elk3	Elk3	low_conf
Elk3	Etv1	low_conf
Elk3	Mef2a	low_conf
Elk3	Esrra	low_conf
Elk3	Ctcf	low_conf
Elk3	Ets1	low_conf
Elk3	Meox2	low_conf
Elk3	Yy1	low_conf
Esrra	Esrra	low_conf
Esrra	Elk3	high_conf
Esrra	Mef2a	high_conf
Esrra	Mef2c	low_conf
Esrra	Meox2	high_conf
Esrra	Nr2f2	low_conf
Ets1	Elk3	low_conf
Ets1	Bach1	high_conf
Ets1	Hoxb2	high_conf
Ets1	Mef2a	low_conf
Ets1	Mef2c	low_conf
Ets1	Nr2f2	low_conf
Ets1	Ets1	high_conf
Etv1	Yy1	high_conf
Etv1	Elk3	low_conf
Etv1	Etv1	low_conf
Etv1	Mef2a	low_conf
Etv1	Ets1	low_conf
Etv1	Ctcf	low_conf
Hoxb2	Esrra	high_conf
Hoxb2	Ets1	high_conf
Hoxb2	Hoxb2	high_conf
Hoxb2	Mef2a	high_conf
Hoxb2	Nr2f2	high_conf
Mef2a	Mef2a	low_conf
Mef2a	Meox2	low_conf
Mef2a	Etv1	low_conf
Mef2a	Nr2f2	low_conf
Mef2a	Ets1	low_conf
Mef2a	Elk3	low_conf
Mef2a	Mef2c	low_conf
Mef2a	Hoxb2	low_conf
Mef2c	Mef2a	low_conf
Mef2c	Meox2	low_conf
Mef2c	Nr2f2	low_conf
Mef2c	Hoxb2	low_conf
Mef2c	Mef2c	low_conf
Mef2c	Elk3	low_conf
Mef2c	Esrra	high_conf
Mef2c	Ets1	low_conf
Meox2	Esrra	high_conf
Nr2f2	Esrra	high_conf
Nr2f2	Mef2a	high_conf
Nr2f2	Nr2f2	high_conf
Yy1	Ctcf	low_conf
Yy1	Yy1	low_conf
Yy1	Elk3	low_conf
Yy1	Etv1	high_conf
Yy1	Bach1	low_conf
Yy1	Meox2	high_conf
Yy1	Atf1	high_conf

## Sheet: Fig 2a
	% EDU+ Hic1- mural cells/Schwann cells
SS	0.05	0.1	2.5	0.07	0.08	0	0.03	0
D4	3.59	2.3	4.77
D7	6.86	5.29	2.24	1.84
D21	0.48	0.26	0.17	0.31
	% EDU+ Hic1+ mural cells
SS	5.84	0.68	7.76	1.3	0.89	0.98	0.35	0
D4	30.1	26.3	27.6
D7	18.1	22.7	10.1	11.7
D21	2.41	1.85	2.22	1.82
	% EDU+ Fibroblasts
SS	1.42	0.35	6.3	0.28	0.19	0.21	0.27	0.03
D4	24.8	16.5	29.1
D7	9.81	15.7	4.73	5.52
D21	0.78	0.44	0.59	0.6
	% EDU+ Endothelial cells
SS	0.35	0.12	2.58	0.98	0.77	0.57	2.09	0.59
D4	5.53	2.68	7.34
D7	3.81	3.48	7.09	5.86
D21	1.24	1.21	0.96	1.54

## Sheet: Fig 2b
Cell_barcodes	UMAP_1	UMAP_2	Timepoint
mcam_undamaged_AAACCTGAGACATAAC-1	2.48897	-0.152956	SS
mcam_undamaged_AAACCTGAGATGTGGC-1	-1.14812	-0.0118663	SS
mcam_undamaged_AAACCTGAGCCGATTT-1	-12.9137	0.671149	SS
mcam_undamaged_AAACCTGAGTTAGCGG-1	2.37949	-0.364165	SS
mcam_undamaged_AAACCTGGTCCAGTGC-1	-0.748081	-3.92886	SS
mcam_undamaged_AAACCTGGTCGTGGCT-1	0.9607	4.14638	SS
mcam_undamaged_AAACCTGTCGCCAGCA-1	-0.886853	-6.47003	SS
mcam_undamaged_AAACGGGAGAGTGACC-1	1.7032	-0.825575	SS
mcam_undamaged_AAACGGGAGCGTGAGT-1	1.98354	-5.42315	SS
mcam_undamaged_AAACGGGAGTGGACGT-1	-1.1711	-1.7719	SS
mcam_undamaged_AAACGGGAGTTATCGC-1	-13.6785	1.42307	SS
mcam_undamaged_AAACGGGGTTGGAGGT-1	1.22091	-2.8873	SS
mcam_undamaged_AAACGGGTCCACGACG-1	-2.11053	-0.720741	SS
mcam_undamaged_AAACGGGTCCGTCATC-1	0.810883	-4.45603	SS
mcam_undamaged_AAACGGGTCGTTACGA-1	-1.14043	-2.7763	SS
mcam_undamaged_AAAGATGAGAGAACAG-1	0.939425	8.14785	SS
mcam_undamaged_AAAGATGAGATGGCGT-1	-1.9192	-1.88838	SS
mcam_undamaged_AAAGATGAGCGCCTTG-1	1.50229	-1.11874	SS
mcam_undamaged_AAAGATGAGTTAAGTG-1	1.80439	5.22721	SS
mcam_undamaged_AAAGATGCAATGTTGC-1	-0.586468	-1.6108	SS
mcam_undamaged_AAAGATGCACCATGTA-1	1.04121	0.694982	SS
mcam_undamaged_AAAGATGCAGTTAACC-1	2.13699	7.16239	SS
mcam_undamaged_AAAGATGGTCGCTTCT-1	-0.928053	-2.69315	SS
mcam_undamaged_AAAGATGGTGCCTTGG-1	-1.3195	-0.0903453	SS
mcam_undamaged_AAAGATGGTTGAGTTC-1	-3.0665	-2.26943	SS
mcam_undamaged_AAAGCAAAGAGGGATA-1	1.63122	-1.86756	SS
mcam_undamaged_AAAGCAAAGTGTTTGC-1	1.55211	-3.0023	SS
mcam_undamaged_AAAGCAAAGTTGTAGA-1	-0.213792	-4.07707	SS
mcam_undamaged_AAAGCAACAAGCGTAG-1	1.80997	0.313598	SS
[truncated: 15,326 more rows]

## Sheet: Fig 2c
Cell_barcodes	Cks2	Stmn1	Cks1b
[truncated: 4,042 more rows]

[truncated: 47 more sheets: Fig 2e, Fig 2f, Fig 4b, Fig 4c, Fig 4d, Fig 4e, Fig 4f, Fig 4g, Fig 5a, Fig 5b, Fig 5c, Fig 5d, Fig 5e, Fig 5f, Fig 5g, Fig 5h, Fig S1a, Fig S1b, Fig S1c, Fig S1d …]
